# Supplementary material for: Dissecting acute neuronal responses to glioblastoma using a dual-interface human iPSC neuronal culture platform
Source: Acta Neuropathol Commun. 2026 May 16;14:149. doi: 10.1186/s40478-026-02312-z (PMC13371652; doi:10.1186/s40478-026-02312-z)
Supplement: Supplementary file 4 — Supplementary Material 4 [file 40478_2026_2312_MOESM4_ESM.xlsx]

## Sheet: U-87 MG
#70199, Samples Report created on 02/20/2024							Quantitative Value (Normalized Total Spectra)	Quantitative Value (Normalized Total Spectra)	Quantitative Value (Normalized Total Spectra)	Quantitative Value (Normalized Total Spectra)	Quantitative Value (Normalized Total Spectra)	Quantitative Value (Normalized Total Spectra)	Quantitative Value (Normalized Total Spectra)	Quantitative Value (Normalized Total Spectra)
							71099_Control_Neurons	71099_Control_Neurons	71099_Control_Neurons	71099_Control_Neurons	71099_Gliomas_Neurons	71099_Gliomas_Neurons	71099_Gliomas_Neurons	71099_Gliomas_Neurons
70199							71099_C1	71099_C2	71099_C3	71099_C4	71099_G1	71099_G2	71099_G3	71099_G4
Identified Proteins (5349)	Accession Number	Alternate ID	Molecular Weight	T-Test (p-value): (p < 0.05)	Fold Change by Category	Quantitative Profile	2024 5:59:10 PM;File Size: 1408352197 [Byte] (71099_C1_F022189)	2024 9:26:57 PM;File Size: 1416861725 [Byte] (71099_C2_F022190)	2024 12:54:44 AM;File Size: 1457676362 [Byte] (71099_C3_F022191)	2024 4:22:32 AM;File Size: 1342718310 [Byte] (71099_C4_F022188)	2024 7:50:16 AM;File Size: 1414736236 [Byte] (71099_G1_F022192)	2024 11:18:01 AM;File Size: 1504994063 [Byte] (71099_G2_F022194)	2024 2:45:47 PM;File Size: 1407272601 [Byte] (71099_G3_F022193)	2024 6:13:37 PM;File Size: 1544943931 [Byte] (71099_G4_F022195)
Tenascin OS=Homo sapiens OX=9606 GN=TNC PE=1 SV=3	P24821	TNC	241 kDa	< 0.00010	2.6	71099_Control_Neurons low, 71099_Gliomas_Neurons high	5	4	7	4	14	13	12	14
Annexin A1 OS=Homo sapiens OX=9606 GN=ANXA1 PE=1 SV=2	P04083	ANXA1	39 kDa	< 0.00010	2.9	71099_Control_Neurons low, 71099_Gliomas_Neurons high	2	3	2	2	6	6	7	7
Transforming growth factor-beta-induced protein ig-h3 OS=Homo sapiens OX=9606 GN=TGFBI PE=1 SV=1	Q15582	TGFBI	75 kDa	< 0.00010	INF	71099_Control_Neurons low, 71099_Gliomas_Neurons high	0	0	0	0	7	10	7	8
Thrombospondin-1 OS=Homo sapiens OX=9606 GN=THBS1 PE=1 SV=2	P07996	THBS1	129 kDa	0.00017	0	71099_Control_Neurons high, 71099_Gliomas_Neurons low	5	3	3	4	0	0	0	0
Alpha-adducin OS=Homo sapiens OX=9606 GN=ADD1 PE=1 SV=2	P35611	ADD1	81 kDa	0.00029	0.8	71099_Control_Neurons high, 71099_Gliomas_Neurons low	30	30	31	31	27	24	24	25
WAS/WASL-interacting protein family member 3 OS=Homo sapiens OX=9606 GN=WIPF3 PE=1 SV=4	A6NGB9	WIPF3	49 kDa	0.00043	0.1	71099_Control_Neurons high, 71099_Gliomas_Neurons low	2	2	2	2	0	0	1	0
Ankyrin-1 OS=Homo sapiens OX=9606 GN=ANK1 PE=1 SV=3	P16157	ANK1	206 kDa	0.00057	9.9	71099_Control_Neurons low, 71099_Gliomas_Neurons high	2	0	0	0	4	5	6	5
Regulator of nonsense transcripts 1 OS=Homo sapiens OX=9606 GN=UPF1 PE=1 SV=2	Q92900	UPF1	124 kDa	0.00076	1.2	71099_Control_Neurons low, 71099_Gliomas_Neurons high	22	22	22	22	24	25	26	27
HLA class I histocompatibility antigen, B alpha chain OS=Homo sapiens OX=9606 GN=HLA-B PE=1 SV=3	P01889	HLA-B	40 kDa	0.00088	2.3	71099_Control_Neurons low, 71099_Gliomas_Neurons high	1	1	2	1	3	3	3	3
Delta-like protein 3 OS=Homo sapiens OX=9606 GN=DLL3 PE=1 SV=1	Q9NYJ7	DLL3	65 kDa	0.001	1.4	71099_Control_Neurons low, 71099_Gliomas_Neurons high	9	8	9	9	14	13	11	13
Microtubule-associated protein 1B OS=Homo sapiens OX=9606 GN=MAP1B PE=1 SV=2	P46821	MAP1B	271 kDa	0.0011	0.9	71099_Control_Neurons high, 71099_Gliomas_Neurons low	310	294	316	296	277	264	266	269
DDB1- and CUL4-associated factor 13 OS=Homo sapiens OX=9606 GN=DCAF13 PE=1 SV=2	Q9NV06	DCAF13	51 kDa	0.0011	2.4	71099_Control_Neurons low, 71099_Gliomas_Neurons high	1	1	1	1	2	3	2	3
Stanniocalcin-1 OS=Homo sapiens OX=9606 GN=STC1 PE=1 SV=1	P52823	STC1	28 kDa	0.0012	INF	71099_Control_Neurons low, 71099_Gliomas_Neurons high	0	0	0	0	1	2	1	1
Exocyst complex component 2 OS=Homo sapiens OX=9606 GN=EXOC2 PE=1 SV=1	Q96KP1	EXOC2	104 kDa	0.0013	1.5	71099_Control_Neurons low, 71099_Gliomas_Neurons high	8	9	8	10	13	12	13	15
C-terminal-binding protein 1 OS=Homo sapiens OX=9606 GN=CTBP1 PE=1 SV=2	Q13363	CTBP1	48 kDa	0.0014	1.1	71099_Control_Neurons low, 71099_Gliomas_Neurons high	16	16	16	16	17	18	17	18
Nucleobindin-2 OS=Homo sapiens OX=9606 GN=NUCB2 PE=1 SV=3	P80303	NUCB2	50 kDa	0.0014	3.5	71099_Control_Neurons low, 71099_Gliomas_Neurons high	1	1	0	1	2	3	3	3
5'-nucleotidase OS=Homo sapiens OX=9606 GN=NT5E PE=1 SV=1	P21589	NT5E	63 kDa	0.0014	INF	71099_Control_Neurons low, 71099_Gliomas_Neurons high	0	0	0	0	1	2	1	2
CCN family member 2 OS=Homo sapiens OX=9606 GN=CCN2 PE=1 SV=2	P29279	CCN2	38 kDa	0.0015	0	71099_Control_Neurons high, 71099_Gliomas_Neurons low	2	2	4	3	0	0	0	0
U3 small nucleolar RNA-interacting protein 2 OS=Homo sapiens OX=9606 GN=RRP9 PE=1 SV=1	O43818	RRP9	52 kDa	0.0015	0.7	71099_Control_Neurons high, 71099_Gliomas_Neurons low	5	5	5	4	3	4	3	3
S-phase kinase-associated protein 1 OS=Homo sapiens OX=9606 GN=SKP1 PE=1 SV=2	P63208	SKP1	19 kDa	0.0017	1.5	71099_Control_Neurons low, 71099_Gliomas_Neurons high	3	3	4	3	5	5	5	5
Probable ATP-dependent RNA helicase DDX27 OS=Homo sapiens OX=9606 GN=DDX27 PE=1 SV=2	Q96GQ7	DDX27	90 kDa	0.0017	2.1	71099_Control_Neurons low, 71099_Gliomas_Neurons high	3	2	2	3	6	6	4	6
Pre-mRNA-splicing factor CWC22 homolog OS=Homo sapiens OX=9606 GN=CWC22 PE=1 SV=3	Q9HCG8	CWC22	105 kDa	0.0018	0.4	71099_Control_Neurons high, 71099_Gliomas_Neurons low	4	3	4	3	2	2	1	1
Serine protease HTRA1 OS=Homo sapiens OX=9606 GN=HTRA1 PE=1 SV=1	Q92743	HTRA1	51 kDa	0.0018	4.5	71099_Control_Neurons low, 71099_Gliomas_Neurons high	2	1	1	2	7	8	4	8
CCN family member 1 OS=Homo sapiens OX=9606 GN=CCN1 PE=1 SV=1	O00622	CCN1	42 kDa	0.0024	0.1	71099_Control_Neurons high, 71099_Gliomas_Neurons low	6	3	7	5	0	1	1	1
Diacylglycerol kinase alpha OS=Homo sapiens OX=9606 GN=DGKA PE=1 SV=3	P23743	DGKA	83 kDa	0.0025	INF	71099_Control_Neurons low, 71099_Gliomas_Neurons high	0	0	0	0	1	1	1	2
Inactive tyrosine-protein kinase 7 OS=Homo sapiens OX=9606 GN=PTK7 PE=1 SV=2	Q13308	PTK7	118 kDa	0.0026	1.5	71099_Control_Neurons low, 71099_Gliomas_Neurons high	12	8	11	11	16	17	14	16
Hyccin 2 OS=Homo sapiens OX=9606 GN=HYCC2 PE=1 SV=1	Q8IXS8	HYCC2	59 kDa	0.0026	0.4	71099_Control_Neurons high, 71099_Gliomas_Neurons low	2	2	2	3	1	1	1	1
DNA replication licensing factor MCM5 OS=Homo sapiens OX=9606 GN=MCM5 PE=1 SV=5	P33992	MCM5	82 kDa	0.0027	1.2	71099_Control_Neurons low, 71099_Gliomas_Neurons high	17	19	19	19	23	24	23	21
Synaptotagmin-3 OS=Homo sapiens OX=9606 GN=SYT3 PE=1 SV=1	Q9BQG1	SYT3	63 kDa	0.003	2.2	71099_Control_Neurons low, 71099_Gliomas_Neurons high	1	1	1	1	2	2	2	3
PDZ and LIM domain protein 1 OS=Homo sapiens OX=9606 GN=PDLIM1 PE=1 SV=4	O00151	PDLIM1	36 kDa	0.0031	0.6	71099_Control_Neurons high, 71099_Gliomas_Neurons low	19	14	16	14	9	9	11	7
Retinol-binding protein 1 OS=Homo sapiens OX=9606 GN=RBP1 PE=1 SV=2	P09455	RBP1	16 kDa	0.0032	0.9	71099_Control_Neurons high, 71099_Gliomas_Neurons low	26	26	25	27	23	20	23	22
Phosphatidylinositol 4-kinase alpha OS=Homo sapiens OX=9606 GN=PI4KA PE=1 SV=4	P42356	PI4KA	237 kDa	0.0032	1.3	71099_Control_Neurons low, 71099_Gliomas_Neurons high	12	12	13	11	15	18	16	16
Dynein light chain 2, cytoplasmic OS=Homo sapiens OX=9606 GN=DYNLL2 PE=1 SV=1	Q96FJ2	DYNLL2	10 kDa	0.0037	1.6	71099_Control_Neurons low, 71099_Gliomas_Neurons high	5	7	4	5	8	8	8	9
Beta-1,3-glucosyltransferase OS=Homo sapiens OX=9606 GN=B3GLCT PE=1 SV=2	Q6Y288	B3GLCT	57 kDa	0.0037	2.3	71099_Control_Neurons low, 71099_Gliomas_Neurons high	2	2	1	1	4	3	3	4
Sushi repeat-containing protein SRPX OS=Homo sapiens OX=9606 GN=SRPX PE=1 SV=1	P78539	SRPX	52 kDa	0.0039	1.9	71099_Control_Neurons low, 71099_Gliomas_Neurons high	2	3	2	2	4	6	4	4
Creatine kinase B-type OS=Homo sapiens OX=9606 GN=CKB PE=1 SV=1	P12277	CKB	43 kDa	0.004	0.9	71099_Control_Neurons high, 71099_Gliomas_Neurons low	77	81	76	74	71	69	69	70
Mitochondrial outer membrane protein SLC25A46 OS=Homo sapiens OX=9606 GN=SLC25A46 PE=1 SV=1	Q96AG3	SLC25A46	46 kDa	0.0041	0.7	71099_Control_Neurons high, 71099_Gliomas_Neurons low	5	5	4	4	3	4	3	3
CUGBP Elav-like family member 2 OS=Homo sapiens OX=9606 GN=CELF2 PE=1 SV=1	O95319	CELF2	54 kDa	0.0041	2.9	71099_Control_Neurons low, 71099_Gliomas_Neurons high	1	1	0	1	2	3	2	2
ATPase family AAA domain-containing protein 2B OS=Homo sapiens OX=9606 GN=ATAD2B PE=1 SV=4	Q9ULI0	ATAD2B	165 kDa	0.0043	2.2	71099_Control_Neurons low, 71099_Gliomas_Neurons high	3	1	2	4	6	6	5	6
Diablo IAP-binding mitochondrial protein OS=Homo sapiens OX=9606 GN=DIABLO PE=1 SV=1	Q9NR28	DIABLO	27 kDa	0.0045	4.3	71099_Control_Neurons low, 71099_Gliomas_Neurons high	1	0	1	0	2	2	2	3
Small subunit processome component 20 homolog OS=Homo sapiens OX=9606 GN=UTP20 PE=1 SV=3	O75691	UTP20	318 kDa	0.0045	1.6	71099_Control_Neurons low, 71099_Gliomas_Neurons high	5	4	3	3	6	6	6	7
Vinculin OS=Homo sapiens OX=9606 GN=VCL PE=1 SV=4	P18206	VCL	124 kDa	0.0046	0.9	71099_Control_Neurons high, 71099_Gliomas_Neurons low	40	41	44	44	33	37	37	36
Endoplasmic reticulum resident protein 44 OS=Homo sapiens OX=9606 GN=ERP44 PE=1 SV=1	Q9BS26	ERP44	47 kDa	0.0046	1.4	71099_Control_Neurons low, 71099_Gliomas_Neurons high	9	7	6	8	10	10	11	11
Microtubule-associated protein 2 OS=Homo sapiens OX=9606 GN=MAP2 PE=1 SV=4	P11137	MAP2	200 kDa	0.0047	0.8	71099_Control_Neurons high, 71099_Gliomas_Neurons low	83	85	90	93	70	75	73	80
TBC1 domain family member 4 OS=Homo sapiens OX=9606 GN=TBC1D4 PE=1 SV=2	O60343	TBC1D4	147 kDa	0.0048	1.7	71099_Control_Neurons low, 71099_Gliomas_Neurons high	2	3	3	3	4	5	5	6
Bifunctional polynucleotide phosphatase/kinase OS=Homo sapiens OX=9606 GN=PNKP PE=1 SV=1	Q96T60	PNKP	57 kDa	0.0049	2.1	71099_Control_Neurons low, 71099_Gliomas_Neurons high	3	1	2	2	5	4	4	4
ATP-dependent DNA/RNA helicase DHX36 OS=Homo sapiens OX=9606 GN=DHX36 PE=1 SV=2	Q9H2U1	DHX36	115 kDa	0.005	1.3	71099_Control_Neurons low, 71099_Gliomas_Neurons high	7	8	9	8	10	11	10	11
Plasma membrane calcium-transporting ATPase 2 OS=Homo sapiens OX=9606 GN=ATP2B2 PE=1 SV=2	Q01814	ATP2B2	137 kDa	0.005	0.7	71099_Control_Neurons high, 71099_Gliomas_Neurons low	23	19	21	22	16	17	16	12
Sodium channel protein type 3 subunit alpha OS=Homo sapiens OX=9606 GN=SCN3A PE=1 SV=2	Q9NY46	SCN3A	226 kDa	0.0051	1.5	71099_Control_Neurons low, 71099_Gliomas_Neurons high	5	4	6	6	8	8	7	9
Derlin-2 OS=Homo sapiens OX=9606 GN=DERL2 PE=1 SV=1	Q9GZP9	DERL2	28 kDa	0.0051	0.4	71099_Control_Neurons high, 71099_Gliomas_Neurons low	2	3	3	3	1	1	1	2
Collagen alpha-1(XXVI) chain OS=Homo sapiens OX=9606 GN=COL26A1 PE=1 SV=1	Q96A83	COL26A1	45 kDa	0.0051	0.3	71099_Control_Neurons high, 71099_Gliomas_Neurons low	2	2	2	3	1	1	1	0
Neurofilament medium polypeptide OS=Homo sapiens OX=9606 GN=NEFM PE=1 SV=3	P07197	NEFM	102 kDa	0.0052	0.9	71099_Control_Neurons high, 71099_Gliomas_Neurons low	392	381	410	409	335	355	351	372
Galectin-1 OS=Homo sapiens OX=9606 GN=LGALS1 PE=1 SV=2	P09382	LGALS1	15 kDa	0.0057	4.8	71099_Control_Neurons low, 71099_Gliomas_Neurons high	1	1	0	1	3	6	3	3
Microtubule-associated protein tau OS=Homo sapiens OX=9606 GN=MAPT PE=1 SV=5	P10636 (+1)	MAPT	79 kDa	0.0058	0.8	71099_Control_Neurons high, 71099_Gliomas_Neurons low	75	92	92	82	64	71	65	61
Albumin OS=Homo sapiens OX=9606 GN=ALB PE=1 SV=2	P02768 (+1)	ALB	69 kDa	0.0059	1.2	71099_Control_Neurons low, 71099_Gliomas_Neurons high	37	40	36	42	43	49	48	51
Elongation factor 2 OS=Homo sapiens OX=9606 GN=EEF2 PE=1 SV=4	P13639	EEF2	95 kDa	0.0062	0.9	71099_Control_Neurons high, 71099_Gliomas_Neurons low	108	115	108	112	105	102	102	101
Malonyl-CoA decarboxylase, mitochondrial OS=Homo sapiens OX=9606 GN=MLYCD PE=1 SV=3	O95822	MLYCD	55 kDa	0.0064	2.1	71099_Control_Neurons low, 71099_Gliomas_Neurons high	2	1	1	1	3	3	3	2
Coiled-coil domain-containing protein 90B, mitochondrial OS=Homo sapiens OX=9606 GN=CCDC90B PE=1 SV=2	Q9GZT6	CCDC90B	30 kDa	0.0065	6.7	71099_Control_Neurons low, 71099_Gliomas_Neurons high	0	0	0	1	2	2	2	1
Anaphase-promoting complex subunit 2 OS=Homo sapiens OX=9606 GN=ANAPC2 PE=1 SV=1	Q9UJX6	ANAPC2	94 kDa	0.0065	2.6	71099_Control_Neurons low, 71099_Gliomas_Neurons high	1	1	1	1	2	4	2	3
Histone-arginine methyltransferase CARM1 OS=Homo sapiens OX=9606 GN=CARM1 PE=1 SV=3	Q86X55	CARM1	66 kDa	0.0068	0.8	71099_Control_Neurons high, 71099_Gliomas_Neurons low	12	11	10	12	8	10	8	9
Peripheral plasma membrane protein CASK OS=Homo sapiens OX=9606 GN=CASK PE=1 SV=3	O14936	CASK	105 kDa	0.007	1.1	71099_Control_Neurons low, 71099_Gliomas_Neurons high	34	32	33	33	34	37	37	36
Telomerase RNA component interacting RNase OS=Homo sapiens OX=9606 GN=TRIR PE=1 SV=1	Q9BQ61	TRIR	18 kDa	0.0073	0.5	71099_Control_Neurons high, 71099_Gliomas_Neurons low	4	4	4	3	1	2	2	3
Methionine aminopeptidase 1 OS=Homo sapiens OX=9606 GN=METAP1 PE=1 SV=2	P53582	METAP1	43 kDa	0.0079	0.7	71099_Control_Neurons high, 71099_Gliomas_Neurons low	7	7	8	9	6	6	5	6
Myosin light polypeptide 6 OS=Homo sapiens OX=9606 GN=MYL6 PE=1 SV=2	P60660	MYL6	17 kDa	0.0082	1.4	71099_Control_Neurons low, 71099_Gliomas_Neurons high	10	10	15	13	17	17	17	16
Nucleoside diphosphate kinase B OS=Homo sapiens OX=9606 GN=NME2 PE=1 SV=1	P22392	NME2	17 kDa	0.0084	0.9	71099_Control_Neurons high, 71099_Gliomas_Neurons low	21	19	19	20	18	16	17	16
Nucleobindin-1 OS=Homo sapiens OX=9606 GN=NUCB1 PE=1 SV=4	Q02818	NUCB1	54 kDa	0.0085	2.9	71099_Control_Neurons low, 71099_Gliomas_Neurons high	1	1	1	2	4	5	2	4
V-type proton ATPase subunit B, brain isoform OS=Homo sapiens OX=9606 GN=ATP6V1B2 PE=1 SV=3	P21281	ATP6V1B2	57 kDa	0.009	0.9	71099_Control_Neurons high, 71099_Gliomas_Neurons low	29	26	29	30	26	25	26	24
Peripherin OS=Homo sapiens OX=9606 GN=PRPH PE=1 SV=2	P41219	PRPH	54 kDa	0.0093	0.8	71099_Control_Neurons high, 71099_Gliomas_Neurons low	92	77	87	83	68	73	76	71
Insulin-like growth factor 2 mRNA-binding protein 3 OS=Homo sapiens OX=9606 GN=IGF2BP3 PE=1 SV=2	O00425	IGF2BP3	64 kDa	0.0097	1.1	71099_Control_Neurons low, 71099_Gliomas_Neurons high	34	36	34	33	36	41	38	38
Cytosolic non-specific dipeptidase OS=Homo sapiens OX=9606 GN=CNDP2 PE=1 SV=2	Q96KP4	CNDP2	53 kDa	0.0099	0.8	71099_Control_Neurons high, 71099_Gliomas_Neurons low	53	56	50	53	42	49	37	41
Platelet-activating factor acetylhydrolase IB subunit alpha2 OS=Homo sapiens OX=9606 GN=PAFAH1B2 PE=1 SV=1	P68402	PAFAH1B2	26 kDa	0.01	0.8	71099_Control_Neurons high, 71099_Gliomas_Neurons low	20	18	18	21	14	17	15	17
Neuroblast differentiation-associated protein AHNAK OS=Homo sapiens OX=9606 GN=AHNAK PE=1 SV=2	Q09666	AHNAK	629 kDa	0.01	0.5	71099_Control_Neurons high, 71099_Gliomas_Neurons low	11	12	8	11	5	5	4	9
Tyrosine-protein phosphatase non-receptor type 11 OS=Homo sapiens OX=9606 GN=PTPN11 PE=1 SV=3	Q06124	PTPN11	68 kDa	0.01	0.8	71099_Control_Neurons high, 71099_Gliomas_Neurons low	17	17	17	18	16	14	13	12
Neurofilament heavy polypeptide OS=Homo sapiens OX=9606 GN=NEFH PE=1 SV=4	P12036	NEFH	112 kDa	0.011	0.8	71099_Control_Neurons high, 71099_Gliomas_Neurons low	50	53	57	61	47	44	42	47
U6 snRNA-associated Sm-like protein LSm3 OS=Homo sapiens OX=9606 GN=LSM3 PE=1 SV=2	P62310	LSM3	12 kDa	0.011	INF	71099_Control_Neurons low, 71099_Gliomas_Neurons high	0	0	0	0	1	1	2	3
Nestin OS=Homo sapiens OX=9606 GN=NES PE=1 SV=2	P48681	NES	177 kDa	0.011	0.8	71099_Control_Neurons high, 71099_Gliomas_Neurons low	73	68	75	81	66	56	57	64
Flavin reductase (NADPH) OS=Homo sapiens OX=9606 GN=BLVRB PE=1 SV=3	P30043	BLVRB	22 kDa	0.011	1.3	71099_Control_Neurons low, 71099_Gliomas_Neurons high	5	6	5	4	7	7	6	7
Histone H1.5 OS=Homo sapiens OX=9606 GN=H1-5 PE=1 SV=3	P16401	H1-5	23 kDa	0.011	0.8	71099_Control_Neurons high, 71099_Gliomas_Neurons low	54	56	61	58	43	50	45	52
Protein transport protein Sec16A OS=Homo sapiens OX=9606 GN=SEC16A PE=1 SV=4	O15027	SEC16A	252 kDa	0.011	0.5	71099_Control_Neurons high, 71099_Gliomas_Neurons low	5	7	6	8	3	3	5	3
Coiled-coil domain-containing protein 124 OS=Homo sapiens OX=9606 GN=CCDC124 PE=1 SV=1	Q96CT7	CCDC124	26 kDa	0.011	0.8	71099_Control_Neurons high, 71099_Gliomas_Neurons low	5	5	5	4	4	4	3	4
U3 small nucleolar RNA-associated protein 15 homolog OS=Homo sapiens OX=9606 GN=UTP15 PE=1 SV=3	Q8TED0	UTP15	58 kDa	0.011	7.9	71099_Control_Neurons low, 71099_Gliomas_Neurons high	1	0	0	0	2	2	1	3
Probable cysteine--tRNA ligase, mitochondrial OS=Homo sapiens OX=9606 GN=CARS2 PE=1 SV=1	Q9HA77	CARS2	62 kDa	0.011	0.7	71099_Control_Neurons high, 71099_Gliomas_Neurons low	6	4	5	5	3	4	3	4
Adenosine 5'-monophosphoramidase HINT2 OS=Homo sapiens OX=9606 GN=HINT2 PE=1 SV=1	Q9BX68	HINT2	17 kDa	0.013	2.5	71099_Control_Neurons low, 71099_Gliomas_Neurons high	1	1	2	1	4	3	2	4
Insulin-like growth factor-binding protein 2 OS=Homo sapiens OX=9606 GN=IGFBP2 PE=1 SV=2	P18065	IGFBP2	35 kDa	0.013	0.8	71099_Control_Neurons high, 71099_Gliomas_Neurons low	5	5	5	5	3	5	4	4
NSFL1 cofactor p47 OS=Homo sapiens OX=9606 GN=NSFL1C PE=1 SV=2	Q9UNZ2	NSFL1C	41 kDa	0.013	0.8	71099_Control_Neurons high, 71099_Gliomas_Neurons low	28	25	29	25	23	22	23	20
T-complex protein 1 subunit theta OS=Homo sapiens OX=9606 GN=CCT8 PE=1 SV=4	P50990	CCT8	60 kDa	0.013	1	71099_Control_Neurons high, 71099_Gliomas_Neurons low	84	87	83	85	80	80	81	82
Lysine-specific demethylase RSBN1L OS=Homo sapiens OX=9606 GN=RSBN1L PE=1 SV=2	Q6PCB5	RSBN1L	95 kDa	0.013	0.2	71099_Control_Neurons high, 71099_Gliomas_Neurons low	2	1	2	1	0	1	0	0
Myosin phosphatase Rho-interacting protein OS=Homo sapiens OX=9606 GN=MPRIP PE=1 SV=3	Q6WCQ1	MPRIP	117 kDa	0.014	0.8	71099_Control_Neurons high, 71099_Gliomas_Neurons low	7	9	8	7	6	6	6	6
Histone-lysine N-methyltransferase EHMT2 OS=Homo sapiens OX=9606 GN=EHMT2 PE=1 SV=3	Q96KQ7	EHMT2	132 kDa	0.014	1.5	71099_Control_Neurons low, 71099_Gliomas_Neurons high	2	3	4	4	5	6	5	5
Rab GDP dissociation inhibitor alpha OS=Homo sapiens OX=9606 GN=GDI1 PE=1 SV=2	P31150	GDI1	51 kDa	0.014	0.9	71099_Control_Neurons high, 71099_Gliomas_Neurons low	114	105	107	113	102	100	103	98
Translin OS=Homo sapiens OX=9606 GN=TSN PE=1 SV=1	Q15631	TSN	26 kDa	0.015	0.7	71099_Control_Neurons high, 71099_Gliomas_Neurons low	11	12	11	11	7	10	9	6
Methylglutaconyl-CoA hydratase, mitochondrial OS=Homo sapiens OX=9606 GN=AUH PE=1 SV=1	Q13825	AUH	36 kDa	0.015	1.7	71099_Control_Neurons low, 71099_Gliomas_Neurons high	3	2	2	2	5	4	4	3
THUMP domain-containing protein 2 OS=Homo sapiens OX=9606 GN=THUMPD2 PE=1 SV=2	Q9BTF0	THUMPD2	56 kDa	0.015	0.2	71099_Control_Neurons high, 71099_Gliomas_Neurons low	1	1	2	2	0	1	0	0
Lanosterol 14-alpha demethylase OS=Homo sapiens OX=9606 GN=CYP51A1 PE=1 SV=4	Q16850	CYP51A1	57 kDa	0.015	1.5	71099_Control_Neurons low, 71099_Gliomas_Neurons high	9	4	6	7	10	10	10	10
Heat shock cognate 71 kDa protein OS=Homo sapiens OX=9606 GN=HSPA8 PE=1 SV=1	P11142	HSPA8	71 kDa	0.015	1.1	71099_Control_Neurons low, 71099_Gliomas_Neurons high	106	98	103	100	113	114	105	109
Bifunctional 3'-phosphoadenosine 5'-phosphosulfate synthase 1 OS=Homo sapiens OX=9606 GN=PAPSS1 PE=1 SV=2	O43252	PAPSS1	71 kDa	0.015	1.4	71099_Control_Neurons low, 71099_Gliomas_Neurons high	5	7	6	7	10	9	8	8
Staphylococcal nuclease domain-containing protein 1 OS=Homo sapiens OX=9606 GN=SND1 PE=1 SV=1	Q7KZF4	SND1	102 kDa	0.016	1.1	71099_Control_Neurons low, 71099_Gliomas_Neurons high	42	45	42	41	47	44	45	46
Plakophilin-4 OS=Homo sapiens OX=9606 GN=PKP4 PE=1 SV=2	Q99569	PKP4	132 kDa	0.016	0.1	71099_Control_Neurons high, 71099_Gliomas_Neurons low	4	7	4	2	0	0	0	2
Calcium-regulated heat-stable protein 1 OS=Homo sapiens OX=9606 GN=CARHSP1 PE=1 SV=2	Q9Y2V2	CARHSP1	16 kDa	0.016	0.8	71099_Control_Neurons high, 71099_Gliomas_Neurons low	11	11	9	10	9	9	7	8
CXXC motif containing zinc binding protein OS=Homo sapiens OX=9606 GN=CZIB PE=1 SV=1	Q9NWV4	CZIB	18 kDa	0.016	0.7	71099_Control_Neurons high, 71099_Gliomas_Neurons low	8	7	8	8	5	7	5	6
Phosphatidylinositol 4-phosphate 3-kinase C2 domain-containing subunit beta OS=Homo sapiens OX=9606 GN=PIK3C2B PE=1 SV=2	O00750	PIK3C2B	185 kDa	0.016	1.8	71099_Control_Neurons low, 71099_Gliomas_Neurons high	4	7	4	3	8	7	7	10
Ras-related protein Rab-12 OS=Homo sapiens OX=9606 GN=RAB12 PE=1 SV=3	Q6IQ22	RAB12	27 kDa	0.016	1.3	71099_Control_Neurons low, 71099_Gliomas_Neurons high	9	12	8	11	14	13	14	13
Alpha-internexin OS=Homo sapiens OX=9606 GN=INA PE=1 SV=2	Q16352	INA	55 kDa	0.016	0.9	71099_Control_Neurons high, 71099_Gliomas_Neurons low	194	190	214	199	182	165	184	176
Coronin-2B OS=Homo sapiens OX=9606 GN=CORO2B PE=1 SV=4	Q9UQ03	CORO2B	55 kDa	0.016	0.8	71099_Control_Neurons high, 71099_Gliomas_Neurons low	9	8	9	8	6	7	6	8
Glycine dehydrogenase (decarboxylating), mitochondrial OS=Homo sapiens OX=9606 GN=GLDC PE=1 SV=2	P23378	GLDC	113 kDa	0.017	1.2	71099_Control_Neurons low, 71099_Gliomas_Neurons high	13	12	13	12	15	16	13	15
NADH-cytochrome b5 reductase 1 OS=Homo sapiens OX=9606 GN=CYB5R1 PE=1 SV=1	Q9UHQ9	CYB5R1	34 kDa	0.017	1.5	71099_Control_Neurons low, 71099_Gliomas_Neurons high	5	7	8	7	9	9	11	13
Putative RNA-binding protein Luc7-like 1 OS=Homo sapiens OX=9606 GN=LUC7L PE=1 SV=1	Q9NQ29	LUC7L	44 kDa	0.017	0.6	71099_Control_Neurons high, 71099_Gliomas_Neurons low	4	5	6	6	4	4	3	3
NADH dehydrogenase [ubiquinone] 1 alpha subcomplex subunit 8 OS=Homo sapiens OX=9606 GN=NDUFA8 PE=1 SV=3	P51970	NDUFA8	20 kDa	0.018	0.7	71099_Control_Neurons high, 71099_Gliomas_Neurons low	4	4	4	5	3	4	2	3
Transmembrane protein 11, mitochondrial OS=Homo sapiens OX=9606 GN=TMEM11 PE=1 SV=1	P17152	TMEM11	22 kDa	0.018	0.6	71099_Control_Neurons high, 71099_Gliomas_Neurons low	3	4	5	4	2	3	2	3
Calbindin OS=Homo sapiens OX=9606 GN=CALB1 PE=1 SV=2	P05937	CALB1	30 kDa	0.018	1.5	71099_Control_Neurons low, 71099_Gliomas_Neurons high	3	3	4	5	6	6	5	7
Ubiquitin domain-containing protein UBFD1 OS=Homo sapiens OX=9606 GN=UBFD1 PE=1 SV=2	O14562	UBFD1	33 kDa	0.018	0.6	71099_Control_Neurons high, 71099_Gliomas_Neurons low	4	6	6	5	4	4	2	3
Protein Wnt-5a OS=Homo sapiens OX=9606 GN=WNT5A PE=1 SV=2	P41221	WNT5A	42 kDa	0.018	5.7	71099_Control_Neurons low, 71099_Gliomas_Neurons high	0	0	1	1	2	3	2	5
Proto-oncogene tyrosine-protein kinase Src OS=Homo sapiens OX=9606 GN=SRC PE=1 SV=3	P12931	SRC	60 kDa	0.018	1.1	71099_Control_Neurons low, 71099_Gliomas_Neurons high	16	15	13	15	17	17	18	17
WD repeat and HMG-box DNA-binding protein 1 OS=Homo sapiens OX=9606 GN=WDHD1 PE=1 SV=1	O75717	WDHD1	126 kDa	0.019	0.7	71099_Control_Neurons high, 71099_Gliomas_Neurons low	3	4	4	4	3	3	2	3
Wings apart-like protein homolog OS=Homo sapiens OX=9606 GN=WAPL PE=1 SV=1	Q7Z5K2	WAPL	133 kDa	0.019	1.8	71099_Control_Neurons low, 71099_Gliomas_Neurons high	2	1	2	1	3	3	2	3
Calmodulin-1 OS=Homo sapiens OX=9606 GN=CALM1 PE=1 SV=1	P0DP23 (+2)	CALM1	17 kDa	0.019	2.4	71099_Control_Neurons low, 71099_Gliomas_Neurons high	9	8	13	15	41	25	18	27
SAP domain-containing ribonucleoprotein OS=Homo sapiens OX=9606 GN=SARNP PE=1 SV=3	P82979	SARNP	24 kDa	0.019	0.6	71099_Control_Neurons high, 71099_Gliomas_Neurons low	8	7	8	7	6	6	3	4
Peptidyl-prolyl cis-trans isomerase FKBP7 OS=Homo sapiens OX=9606 GN=FKBP7 PE=1 SV=2	Q9Y680	FKBP7	26 kDa	0.019	5.7	71099_Control_Neurons low, 71099_Gliomas_Neurons high	0	0	1	0	1	2	2	1
Exosome complex component MTR3 OS=Homo sapiens OX=9606 GN=EXOSC6 PE=1 SV=1	Q5RKV6	EXOSC6	28 kDa	0.019	0.8	71099_Control_Neurons high, 71099_Gliomas_Neurons low	6	6	5	5	4	5	5	4
Eukaryotic translation initiation factor 3 subunit J OS=Homo sapiens OX=9606 GN=EIF3J PE=1 SV=2	O75822	EIF3J	29 kDa	0.019	0.7	71099_Control_Neurons high, 71099_Gliomas_Neurons low	7	5	7	6	4	6	4	4
Sterol-4-alpha-carboxylate 3-dehydrogenase, decarboxylating OS=Homo sapiens OX=9606 GN=NSDHL PE=1 SV=2	Q15738	NSDHL	42 kDa	0.019	1.4	71099_Control_Neurons low, 71099_Gliomas_Neurons high	14	12	13	10	17	15	17	22
Flotillin-2 OS=Homo sapiens OX=9606 GN=FLOT2 PE=1 SV=2	Q14254	FLOT2	47 kDa	0.019	1.2	71099_Control_Neurons low, 71099_Gliomas_Neurons high	10	10	9	9	12	10	13	12
Protocadherin Fat 1 OS=Homo sapiens OX=9606 GN=FAT1 PE=1 SV=2	Q14517	FAT1	506 kDa	0.019	1.8	71099_Control_Neurons low, 71099_Gliomas_Neurons high	2	1	1	2	3	3	2	3
Switch-associated protein 70 OS=Homo sapiens OX=9606 GN=SWAP70 PE=1 SV=1	Q9UH65	SWAP70	69 kDa	0.019	2	71099_Control_Neurons low, 71099_Gliomas_Neurons high	2	3	2	1	4	6	3	4
Tetraspanin-13 OS=Homo sapiens OX=9606 GN=TSPAN13 PE=2 SV=1	O95857	TSPAN13	22 kDa	0.02	0.7	71099_Control_Neurons high, 71099_Gliomas_Neurons low	3	3	3	3	3	2	2	2
Large ribosomal subunit protein uL10m OS=Homo sapiens OX=9606 GN=MRPL10 PE=1 SV=3	Q7Z7H8	MRPL10	29 kDa	0.02	5.8	71099_Control_Neurons low, 71099_Gliomas_Neurons high	0	1	0	0	2	1	1	2
Methionine aminopeptidase 2 OS=Homo sapiens OX=9606 GN=METAP2 PE=1 SV=1	P50579	METAP2	53 kDa	0.02	1.3	71099_Control_Neurons low, 71099_Gliomas_Neurons high	5	5	6	5	7	6	6	8
Serine/arginine-rich splicing factor 11 OS=Homo sapiens OX=9606 GN=SRSF11 PE=1 SV=1	Q05519	SRSF11	54 kDa	0.02	0.6	71099_Control_Neurons high, 71099_Gliomas_Neurons low	3	2	3	3	2	2	1	2
Pre-mRNA-processing factor 19 OS=Homo sapiens OX=9606 GN=PRPF19 PE=1 SV=1	Q9UMS4	PRPF19	55 kDa	0.02	1.2	71099_Control_Neurons low, 71099_Gliomas_Neurons high	14	12	13	12	17	15	14	18
Autophagy-related protein 13 OS=Homo sapiens OX=9606 GN=ATG13 PE=1 SV=1	O75143	ATG13	57 kDa	0.02	0.5	71099_Control_Neurons high, 71099_Gliomas_Neurons low	2	2	3	2	1	2	1	1
Translation initiation factor eIF-2B subunit delta OS=Homo sapiens OX=9606 GN=EIF2B4 PE=1 SV=2	Q9UI10	EIF2B4	58 kDa	0.02	1.2	71099_Control_Neurons low, 71099_Gliomas_Neurons high	8	8	8	7	10	10	8	10
Guanine nucleotide exchange factor VAV3 OS=Homo sapiens OX=9606 GN=VAV3 PE=1 SV=1	Q9UKW4	VAV3	98 kDa	0.02	0.6	71099_Control_Neurons high, 71099_Gliomas_Neurons low	5	4	5	4	2	3	4	3
Large ribosomal subunit protein mL62 OS=Homo sapiens OX=9606 GN=MRPL58 PE=1 SV=1	Q14197	MRPL58	24 kDa	0.021	1.6	71099_Control_Neurons low, 71099_Gliomas_Neurons high	3	4	3	3	5	4	6	6
Small nuclear ribonucleoprotein-associated proteins B and B' OS=Homo sapiens OX=9606 GN=SNRPB PE=1 SV=2	P14678	SNRPB	25 kDa	0.021	0.7	71099_Control_Neurons high, 71099_Gliomas_Neurons low	6	6	8	7	5	6	5	5
Exosome complex component RRP41 OS=Homo sapiens OX=9606 GN=EXOSC4 PE=1 SV=3	Q9NPD3	EXOSC4	26 kDa	0.021	0.6	71099_Control_Neurons high, 71099_Gliomas_Neurons low	3	3	2	3	2	2	2	1
Zinc transporter 7 OS=Homo sapiens OX=9606 GN=SLC30A7 PE=1 SV=1	Q8NEW0	SLC30A7	42 kDa	0.021	1.3	71099_Control_Neurons low, 71099_Gliomas_Neurons high	3	4	3	3	5	5	4	4
Neuronal pentraxin-2 OS=Homo sapiens OX=9606 GN=NPTX2 PE=1 SV=2	P47972	NPTX2	47 kDa	0.021	0.2	71099_Control_Neurons high, 71099_Gliomas_Neurons low	2	1	1	1	0	1	0	0
Protein FAM98A OS=Homo sapiens OX=9606 GN=FAM98A PE=1 SV=2	Q8NCA5	FAM98A	55 kDa	0.021	4.3	71099_Control_Neurons low, 71099_Gliomas_Neurons high	0	2	0	0	2	3	2	2
Microtubule-associated protein 6 OS=Homo sapiens OX=9606 GN=MAP6 PE=1 SV=2	Q96JE9	MAP6	87 kDa	0.021	0.8	71099_Control_Neurons high, 71099_Gliomas_Neurons low	33	33	35	29	19	29	27	26
CREB-binding protein OS=Homo sapiens OX=9606 GN=CREBBP PE=1 SV=3	Q92793	CREBBP	265 kDa	0.022	3.2	71099_Control_Neurons low, 71099_Gliomas_Neurons high	1	1	1	0	1	3	3	3
ER membrane protein complex subunit 2 OS=Homo sapiens OX=9606 GN=EMC2 PE=1 SV=1	Q15006	EMC2	35 kDa	0.022	0.7	71099_Control_Neurons high, 71099_Gliomas_Neurons low	6	4	4	5	4	3	3	3
Large ribosomal subunit protein uL4m OS=Homo sapiens OX=9606 GN=MRPL4 PE=1 SV=1	Q9BYD3	MRPL4	35 kDa	0.022	1.4	71099_Control_Neurons low, 71099_Gliomas_Neurons high	3	2	2	3	3	4	4	4
Glutamate dehydrogenase 1, mitochondrial OS=Homo sapiens OX=9606 GN=GLUD1 PE=1 SV=2	P00367	GLUD1	61 kDa	0.022	0.9	71099_Control_Neurons high, 71099_Gliomas_Neurons low	42	41	39	41	36	40	38	38
Protein transport protein Sec24B OS=Homo sapiens OX=9606 GN=SEC24B PE=1 SV=2	O95487	SEC24B	137 kDa	0.023	1.4	71099_Control_Neurons low, 71099_Gliomas_Neurons high	8	7	7	5	11	10	8	9
Ribosome-binding protein 1 OS=Homo sapiens OX=9606 GN=RRBP1 PE=1 SV=5	Q9P2E9	RRBP1	152 kDa	0.023	0.5	71099_Control_Neurons high, 71099_Gliomas_Neurons low	5	4	7	4	3	3	3	2
Ubiquitin carboxyl-terminal hydrolase 47 OS=Homo sapiens OX=9606 GN=USP47 PE=1 SV=3	Q96K76	USP47	157 kDa	0.023	1.2	71099_Control_Neurons low, 71099_Gliomas_Neurons high	14	12	13	11	14	15	15	15
Serine/threonine-protein kinase MRCK beta OS=Homo sapiens OX=9606 GN=CDC42BPB PE=1 SV=2	Q9Y5S2	CDC42BPB	194 kDa	0.023	1.1	71099_Control_Neurons low, 71099_Gliomas_Neurons high	28	29	28	28	30	31	35	31
Histone H1.2 OS=Homo sapiens OX=9606 GN=H1-2 PE=1 SV=2	P16403	H1-2	21 kDa	0.023	0.8	71099_Control_Neurons high, 71099_Gliomas_Neurons low	43	41	49	46	28	33	38	40
Stalled ribosome sensor GCN1 OS=Homo sapiens OX=9606 GN=GCN1 PE=1 SV=7	Q92616	GCN1	293 kDa	0.023	1.3	71099_Control_Neurons low, 71099_Gliomas_Neurons high	26	25	20	26	30	31	29	37
Vacuolar protein sorting-associated protein VTA1 homolog OS=Homo sapiens OX=9606 GN=VTA1 PE=1 SV=1	Q9NP79	VTA1	34 kDa	0.023	1.3	71099_Control_Neurons low, 71099_Gliomas_Neurons high	5	5	6	5	6	6	7	8
Mitotic checkpoint protein BUB3 OS=Homo sapiens OX=9606 GN=BUB3 PE=1 SV=1	O43684	BUB3	37 kDa	0.023	1.3	71099_Control_Neurons low, 71099_Gliomas_Neurons high	8	9	10	11	13	11	12	13
ATP-dependent (S)-NAD(P)H-hydrate dehydratase OS=Homo sapiens OX=9606 GN=NAXD PE=1 SV=1	Q8IW45	NAXD	37 kDa	0.023	1.2	71099_Control_Neurons low, 71099_Gliomas_Neurons high	4	5	4	4	6	6	5	5
Enoyl-CoA delta isomerase 2 OS=Homo sapiens OX=9606 GN=ECI2 PE=1 SV=4	O75521	ECI2	44 kDa	0.023	1.3	71099_Control_Neurons low, 71099_Gliomas_Neurons high	6	4	5	6	7	6	7	7
Chromogranin-A OS=Homo sapiens OX=9606 GN=CHGA PE=1 SV=7	P10645	CHGA	51 kDa	0.023	1.9	71099_Control_Neurons low, 71099_Gliomas_Neurons high	1	2	1	1	3	2	2	3
26S proteasome non-ATPase regulatory subunit 10 OS=Homo sapiens OX=9606 GN=PSMD10 PE=1 SV=1	O75832	PSMD10	24 kDa	0.024	1.2	71099_Control_Neurons low, 71099_Gliomas_Neurons high	7	7	8	6	9	8	8	9
Polyglutamine-binding protein 1 OS=Homo sapiens OX=9606 GN=PQBP1 PE=1 SV=1	O60828	PQBP1	30 kDa	0.024	0.6	71099_Control_Neurons high, 71099_Gliomas_Neurons low	3	3	3	3	2	3	2	1
S-methyl-5'-thioadenosine phosphorylase OS=Homo sapiens OX=9606 GN=MTAP PE=1 SV=2	Q13126	MTAP	31 kDa	0.024	0.8	71099_Control_Neurons high, 71099_Gliomas_Neurons low	16	13	13	14	12	13	10	12
Craniofacial development protein 1 OS=Homo sapiens OX=9606 GN=CFDP1 PE=1 SV=1	Q9UEE9	CFDP1	34 kDa	0.024	0.4	71099_Control_Neurons high, 71099_Gliomas_Neurons low	2	2	3	3	2	0	1	1
Metaxin-3 OS=Homo sapiens OX=9606 GN=MTX3 PE=1 SV=2	Q5HYI7	MTX3	35 kDa	0.024	0.4	71099_Control_Neurons high, 71099_Gliomas_Neurons low	2	2	1	2	1	1	1	0
ATP-dependent RNA helicase DDX39A OS=Homo sapiens OX=9606 GN=DDX39A PE=1 SV=2	O00148	DDX39A	49 kDa	0.024	INF	71099_Control_Neurons low, 71099_Gliomas_Neurons high	0	0	0	0	24	0	22	24
Protein MTSS 2 OS=Homo sapiens OX=9606 GN=MTSS2 PE=1 SV=1	Q765P7	MTSS2	80 kDa	0.024	0.4	71099_Control_Neurons high, 71099_Gliomas_Neurons low	2	1	2	2	1	1	0	1
AP-3 complex subunit sigma-2 OS=Homo sapiens OX=9606 GN=AP3S2 PE=2 SV=1	P59780	AP3S2	22 kDa	0.025	0.4	71099_Control_Neurons high, 71099_Gliomas_Neurons low	1	2	2	2	1	1	0	1
CYFIP-related Rac1 interactor A OS=Homo sapiens OX=9606 GN=CYRIA PE=2 SV=1	Q9H0Q0	CYRIA	37 kDa	0.025	0.7	71099_Control_Neurons high, 71099_Gliomas_Neurons low	13	10	9	13	8	8	9	8
Inositol polyphosphate-5-phosphatase A OS=Homo sapiens OX=9606 GN=INPP5A PE=1 SV=1	Q14642	INPP5A	48 kDa	0.025	1.7	71099_Control_Neurons low, 71099_Gliomas_Neurons high	1	1	1	1	2	2	1	2
Propionyl-CoA carboxylase alpha chain, mitochondrial OS=Homo sapiens OX=9606 GN=PCCA PE=1 SV=4	P05165	PCCA	80 kDa	0.025	0.8	71099_Control_Neurons high, 71099_Gliomas_Neurons low	14	15	13	18	13	12	12	11
Sulfhydryl oxidase 1 OS=Homo sapiens OX=9606 GN=QSOX1 PE=1 SV=3	O00391	QSOX1	83 kDa	0.025	0.2	71099_Control_Neurons high, 71099_Gliomas_Neurons low	2	1	1	1	0	0	0	1
Ubiquitin-protein ligase E3C OS=Homo sapiens OX=9606 GN=UBE3C PE=1 SV=3	Q15386	UBE3C	124 kDa	0.026	2.1	71099_Control_Neurons low, 71099_Gliomas_Neurons high	1	2	1	1	2	4	2	3
Centrosomal protein of 290 kDa OS=Homo sapiens OX=9606 GN=CEP290 PE=1 SV=2	O15078	CEP290	290 kDa	0.026	0.4	71099_Control_Neurons high, 71099_Gliomas_Neurons low	1	2	2	2	0	1	1	1
Cytoplasmic dynein 1 heavy chain 1 OS=Homo sapiens OX=9606 GN=DYNC1H1 PE=1 SV=5	Q14204	DYNC1H1	532 kDa	0.026	1.1	71099_Control_Neurons low, 71099_Gliomas_Neurons high	381	374	380	389	426	391	395	416
Ubiquitin carboxyl-terminal hydrolase 32 OS=Homo sapiens OX=9606 GN=USP32 PE=1 SV=1	Q8NFA0	USP32	182 kDa	0.027	1.5	71099_Control_Neurons low, 71099_Gliomas_Neurons high	5	6	3	4	7	6	8	6
Proteasome subunit alpha type-5 OS=Homo sapiens OX=9606 GN=PSMA5 PE=1 SV=3	P28066	PSMA5	26 kDa	0.027	0.8	71099_Control_Neurons high, 71099_Gliomas_Neurons low	20	22	21	21	20	18	17	15
Protein SCO2 homolog, mitochondrial OS=Homo sapiens OX=9606 GN=SCO2 PE=1 SV=3	O43819	SCO2	30 kDa	0.027	0.4	71099_Control_Neurons high, 71099_Gliomas_Neurons low	4	2	2	3	1	1	2	1
ADP-ribose glycohydrolase MACROD2 OS=Homo sapiens OX=9606 GN=MACROD2 PE=1 SV=2	A1Z1Q3	MACROD2	47 kDa	0.027	3.8	71099_Control_Neurons low, 71099_Gliomas_Neurons high	0	1	1	0	1	2	2	3
Serine/threonine-protein phosphatase 2A 65 kDa regulatory subunit A beta isoform OS=Homo sapiens OX=9606 GN=PPP2R1B PE=1 SV=3	P30154	PPP2R1B	66 kDa	0.027	1.4	71099_Control_Neurons low, 71099_Gliomas_Neurons high	5	3	5	5	7	6	6	7
DNA ligase 3 OS=Homo sapiens OX=9606 GN=LIG3 PE=1 SV=2	P49916	LIG3	113 kDa	0.028	1.4	71099_Control_Neurons low, 71099_Gliomas_Neurons high	8	6	8	8	10	13	9	10
Nuclear pore complex protein Nup160 OS=Homo sapiens OX=9606 GN=NUP160 PE=1 SV=3	Q12769	NUP160	162 kDa	0.028	1.5	71099_Control_Neurons low, 71099_Gliomas_Neurons high	4	7	6	6	8	10	7	9
Transmembrane protein 222 OS=Homo sapiens OX=9606 GN=TMEM222 PE=1 SV=2	Q9H0R3	TMEM222	23 kDa	0.028	1.7	71099_Control_Neurons low, 71099_Gliomas_Neurons high	1	1	1	1	1	2	2	2
Eukaryotic translation initiation factor 3 subunit I OS=Homo sapiens OX=9606 GN=EIF3I PE=1 SV=1	Q13347	EIF3I	37 kDa	0.028	0.8	71099_Control_Neurons high, 71099_Gliomas_Neurons low	19	15	21	16	14	14	14	15
DnaJ homolog subfamily A member 1 OS=Homo sapiens OX=9606 GN=DNAJA1 PE=1 SV=2	P31689	DNAJA1	45 kDa	0.028	1.2	71099_Control_Neurons low, 71099_Gliomas_Neurons high	12	11	12	13	13	16	14	17
Sorting nexin-7 OS=Homo sapiens OX=9606 GN=SNX7 PE=1 SV=1	Q9UNH6	SNX7	45 kDa	0.028	0.2	71099_Control_Neurons high, 71099_Gliomas_Neurons low	1	1	1	2	0	0	0	1
Protein arginine N-methyltransferase 3 OS=Homo sapiens OX=9606 GN=PRMT3 PE=1 SV=4	O60678	PRMT3	60 kDa	0.028	0.4	71099_Control_Neurons high, 71099_Gliomas_Neurons low	2	1	2	2	1	0	1	1
Dihydropyrimidinase-related protein 4 OS=Homo sapiens OX=9606 GN=DPYSL4 PE=1 SV=2	O14531	DPYSL4	62 kDa	0.028	0.9	71099_Control_Neurons high, 71099_Gliomas_Neurons low	75	80	77	72	69	68	67	74
Arginine--tRNA ligase, cytoplasmic OS=Homo sapiens OX=9606 GN=RARS1 PE=1 SV=2	P54136	RARS1	75 kDa	0.028	0.8	71099_Control_Neurons high, 71099_Gliomas_Neurons low	31	28	32	34	29	28	26	24
Nucleolar protein 11 OS=Homo sapiens OX=9606 GN=NOL11 PE=1 SV=1	Q9H8H0	NOL11	81 kDa	0.028	1.4	71099_Control_Neurons low, 71099_Gliomas_Neurons high	3	4	3	3	5	6	4	4
Selenoprotein H OS=Homo sapiens OX=9606 GN=SELENOH PE=1 SV=2	Q8IZQ5	SELENOH	13 kDa	0.029	0.8	71099_Control_Neurons high, 71099_Gliomas_Neurons low	5	6	5	5	4	5	4	5
Sperm-associated antigen 7 OS=Homo sapiens OX=9606 GN=SPAG7 PE=1 SV=2	O75391	SPAG7	26 kDa	0.029	0.1	71099_Control_Neurons high, 71099_Gliomas_Neurons low	1	2	1	3	0	1	0	0
CCR4-NOT transcription complex subunit 9 OS=Homo sapiens OX=9606 GN=CNOT9 PE=1 SV=1	Q92600	CNOT9	34 kDa	0.029	7.8	71099_Control_Neurons low, 71099_Gliomas_Neurons high	1	0	0	0	1	3	1	3
Ribose-phosphate pyrophosphokinase 1 OS=Homo sapiens OX=9606 GN=PRPS1 PE=1 SV=2	P60891	PRPS1	35 kDa	0.029	0.8	71099_Control_Neurons high, 71099_Gliomas_Neurons low	20	19	19	18	17	16	15	11
Leucine zipper transcription factor-like protein 1 OS=Homo sapiens OX=9606 GN=LZTFL1 PE=1 SV=1	Q9NQ48	LZTFL1	35 kDa	0.029	0.6	71099_Control_Neurons high, 71099_Gliomas_Neurons low	4	3	3	2	2	2	2	1
Mitogen-activated protein kinase 3 OS=Homo sapiens OX=9606 GN=MAPK3 PE=1 SV=4	P27361	MAPK3	43 kDa	0.029	1.3	71099_Control_Neurons low, 71099_Gliomas_Neurons high	10	9	9	9	14	10	11	12
TNF receptor-associated factor 2 OS=Homo sapiens OX=9606 GN=TRAF2 PE=1 SV=2	Q12933	TRAF2	56 kDa	0.029	0.5	71099_Control_Neurons high, 71099_Gliomas_Neurons low	5	4	5	5	1	4	1	4
Rab GTPase-binding effector protein 1 OS=Homo sapiens OX=9606 GN=RABEP1 PE=1 SV=2	Q15276	RABEP1	99 kDa	0.029	0.8	71099_Control_Neurons high, 71099_Gliomas_Neurons low	13	9	11	12	9	8	8	10
Neural cell adhesion molecule L1 OS=Homo sapiens OX=9606 GN=L1CAM PE=1 SV=2	P32004	L1CAM	140 kDa	0.03	1.1	71099_Control_Neurons low, 71099_Gliomas_Neurons high	70	75	76	76	81	77	80	80
ATP synthase subunit delta, mitochondrial OS=Homo sapiens OX=9606 GN=ATP5F1D PE=1 SV=2	P30049	ATP5F1D	17 kDa	0.03	1.2	71099_Control_Neurons low, 71099_Gliomas_Neurons high	6	6	5	6	7	7	6	7
Peroxiredoxin-1 OS=Homo sapiens OX=9606 GN=PRDX1 PE=1 SV=1	Q06830 (+1)	PRDX1	22 kDa	0.03	0.9	71099_Control_Neurons high, 71099_Gliomas_Neurons low	56	57	57	56	56	52	53	53
Dedicator of cytokinesis protein 11 OS=Homo sapiens OX=9606 GN=DOCK11 PE=1 SV=2	Q5JSL3	DOCK11	238 kDa	0.03	1.3	71099_Control_Neurons low, 71099_Gliomas_Neurons high	5	5	7	6	8	7	8	7
Mitochondrial import receptor subunit TOM40B OS=Homo sapiens OX=9606 GN=TOMM40L PE=1 SV=1	Q969M1	TOMM40L	34 kDa	0.03	2.4	71099_Control_Neurons low, 71099_Gliomas_Neurons high	2	0	1	1	2	2	3	3
Endophilin-A2 OS=Homo sapiens OX=9606 GN=SH3GL1 PE=1 SV=1	Q99961	SH3GL1	41 kDa	0.03	0.7	71099_Control_Neurons high, 71099_Gliomas_Neurons low	10	13	15	13	10	10	10	8
Calmegin OS=Homo sapiens OX=9606 GN=CLGN PE=1 SV=1	O14967	CLGN	70 kDa	0.03	1.4	71099_Control_Neurons low, 71099_Gliomas_Neurons high	7	9	8	8	12	10	9	14
Immunoglobulin superfamily member 1 OS=Homo sapiens OX=9606 GN=IGSF1 PE=1 SV=3	Q8N6C5	IGSF1	149 kDa	0.031	4.9	71099_Control_Neurons low, 71099_Gliomas_Neurons high	1	0	0	0	1	1	1	2
Small ribosomal subunit protein uS12m OS=Homo sapiens OX=9606 GN=MRPS12 PE=1 SV=1	O15235	MRPS12	15 kDa	0.031	4.9	71099_Control_Neurons low, 71099_Gliomas_Neurons high	1	0	0	0	1	1	1	2
Bromodomain-containing protein 4 OS=Homo sapiens OX=9606 GN=BRD4 PE=1 SV=2	O60885	BRD4	152 kDa	0.031	0.7	71099_Control_Neurons high, 71099_Gliomas_Neurons low	7	5	5	7	4	5	4	5
A-kinase anchor protein 12 OS=Homo sapiens OX=9606 GN=AKAP12 PE=1 SV=4	Q02952	AKAP12	191 kDa	0.031	0.9	71099_Control_Neurons high, 71099_Gliomas_Neurons low	72	68	75	68	64	68	58	58
E3 ubiquitin-protein ligase UBR1 OS=Homo sapiens OX=9606 GN=UBR1 PE=1 SV=1	Q8IWV7	UBR1	200 kDa	0.031	1.8	71099_Control_Neurons low, 71099_Gliomas_Neurons high	5	4	3	3	8	7	8	4
Brain-derived neurotrophic factor OS=Homo sapiens OX=9606 GN=BDNF PE=1 SV=1	P23560	BDNF	28 kDa	0.031	1.5	71099_Control_Neurons low, 71099_Gliomas_Neurons high	2	4	3	3	4	6	4	5
Ketosamine-3-kinase OS=Homo sapiens OX=9606 GN=FN3KRP PE=1 SV=2	Q9HA64	FN3KRP	34 kDa	0.031	0.7	71099_Control_Neurons high, 71099_Gliomas_Neurons low	4	4	4	5	3	3	4	3
Disintegrin and metalloproteinase domain-containing protein 10 OS=Homo sapiens OX=9606 GN=ADAM10 PE=1 SV=1	O14672	ADAM10	84 kDa	0.031	0.7	71099_Control_Neurons high, 71099_Gliomas_Neurons low	6	6	6	5	2	5	4	5
Lysyl oxidase homolog 2 OS=Homo sapiens OX=9606 GN=LOXL2 PE=1 SV=1	Q9Y4K0	LOXL2	87 kDa	0.031	0.6	71099_Control_Neurons high, 71099_Gliomas_Neurons low	2	3	3	3	2	1	2	2
Mitogen-activated protein kinase kinase kinase 20 OS=Homo sapiens OX=9606 GN=MAP3K20 PE=1 SV=3	Q9NYL2	MAP3K20	91 kDa	0.031	4.9	71099_Control_Neurons low, 71099_Gliomas_Neurons high	1	0	0	0	1	1	1	2
Cytochrome b-c1 complex subunit 6, mitochondrial OS=Homo sapiens OX=9606 GN=UQCRH PE=1 SV=2	P07919	UQCRH	11 kDa	0.032	3.8	71099_Control_Neurons low, 71099_Gliomas_Neurons high	0	0	1	1	2	1	3	2
Tripeptidyl-peptidase 1 OS=Homo sapiens OX=9606 GN=TPP1 PE=1 SV=2	O14773	TPP1	61 kDa	0.032	0.6	71099_Control_Neurons high, 71099_Gliomas_Neurons low	3	2	3	2	1	2	1	2
Acetoacetyl-CoA synthetase OS=Homo sapiens OX=9606 GN=AACS PE=1 SV=1	Q86V21	AACS	75 kDa	0.032	3.8	71099_Control_Neurons low, 71099_Gliomas_Neurons high	0	0	1	1	2	1	3	2
Oxysterol-binding protein-related protein 5 OS=Homo sapiens OX=9606 GN=OSBPL5 PE=1 SV=1	Q9H0X9	OSBPL5	99 kDa	0.032	4.1	71099_Control_Neurons low, 71099_Gliomas_Neurons high	1	0	2	0	2	4	2	5
NADH dehydrogenase [ubiquinone] 1 alpha subcomplex subunit 6 OS=Homo sapiens OX=9606 GN=NDUFA6 PE=1 SV=4	P56556	NDUFA6	15 kDa	0.033	0.7	71099_Control_Neurons high, 71099_Gliomas_Neurons low	6	8	6	5	5	4	4	5
Dedicator of cytokinesis protein 6 OS=Homo sapiens OX=9606 GN=DOCK6 PE=1 SV=3	Q96HP0	DOCK6	230 kDa	0.033	1.3	71099_Control_Neurons low, 71099_Gliomas_Neurons high	2	2	2	2	2	3	3	3
2-oxoisovalerate dehydrogenase subunit beta, mitochondrial OS=Homo sapiens OX=9606 GN=BCKDHB PE=1 SV=2	P21953	BCKDHB	43 kDa	0.033	1.3	71099_Control_Neurons low, 71099_Gliomas_Neurons high	2	2	2	2	2	3	3	3
Exopolyphosphatase PRUNE1 OS=Homo sapiens OX=9606 GN=PRUNE1 PE=1 SV=2	Q86TP1	PRUNE1	50 kDa	0.033	0.7	71099_Control_Neurons high, 71099_Gliomas_Neurons low	5	5	5	6	3	4	5	4
Vascular endothelial zinc finger 1 OS=Homo sapiens OX=9606 GN=VEZF1 PE=1 SV=2	Q14119	VEZF1	57 kDa	0.033	4.8	71099_Control_Neurons low, 71099_Gliomas_Neurons high	0	1	0	0	1	1	1	2
Arginyl-tRNA--protein transferase 1 OS=Homo sapiens OX=9606 GN=ATE1 PE=1 SV=2	O95260	ATE1	59 kDa	0.033	1.3	71099_Control_Neurons low, 71099_Gliomas_Neurons high	2	2	2	2	2	3	3	3
Zinc finger protein 428 OS=Homo sapiens OX=9606 GN=ZNF428 PE=1 SV=2	Q96B54	ZNF428	20 kDa	0.034	0.7	71099_Control_Neurons high, 71099_Gliomas_Neurons low	4	5	5	6	4	4	4	3
rRNA methyltransferase 3, mitochondrial OS=Homo sapiens OX=9606 GN=MRM3 PE=1 SV=2	Q9HC36	MRM3	47 kDa	0.034	2.2	71099_Control_Neurons low, 71099_Gliomas_Neurons high	1	0	1	1	2	2	1	2
2-hydroxyacyl-CoA lyase 1 OS=Homo sapiens OX=9606 GN=HACL1 PE=1 SV=2	Q9UJ83	HACL1	64 kDa	0.034	2.3	71099_Control_Neurons low, 71099_Gliomas_Neurons high	1	1	0	1	1	2	2	2
Pleckstrin homology domain-containing family A member 6 OS=Homo sapiens OX=9606 GN=PLEKHA6 PE=1 SV=4	Q9Y2H5	PLEKHA6	117 kDa	0.035	0.4	71099_Control_Neurons high, 71099_Gliomas_Neurons low	2	3	2	1	1	1	1	0
Lysine-specific demethylase 5C OS=Homo sapiens OX=9606 GN=KDM5C PE=1 SV=2	P41229	KDM5C	176 kDa	0.035	2.6	71099_Control_Neurons low, 71099_Gliomas_Neurons high	1	1	1	1	1	3	3	4
Eukaryotic translation initiation factor 4E OS=Homo sapiens OX=9606 GN=EIF4E PE=1 SV=2	P06730	EIF4E	25 kDa	0.035	1.5	71099_Control_Neurons low, 71099_Gliomas_Neurons high	1	2	1	1	2	2	2	2
Mediator of RNA polymerase II transcription subunit 17 OS=Homo sapiens OX=9606 GN=MED17 PE=1 SV=2	Q9NVC6	MED17	73 kDa	0.035	1.7	71099_Control_Neurons low, 71099_Gliomas_Neurons high	2	1	1	1	2	2	2	3
ATPase MORC2 OS=Homo sapiens OX=9606 GN=MORC2 PE=1 SV=2	Q9Y6X9	MORC2	118 kDa	0.036	1.3	71099_Control_Neurons low, 71099_Gliomas_Neurons high	4	3	5	4	5	6	5	6
AP-3 complex subunit beta-1 OS=Homo sapiens OX=9606 GN=AP3B1 PE=1 SV=3	O00203	AP3B1	121 kDa	0.036	0.9	71099_Control_Neurons high, 71099_Gliomas_Neurons low	10	11	11	9	9	9	9	9
Mitogen-activated protein kinase kinase kinase kinase 4 OS=Homo sapiens OX=9606 GN=MAP4K4 PE=1 SV=2	O95819	MAP4K4	142 kDa	0.036	1.1	71099_Control_Neurons low, 71099_Gliomas_Neurons high	19	19	23	20	24	23	21	24
Phosphatidylethanolamine-binding protein 1 OS=Homo sapiens OX=9606 GN=PEBP1 PE=1 SV=3	P30086	PEBP1	21 kDa	0.036	0.8	71099_Control_Neurons high, 71099_Gliomas_Neurons low	26	22	23	28	22	19	20	22
High mobility group protein B1 OS=Homo sapiens OX=9606 GN=HMGB1 PE=1 SV=3	P09429	HMGB1	25 kDa	0.036	0.8	71099_Control_Neurons high, 71099_Gliomas_Neurons low	48	41	45	44	30	42	37	38
Protein SET OS=Homo sapiens OX=9606 GN=SET PE=1 SV=3	Q01105	SET	33 kDa	0.036	0.8	71099_Control_Neurons high, 71099_Gliomas_Neurons low	16	17	15	16	14	15	11	14
Atlastin-2 OS=Homo sapiens OX=9606 GN=ATL2 PE=1 SV=2	Q8NHH9	ATL2	66 kDa	0.036	1.6	71099_Control_Neurons low, 71099_Gliomas_Neurons high	6	3	4	6	6	9	7	8
Epidermal growth factor receptor substrate 15-like 1 OS=Homo sapiens OX=9606 GN=EPS15L1 PE=1 SV=1	Q9UBC2	EPS15L1	94 kDa	0.036	1.3	71099_Control_Neurons low, 71099_Gliomas_Neurons high	10	11	11	12	15	16	11	16
Sarcosine dehydrogenase, mitochondrial OS=Homo sapiens OX=9606 GN=SARDH PE=1 SV=1	Q9UL12	SARDH	101 kDa	0.037	2.2	71099_Control_Neurons low, 71099_Gliomas_Neurons high	0	1	1	1	1	2	2	2
Ragulator complex protein LAMTOR1 OS=Homo sapiens OX=9606 GN=LAMTOR1 PE=1 SV=2	Q6IAA8	LAMTOR1	18 kDa	0.037	1.8	71099_Control_Neurons low, 71099_Gliomas_Neurons high	2	2	1	2	3	4	4	2
Protein ABHD13 OS=Homo sapiens OX=9606 GN=ABHD13 PE=2 SV=1	Q7L211	ABHD13	39 kDa	0.037	4.9	71099_Control_Neurons low, 71099_Gliomas_Neurons high	0	1	0	0	1	1	2	1
Serine/threonine-protein kinase 24 OS=Homo sapiens OX=9606 GN=STK24 PE=1 SV=1	Q9Y6E0	STK24	49 kDa	0.037	0.8	71099_Control_Neurons high, 71099_Gliomas_Neurons low	4	5	4	4	3	4	3	4
Signal transducer and activator of transcription 3 OS=Homo sapiens OX=9606 GN=STAT3 PE=1 SV=2	P40763	STAT3	88 kDa	0.037	1.3	71099_Control_Neurons low, 71099_Gliomas_Neurons high	7	6	7	5	9	10	7	8
cAMP-specific 3',5'-cyclic phosphodiesterase 4D OS=Homo sapiens OX=9606 GN=PDE4D PE=1 SV=2	Q08499	PDE4D	91 kDa	0.037	1.4	71099_Control_Neurons low, 71099_Gliomas_Neurons high	6	3	6	6	7	8	7	8
Ankyrin repeat and BTB/POZ domain-containing protein 2 OS=Homo sapiens OX=9606 GN=ABTB2 PE=2 SV=2	Q8N961	ABTB2	114 kDa	0.038	2.3	71099_Control_Neurons low, 71099_Gliomas_Neurons high	2	3	0	1	3	3	4	4
Dedicator of cytokinesis protein 1 OS=Homo sapiens OX=9606 GN=DOCK1 PE=1 SV=2	Q14185	DOCK1	215 kDa	0.038	INF	71099_Control_Neurons low, 71099_Gliomas_Neurons high	0	0	0	0	2	2	1	0
Proteasome subunit beta type-3 OS=Homo sapiens OX=9606 GN=PSMB3 PE=1 SV=2	P49720	PSMB3	23 kDa	0.038	0.9	71099_Control_Neurons high, 71099_Gliomas_Neurons low	11	10	10	10	9	9	10	8
Serine/threonine-protein phosphatase 2A 56 kDa regulatory subunit beta isoform OS=Homo sapiens OX=9606 GN=PPP2R5B PE=1 SV=1	Q15173	PPP2R5B	57 kDa	0.038	1.8	71099_Control_Neurons low, 71099_Gliomas_Neurons high	3	4	2	4	5	6	4	8
ADP-ribosylation factor-binding protein GGA3 OS=Homo sapiens OX=9606 GN=GGA3 PE=1 SV=1	Q9NZ52	GGA3	78 kDa	0.038	2.5	71099_Control_Neurons low, 71099_Gliomas_Neurons high	1	0	1	1	2	3	2	1
Leucine-rich repeat and calponin homology domain-containing protein 2 OS=Homo sapiens OX=9606 GN=LRCH2 PE=1 SV=2	Q5VUJ6	LRCH2	85 kDa	0.038	2.2	71099_Control_Neurons low, 71099_Gliomas_Neurons high	0	1	1	1	2	2	2	1
Probable 28S rRNA (cytosine(4447)-C(5))-methyltransferase OS=Homo sapiens OX=9606 GN=NOP2 PE=1 SV=2	P46087	NOP2	89 kDa	0.038	0.8	71099_Control_Neurons high, 71099_Gliomas_Neurons low	5	5	6	4	4	4	4	4
E3 ubiquitin-protein ligase HECTD3 OS=Homo sapiens OX=9606 GN=HECTD3 PE=1 SV=1	Q5T447	HECTD3	97 kDa	0.038	1.5	71099_Control_Neurons low, 71099_Gliomas_Neurons high	2	2	3	3	5	4	3	4
Structural maintenance of chromosomes protein 3 OS=Homo sapiens OX=9606 GN=SMC3 PE=1 SV=2	Q9UQE7	SMC3	142 kDa	0.039	1.2	71099_Control_Neurons low, 71099_Gliomas_Neurons high	26	23	27	21	29	30	27	34
Cytochrome c oxidase subunit 5A, mitochondrial OS=Homo sapiens OX=9606 GN=COX5A PE=1 SV=2	P20674	COX5A	17 kDa	0.039	2.3	71099_Control_Neurons low, 71099_Gliomas_Neurons high	1	1	0	1	2	1	2	2
Glutamine amidotransferase-like class 1 domain-containing protein 1 OS=Homo sapiens OX=9606 GN=GATD1 PE=1 SV=1	Q8NB37	GATD1	23 kDa	0.039	0.6	71099_Control_Neurons high, 71099_Gliomas_Neurons low	5	4	3	3	3	3	2	2
General transcription factor 3C polypeptide 1 OS=Homo sapiens OX=9606 GN=GTF3C1 PE=1 SV=4	Q12789	GTF3C1	239 kDa	0.039	1.2	71099_Control_Neurons low, 71099_Gliomas_Neurons high	11	10	11	10	12	14	11	15
Integrator complex subunit 1 OS=Homo sapiens OX=9606 GN=INTS1 PE=1 SV=2	Q8N201	INTS1	244 kDa	0.039	1.8	71099_Control_Neurons low, 71099_Gliomas_Neurons high	3	1	5	4	6	6	5	7
Lysosome-associated membrane glycoprotein 2 OS=Homo sapiens OX=9606 GN=LAMP2 PE=1 SV=2	P13473	LAMP2	45 kDa	0.039	0.8	71099_Control_Neurons high, 71099_Gliomas_Neurons low	11	11	12	11	8	8	11	10
Lipid scramblase CLPTM1L OS=Homo sapiens OX=9606 GN=CLPTM1L PE=1 SV=1	Q96KA5	CLPTM1L	62 kDa	0.039	1.4	71099_Control_Neurons low, 71099_Gliomas_Neurons high	3	2	2	2	3	3	3	4
Kin of IRRE-like protein 3 OS=Homo sapiens OX=9606 GN=KIRREL3 PE=1 SV=1	Q8IZU9	KIRREL3	85 kDa	0.039	2.2	71099_Control_Neurons low, 71099_Gliomas_Neurons high	2	0	1	1	2	3	2	2
Guanine nucleotide exchange factor MSS4 OS=Homo sapiens OX=9606 GN=RABIF PE=1 SV=2	P47224	RABIF	14 kDa	0.04	1.4	71099_Control_Neurons low, 71099_Gliomas_Neurons high	3	3	3	3	3	5	4	5
Rho guanine nucleotide exchange factor 11 OS=Homo sapiens OX=9606 GN=ARHGEF11 PE=1 SV=1	O15085	ARHGEF11	168 kDa	0.04	0.7	71099_Control_Neurons high, 71099_Gliomas_Neurons low	7	5	5	6	4	6	3	3
DnaJ homolog subfamily C member 8 OS=Homo sapiens OX=9606 GN=DNAJC8 PE=1 SV=2	O75937	DNAJC8	30 kDa	0.04	0.8	71099_Control_Neurons high, 71099_Gliomas_Neurons low	9	7	7	8	6	6	7	7
mRNA export factor RAE1 OS=Homo sapiens OX=9606 GN=RAE1 PE=1 SV=1	P78406	RAE1	41 kDa	0.04	1.2	71099_Control_Neurons low, 71099_Gliomas_Neurons high	8	7	8	8	10	10	10	8
Guanine nucleotide-binding protein subunit alpha-13 OS=Homo sapiens OX=9606 GN=GNA13 PE=1 SV=2	Q14344	GNA13	44 kDa	0.04	0.9	71099_Control_Neurons high, 71099_Gliomas_Neurons low	26	25	24	25	22	22	23	25
Branched-chain-amino-acid aminotransferase, mitochondrial OS=Homo sapiens OX=9606 GN=BCAT2 PE=1 SV=2	O15382	BCAT2	44 kDa	0.04	0.8	71099_Control_Neurons high, 71099_Gliomas_Neurons low	9	8	9	8	5	7	7	8
Sorting nexin-5 OS=Homo sapiens OX=9606 GN=SNX5 PE=1 SV=1	Q9Y5X3	SNX5	47 kDa	0.04	1.4	71099_Control_Neurons low, 71099_Gliomas_Neurons high	5	5	4	5	6	7	5	8
Hemopexin OS=Homo sapiens OX=9606 GN=HPX PE=1 SV=2	P02790	HPX	52 kDa	0.04	4.8	71099_Control_Neurons low, 71099_Gliomas_Neurons high	0	0	1	0	1	1	2	1
Calcium uptake protein 1, mitochondrial OS=Homo sapiens OX=9606 GN=MICU1 PE=1 SV=1	Q9BPX6	MICU1	54 kDa	0.04	4.2	71099_Control_Neurons low, 71099_Gliomas_Neurons high	0	0	1	1	2	4	1	2
STE20-like serine/threonine-protein kinase OS=Homo sapiens OX=9606 GN=SLK PE=1 SV=1	Q9H2G2	SLK	143 kDa	0.041	1.3	71099_Control_Neurons low, 71099_Gliomas_Neurons high	14	12	12	12	14	15	19	16
Kinectin OS=Homo sapiens OX=9606 GN=KTN1 PE=1 SV=1	Q86UP2	KTN1	156 kDa	0.041	0.9	71099_Control_Neurons high, 71099_Gliomas_Neurons low	31	29	31	30	30	27	28	28
ER membrane protein complex subunit 10 OS=Homo sapiens OX=9606 GN=EMC10 PE=1 SV=1	Q5UCC4	EMC10	27 kDa	0.041	1.8	71099_Control_Neurons low, 71099_Gliomas_Neurons high	3	1	2	2	3	3	4	5
D-beta-hydroxybutyrate dehydrogenase, mitochondrial OS=Homo sapiens OX=9606 GN=BDH1 PE=1 SV=3	Q02338	BDH1	38 kDa	0.041	1.5	71099_Control_Neurons low, 71099_Gliomas_Neurons high	1	1	1	2	2	2	2	2
ATP synthase subunit alpha, mitochondrial OS=Homo sapiens OX=9606 GN=ATP5F1A PE=1 SV=1	P25705	ATP5F1A	60 kDa	0.041	1.1	71099_Control_Neurons low, 71099_Gliomas_Neurons high	107	101	96	97	110	104	108	117
Remodeling and spacing factor 1 OS=Homo sapiens OX=9606 GN=RSF1 PE=1 SV=2	Q96T23	RSF1	164 kDa	0.042	1.4	71099_Control_Neurons low, 71099_Gliomas_Neurons high	4	6	7	5	9	8	7	7
Phosphoprotein associated with glycosphingolipid-enriched microdomains 1 OS=Homo sapiens OX=9606 GN=PAG1 PE=1 SV=2	Q9NWQ8	PAG1	47 kDa	0.042	0.4	71099_Control_Neurons high, 71099_Gliomas_Neurons low	3	3	5	2	1	2	2	1
Kynurenine--oxoglutarate transaminase 3 OS=Homo sapiens OX=9606 GN=KYAT3 PE=1 SV=1	Q6YP21	KYAT3	51 kDa	0.042	1.4	71099_Control_Neurons low, 71099_Gliomas_Neurons high	6	5	5	6	6	9	8	7
Epoxide hydrolase 1 OS=Homo sapiens OX=9606 GN=EPHX1 PE=1 SV=1	P07099	EPHX1	53 kDa	0.042	1.2	71099_Control_Neurons low, 71099_Gliomas_Neurons high	9	11	11	12	13	13	12	14
Serine/threonine-protein kinase BRSK1 OS=Homo sapiens OX=9606 GN=BRSK1 PE=1 SV=2	Q8TDC3	BRSK1	85 kDa	0.042	0.7	71099_Control_Neurons high, 71099_Gliomas_Neurons low	8	12	9	12	7	7	8	8
DNA replication licensing factor MCM4 OS=Homo sapiens OX=9606 GN=MCM4 PE=1 SV=5	P33991	MCM4	97 kDa	0.042	1.2	71099_Control_Neurons low, 71099_Gliomas_Neurons high	19	22	21	20	23	22	27	23
SWI/SNF complex subunit SMARCC2 OS=Homo sapiens OX=9606 GN=SMARCC2 PE=1 SV=1	Q8TAQ2	SMARCC2	133 kDa	0.043	1.1	71099_Control_Neurons low, 71099_Gliomas_Neurons high	18	20	22	20	23	23	24	21
Small ribosomal subunit protein eS10 OS=Homo sapiens OX=9606 GN=RPS10 PE=1 SV=1	P46783	RPS10	19 kDa	0.043	1.2	71099_Control_Neurons low, 71099_Gliomas_Neurons high	6	7	7	7	7	8	9	9
Malectin OS=Homo sapiens OX=9606 GN=MLEC PE=1 SV=1	Q14165	MLEC	32 kDa	0.043	1.3	71099_Control_Neurons low, 71099_Gliomas_Neurons high	6	7	8	6	10	9	7	10
Phosphoribosyl pyrophosphate synthase-associated protein 2 OS=Homo sapiens OX=9606 GN=PRPSAP2 PE=1 SV=1	O60256	PRPSAP2	41 kDa	0.043	1.2	71099_Control_Neurons low, 71099_Gliomas_Neurons high	10	9	13	11	13	14	13	14
All-trans-retinol 13,14-reductase OS=Homo sapiens OX=9606 GN=RETSAT PE=1 SV=2	Q6NUM9	RETSAT	67 kDa	0.043	1.9	71099_Control_Neurons low, 71099_Gliomas_Neurons high	1	1	1	1	2	3	1	2
Integrin beta-8 OS=Homo sapiens OX=9606 GN=ITGB8 PE=1 SV=1	P26012	ITGB8	86 kDa	0.043	INF	71099_Control_Neurons low, 71099_Gliomas_Neurons high	0	0	0	0	0	1	2	2
Protein argonaute-3 OS=Homo sapiens OX=9606 GN=AGO3 PE=1 SV=2	Q9H9G7	AGO3	97 kDa	0.043	0.4	71099_Control_Neurons high, 71099_Gliomas_Neurons low	6	5	5	6	0	4	5	0
Mitogen-activated protein kinase kinase kinase 10 OS=Homo sapiens OX=9606 GN=MAP3K10 PE=1 SV=3	Q02779	MAP3K10	104 kDa	0.044	INF	71099_Control_Neurons low, 71099_Gliomas_Neurons high	0	0	0	0	1	2	0	1
Eukaryotic translation initiation factor 5A-1 OS=Homo sapiens OX=9606 GN=EIF5A PE=1 SV=2	P63241	EIF5A	17 kDa	0.044	1.1	71099_Control_Neurons low, 71099_Gliomas_Neurons high	16	18	20	19	20	20	21	20
Cysteine-rich protein 2 OS=Homo sapiens OX=9606 GN=CRIP2 PE=1 SV=1	P52943	CRIP2	22 kDa	0.044	0.7	71099_Control_Neurons high, 71099_Gliomas_Neurons low	7	9	8	8	5	7	7	5
B-cell CLL/lymphoma 7 protein family member A OS=Homo sapiens OX=9606 GN=BCL7A PE=1 SV=1	Q4VC05	BCL7A	23 kDa	0.044	0.6	71099_Control_Neurons high, 71099_Gliomas_Neurons low	3	2	3	2	1	1	2	2
Antithrombin-III OS=Homo sapiens OX=9606 GN=SERPINC1 PE=1 SV=1	P01008 (+1)	SERPINC1	53 kDa	0.044	1.5	71099_Control_Neurons low, 71099_Gliomas_Neurons high	1	1	2	1	2	2	2	2
Metastasis-associated protein MTA1 OS=Homo sapiens OX=9606 GN=MTA1 PE=1 SV=2	Q13330	MTA1	81 kDa	0.044	1.4	71099_Control_Neurons low, 71099_Gliomas_Neurons high	9	6	6	8	10	13	8	11
Microtubule-associated protein 4 OS=Homo sapiens OX=9606 GN=MAP4 PE=1 SV=3	P27816	MAP4	121 kDa	0.045	0.7	71099_Control_Neurons high, 71099_Gliomas_Neurons low	18	18	15	22	10	15	12	16
Dynactin subunit 3 OS=Homo sapiens OX=9606 GN=DCTN3 PE=1 SV=1	O75935	DCTN3	21 kDa	0.045	1.4	71099_Control_Neurons low, 71099_Gliomas_Neurons high	5	4	7	5	9	6	8	7
Rho-related GTP-binding protein RhoE OS=Homo sapiens OX=9606 GN=RND3 PE=1 SV=1	P61587	RND3	27 kDa	0.045	0.4	71099_Control_Neurons high, 71099_Gliomas_Neurons low	3	2	2	3	2	2	0	0
Enoyl-[acyl-carrier-protein] reductase, mitochondrial OS=Homo sapiens OX=9606 GN=MECR PE=1 SV=2	Q9BV79	MECR	40 kDa	0.045	1.3	71099_Control_Neurons low, 71099_Gliomas_Neurons high	2	3	2	2	3	3	3	3
Ribosome biogenesis protein WDR12 OS=Homo sapiens OX=9606 GN=WDR12 PE=1 SV=2	Q9GZL7	WDR12	48 kDa	0.045	1.3	71099_Control_Neurons low, 71099_Gliomas_Neurons high	4	4	4	4	6	6	4	5
Zinc phosphodiesterase ELAC protein 2 OS=Homo sapiens OX=9606 GN=ELAC2 PE=1 SV=2	Q9BQ52	ELAC2	92 kDa	0.045	2.6	71099_Control_Neurons low, 71099_Gliomas_Neurons high	1	1	1	0	1	2	2	3
Nuclear transport factor 2 OS=Homo sapiens OX=9606 GN=NUTF2 PE=1 SV=1	P61970	NUTF2	14 kDa	0.046	0.8	71099_Control_Neurons high, 71099_Gliomas_Neurons low	6	5	6	5	4	6	4	4
Enolase-phosphatase E1 OS=Homo sapiens OX=9606 GN=ENOPH1 PE=1 SV=1	Q9UHY7	ENOPH1	29 kDa	0.046	0.8	71099_Control_Neurons high, 71099_Gliomas_Neurons low	8	8	7	8	6	7	7	5
Protein TMED8 OS=Homo sapiens OX=9606 GN=TMED8 PE=1 SV=1	Q6PL24	TMED8	36 kDa	0.046	1.7	71099_Control_Neurons low, 71099_Gliomas_Neurons high	1	1	1	2	3	2	2	2
Transaldolase OS=Homo sapiens OX=9606 GN=TALDO1 PE=1 SV=2	P37837	TALDO1	38 kDa	0.046	1.2	71099_Control_Neurons low, 71099_Gliomas_Neurons high	24	20	25	22	24	26	29	31
Cannabinoid receptor 1 OS=Homo sapiens OX=9606 GN=CNR1 PE=1 SV=1	P21554	CNR1	53 kDa	0.046	0.5	71099_Control_Neurons high, 71099_Gliomas_Neurons low	2	2	1	3	1	1	1	1
H(+)/Cl(-) exchange transporter 4 OS=Homo sapiens OX=9606 GN=CLCN4 PE=1 SV=2	P51793	CLCN4	85 kDa	0.046	1.5	71099_Control_Neurons low, 71099_Gliomas_Neurons high	3	4	3	3	4	6	4	7
SH2 domain-containing protein 3C OS=Homo sapiens OX=9606 GN=SH2D3C PE=1 SV=1	Q8N5H7	SH2D3C	94 kDa	0.046	1.6	71099_Control_Neurons low, 71099_Gliomas_Neurons high	1	3	2	2	3	4	3	3
182 kDa tankyrase-1-binding protein OS=Homo sapiens OX=9606 GN=TNKS1BP1 PE=1 SV=4	Q9C0C2	TNKS1BP1	182 kDa	0.047	0.7	71099_Control_Neurons high, 71099_Gliomas_Neurons low	8	9	10	12	6	8	8	6
Crk-like protein OS=Homo sapiens OX=9606 GN=CRKL PE=1 SV=1	P46109	CRKL	34 kDa	0.047	0.7	71099_Control_Neurons high, 71099_Gliomas_Neurons low	5	4	5	5	4	4	4	2
Geranylgeranyl transferase type-1 subunit beta OS=Homo sapiens OX=9606 GN=PGGT1B PE=1 SV=2	P53609	PGGT1B	42 kDa	0.047	0.6	71099_Control_Neurons high, 71099_Gliomas_Neurons low	2	3	4	3	2	2	2	2
Glucose-fructose oxidoreductase domain-containing protein 1 OS=Homo sapiens OX=9606 GN=GFOD1 PE=1 SV=1	Q9NXC2	GFOD1	43 kDa	0.047	1.6	71099_Control_Neurons low, 71099_Gliomas_Neurons high	2	3	2	2	3	4	5	3
LEM domain-containing protein 2 OS=Homo sapiens OX=9606 GN=LEMD2 PE=1 SV=1	Q8NC56	LEMD2	57 kDa	0.047	0.8	71099_Control_Neurons high, 71099_Gliomas_Neurons low	6	6	7	7	5	6	4	5
Methylmalonate-semialdehyde dehydrogenase [acylating], mitochondrial OS=Homo sapiens OX=9606 GN=ALDH6A1 PE=1 SV=2	Q02252	ALDH6A1	58 kDa	0.047	1.1	71099_Control_Neurons low, 71099_Gliomas_Neurons high	15	13	15	15	16	16	15	17
NADP-dependent malic enzyme OS=Homo sapiens OX=9606 GN=ME1 PE=1 SV=1	P48163	ME1	64 kDa	0.047	1.3	71099_Control_Neurons low, 71099_Gliomas_Neurons high	4	5	6	6	6	7	8	7
Zinc finger MYND domain-containing protein 11 OS=Homo sapiens OX=9606 GN=ZMYND11 PE=1 SV=2	Q15326	ZMYND11	71 kDa	0.047	0	71099_Control_Neurons high, 71099_Gliomas_Neurons low	2	1	1	0	0	0	0	0
Cytochrome c oxidase subunit NDUFA4 OS=Homo sapiens OX=9606 GN=NDUFA4 PE=1 SV=1	O00483	NDUFA4	9 kDa	0.047	1.3	71099_Control_Neurons low, 71099_Gliomas_Neurons high	4	4	5	5	6	7	6	5
Myotubularin-related protein 13 OS=Homo sapiens OX=9606 GN=SBF2 PE=1 SV=1	Q86WG5	SBF2	208 kDa	0.048	1.5	71099_Control_Neurons low, 71099_Gliomas_Neurons high	3	5	4	3	7	5	6	5
Sodium/potassium-transporting ATPase subunit beta-3 OS=Homo sapiens OX=9606 GN=ATP1B3 PE=1 SV=1	P54709	ATP1B3	32 kDa	0.048	0.8	71099_Control_Neurons high, 71099_Gliomas_Neurons low	14	15	13	16	12	13	13	9
7-methylguanosine phosphate-specific 5'-nucleotidase OS=Homo sapiens OX=9606 GN=NT5C3B PE=1 SV=4	Q969T7	NT5C3B	34 kDa	0.048	1.3	71099_Control_Neurons low, 71099_Gliomas_Neurons high	3	2	3	3	3	4	4	4
Tropomodulin-1 OS=Homo sapiens OX=9606 GN=TMOD1 PE=1 SV=1	P28289	TMOD1	41 kDa	0.048	2.6	71099_Control_Neurons low, 71099_Gliomas_Neurons high	1	2	0	0	2	2	2	2
Mitogen-activated protein kinase 8 OS=Homo sapiens OX=9606 GN=MAPK8 PE=1 SV=2	P45983	MAPK8	48 kDa	0.048	0.8	71099_Control_Neurons high, 71099_Gliomas_Neurons low	7	8	8	9	7	7	6	5
Alpha-ketoglutarate dehydrogenase component 4 OS=Homo sapiens OX=9606 GN=MRPS36 PE=1 SV=2	P82909	MRPS36	11 kDa	0.049	1.6	71099_Control_Neurons low, 71099_Gliomas_Neurons high	2	2	1	1	2	3	2	3
Valine--tRNA ligase, mitochondrial OS=Homo sapiens OX=9606 GN=VARS2 PE=1 SV=2	Q5ST30	VARS2	118 kDa	0.049	0.5	71099_Control_Neurons high, 71099_Gliomas_Neurons low	5	5	3	4	4	3	1	1
Ubiquitin carboxyl-terminal hydrolase 19 OS=Homo sapiens OX=9606 GN=USP19 PE=1 SV=2	O94966	USP19	146 kDa	0.049	0.8	71099_Control_Neurons high, 71099_Gliomas_Neurons low	5	5	4	4	4	4	4	3
WD repeat-containing protein 81 OS=Homo sapiens OX=9606 GN=WDR81 PE=1 SV=2	Q562E7	WDR81	212 kDa	0.049	2.6	71099_Control_Neurons low, 71099_Gliomas_Neurons high	0	2	0	1	2	2	2	2
Serine/arginine-rich splicing factor 7 OS=Homo sapiens OX=9606 GN=SRSF7 PE=1 SV=1	Q16629	SRSF7	27 kDa	0.049	1.3	71099_Control_Neurons low, 71099_Gliomas_Neurons high	9	8	6	8	11	10	8	11
Protein MEMO1 OS=Homo sapiens OX=9606 GN=MEMO1 PE=1 SV=1	Q9Y316	MEMO1	34 kDa	0.049	3.2	71099_Control_Neurons low, 71099_Gliomas_Neurons high	0	2	1	0	3	3	1	3
Prolactin regulatory element-binding protein OS=Homo sapiens OX=9606 GN=PREB PE=1 SV=2	Q9HCU5	PREB	45 kDa	0.049	1.4	71099_Control_Neurons low, 71099_Gliomas_Neurons high	3	3	2	4	4	5	4	4
Damage-control phosphatase ARMT1 OS=Homo sapiens OX=9606 GN=ARMT1 PE=1 SV=1	Q9H993	ARMT1	51 kDa	0.049	1.3	71099_Control_Neurons low, 71099_Gliomas_Neurons high	3	3	3	2	4	4	4	3
mRNA-capping enzyme OS=Homo sapiens OX=9606 GN=RNGTT PE=1 SV=1	O60942	RNGTT	69 kDa	0.049	2.6	71099_Control_Neurons low, 71099_Gliomas_Neurons high	1	0	1	1	3	2	2	1
F-box/LRR-repeat protein 15 OS=Homo sapiens OX=9606 GN=FBXL15 PE=1 SV=2	Q9H469	FBXL15	33 kDa	0.05	2.2	71099_Control_Neurons low, 71099_Gliomas_Neurons high	0	2	1	1	2	2	2	3
Mitochondrial calcium uniporter regulator 1 OS=Homo sapiens OX=9606 GN=MCUR1 PE=1 SV=1	Q96AQ8	MCUR1	40 kDa	0.05	0.5	[]	2	2	3	3	1	2	0	2
Oxysterol-binding protein-related protein 2 OS=Homo sapiens OX=9606 GN=OSBPL2 PE=1 SV=1	Q9H1P3	OSBPL2	55 kDa	0.05	3.2	[]	1	1	1	0	1	2	3	4
Apoptosis-inducing factor 1, mitochondrial OS=Homo sapiens OX=9606 GN=AIFM1 PE=1 SV=1	O95831	AIFM1	67 kDa	0.05	1.2	[]	14	11	13	13	14	17	14	18
Non-lysosomal glucosylceramidase OS=Homo sapiens OX=9606 GN=GBA2 PE=1 SV=2	Q9HCG7	GBA2	105 kDa	0.051	1.5	[]	4	2	4	3	4	5	6	5
Fibronectin type III domain-containing protein 3B OS=Homo sapiens OX=9606 GN=FNDC3B PE=1 SV=2	Q53EP0	FNDC3B	133 kDa	0.051	INF	[]	0	0	0	0	0	1	1	2
C-Jun-amino-terminal kinase-interacting protein 4 OS=Homo sapiens OX=9606 GN=SPAG9 PE=1 SV=4	O60271	SPAG9	146 kDa	0.051	0.8	[]	12	10	11	9	8	10	8	9
MTOR-associated protein MEAK7 OS=Homo sapiens OX=9606 GN=MEAK7 PE=1 SV=2	Q6P9B6	MEAK7	51 kDa	0.051	0.7	[]	10	12	8	12	6	8	9	8
Probable ATP-dependent RNA helicase DDX6 OS=Homo sapiens OX=9606 GN=DDX6 PE=1 SV=2	P26196	DDX6	54 kDa	0.051	0.8	[]	26	19	21	21	20	17	17	16
Acyl-CoA-binding domain-containing protein 5 OS=Homo sapiens OX=9606 GN=ACBD5 PE=1 SV=1	Q5T8D3	ACBD5	60 kDa	0.051	2.6	[]	1	1	1	0	2	1	3	2
Actin filament-associated protein 1 OS=Homo sapiens OX=9606 GN=AFAP1 PE=1 SV=2	Q8N556	AFAP1	81 kDa	0.051	0.8	[]	8	8	9	6	7	6	6	6
Germinal-center associated nuclear protein OS=Homo sapiens OX=9606 GN=MCM3AP PE=1 SV=2	O60318	MCM3AP	218 kDa	0.052	INF	[]	0	0	0	0	1	1	0	2
Vimentin OS=Homo sapiens OX=9606 GN=VIM PE=1 SV=4	P08670	VIM	54 kDa	0.052	0.9	[]	206	234	226	228	194	183	200	221
Tripartite motif-containing protein 26 OS=Homo sapiens OX=9606 GN=TRIM26 PE=1 SV=1	Q12899	TRIM26	62 kDa	0.052	1.6	[]	2	1	1	2	2	3	2	3
ATP-dependent RNA helicase DDX51 OS=Homo sapiens OX=9606 GN=DDX51 PE=1 SV=3	Q8N8A6	DDX51	72 kDa	0.052	0	[]	1	0	2	1	0	0	0	0
WASH complex subunit 4 OS=Homo sapiens OX=9606 GN=WASHC4 PE=1 SV=2	Q2M389	WASHC4	136 kDa	0.053	1.6	[]	2	3	1	2	3	3	3	4
RNA-binding protein 4 OS=Homo sapiens OX=9606 GN=RBM4 PE=1 SV=1	Q9BWF3	RBM4	40 kDa	0.053	0.8	[]	19	21	20	18	17	16	14	19
Protein phosphatase 1E OS=Homo sapiens OX=9606 GN=PPM1E PE=1 SV=3	Q8WY54	PPM1E	84 kDa	0.053	0.8	[]	6	5	7	7	4	6	5	5
C-Maf-inducing protein OS=Homo sapiens OX=9606 GN=CMIP PE=1 SV=3	Q8IY22	CMIP	86 kDa	0.053	0.8	[]	11	8	10	10	9	8	6	8
Vacuolar protein sorting-associated protein 16 homolog OS=Homo sapiens OX=9606 GN=VPS16 PE=1 SV=2	Q9H269	VPS16	95 kDa	0.053	1.3	[]	8	5	6	9	10	8	10	10
Kinase suppressor of Ras 1 OS=Homo sapiens OX=9606 GN=KSR1 PE=1 SV=3	Q8IVT5	KSR1	102 kDa	0.054	2.2	[]	0	2	1	1	2	2	3	2
Dynein light chain roadblock-type 1 OS=Homo sapiens OX=9606 GN=DYNLRB1 PE=1 SV=3	Q9NP97	DYNLRB1	11 kDa	0.054	1.3	[]	2	2	2	3	3	3	3	3
Transcription factor 20 OS=Homo sapiens OX=9606 GN=TCF20 PE=1 SV=3	Q9UGU0	TCF20	212 kDa	0.054	INF	[]	0	0	0	0	1	3	0	2
Aminoacyl tRNA synthase complex-interacting multifunctional protein 1 OS=Homo sapiens OX=9606 GN=AIMP1 PE=1 SV=2	Q12904	AIMP1	34 kDa	0.054	1.3	[]	9	8	6	11	11	10	12	13
Dihydropyrimidinase-related protein 1 OS=Homo sapiens OX=9606 GN=CRMP1 PE=1 SV=1	Q14194	CRMP1	62 kDa	0.054	0.9	[]	108	116	121	123	111	107	106	108
Poly(rC)-binding protein 1 OS=Homo sapiens OX=9606 GN=PCBP1 PE=1 SV=2	Q15365	PCBP1	37 kDa	0.055	0.9	[]	52	44	51	46	40	43	46	41
Cytosolic carboxypeptidase 1 OS=Homo sapiens OX=9606 GN=AGTPBP1 PE=1 SV=3	Q9UPW5	AGTPBP1	138 kDa	0.056	1.2	[]	8	7	7	6	9	9	7	9
Regulation of nuclear pre-mRNA domain-containing protein 2 OS=Homo sapiens OX=9606 GN=RPRD2 PE=1 SV=1	Q5VT52	RPRD2	156 kDa	0.056	0.5	[]	2	3	3	4	3	1	1	1
Mitochondrial fission process protein 1 OS=Homo sapiens OX=9606 GN=MTFP1 PE=1 SV=1	Q9UDX5	MTFP1	18 kDa	0.056	2.9	[]	0	1	0	1	1	2	2	1
Bromodomain adjacent to zinc finger domain protein 2A OS=Homo sapiens OX=9606 GN=BAZ2A PE=1 SV=4	Q9UIF9	BAZ2A	211 kDa	0.056	1.4	[]	3	3	3	2	5	4	3	4
Rab11 family-interacting protein 2 OS=Homo sapiens OX=9606 GN=RAB11FIP2 PE=1 SV=1	Q7L804	RAB11FIP2	58 kDa	0.056	2.9	[]	1	1	0	0	2	1	1	2
Nuclear ubiquitous casein and cyclin-dependent kinase substrate 1 OS=Homo sapiens OX=9606 GN=NUCKS1 PE=1 SV=1	Q9H1E3	NUCKS1	27 kDa	0.057	1.2	[]	9	11	9	9	14	12	12	10
Epimerase family protein SDR39U1 OS=Homo sapiens OX=9606 GN=SDR39U1 PE=1 SV=3	Q9NRG7	SDR39U1	31 kDa	0.057	3	[]	1	1	0	0	1	1	2	2
Calcium/calmodulin-dependent protein kinase kinase 1 OS=Homo sapiens OX=9606 GN=CAMKK1 PE=1 SV=2	Q8N5S9	CAMKK1	56 kDa	0.057	2.9	[]	0	1	1	0	1	2	2	1
Neutral amino acid transporter 9 OS=Homo sapiens OX=9606 GN=SLC38A9 PE=1 SV=2	Q8NBW4	SLC38A9	64 kDa	0.057	2.9	[]	0	1	1	0	1	2	2	1
ATP-dependent RNA helicase DDX24 OS=Homo sapiens OX=9606 GN=DDX24 PE=1 SV=1	Q9GZR7	DDX24	96 kDa	0.057	1.9	[]	2	1	2	2	5	3	2	4
Laminin subunit gamma-1 OS=Homo sapiens OX=9606 GN=LAMC1 PE=1 SV=3	P11047	LAMC1	178 kDa	0.058	1.2	[]	10	11	10	9	12	10	12	13
Golgin subfamily A member 7B OS=Homo sapiens OX=9606 GN=GOLGA7B PE=1 SV=2	Q2TAP0	GOLGA7B	18 kDa	0.058	2.8	[]	0	0	1	1	1	2	2	1
Secreted frizzled-related protein 1 OS=Homo sapiens OX=9606 GN=SFRP1 PE=1 SV=1	Q8N474	SFRP1	35 kDa	0.058	0.9	[]	6	5	5	6	5	5	5	5
Four and a half LIM domains protein 1 OS=Homo sapiens OX=9606 GN=FHL1 PE=1 SV=4	Q13642	FHL1	36 kDa	0.058	0.7	[]	6	7	4	6	3	5	5	3
Adenosylhomocysteinase 3 OS=Homo sapiens OX=9606 GN=AHCYL2 PE=1 SV=1	Q96HN2	AHCYL2	67 kDa	0.058	1.1	[]	16	18	16	19	19	18	20	19
Transmembrane protein 201 OS=Homo sapiens OX=9606 GN=TMEM201 PE=1 SV=1	Q5SNT2	TMEM201	72 kDa	0.058	0.8	[]	6	7	6	5	6	5	4	4
Importin-11 OS=Homo sapiens OX=9606 GN=IPO11 PE=1 SV=1	Q9UI26	IPO11	113 kDa	0.059	0.7	[]	8	5	6	5	4	5	5	4
Large ribosomal subunit protein mL66 OS=Homo sapiens OX=9606 GN=MRPS18A PE=1 SV=1	Q9NVS2	MRPS18A	22 kDa	0.059	1.6	[]	3	1	2	2	3	3	4	3
Serine/threonine-protein phosphatase 2A 56 kDa regulatory subunit epsilon isoform OS=Homo sapiens OX=9606 GN=PPP2R5E PE=1 SV=1	Q16537	PPP2R5E	55 kDa	0.059	0.8	[]	8	7	8	9	7	7	7	6
Ribosomal protein uL30-like OS=Homo sapiens OX=9606 GN=RPL7L1 PE=1 SV=2	Q6DKI1	RPL7L1	30 kDa	0.06	1.4	[]	2	3	3	3	3	4	4	5
Twinfilin-1 OS=Homo sapiens OX=9606 GN=TWF1 PE=1 SV=3	Q12792	TWF1	40 kDa	0.06	0.6	[]	9	6	5	6	5	6	3	2
Serine/threonine-protein kinase 32C OS=Homo sapiens OX=9606 GN=STK32C PE=1 SV=1	Q86UX6	STK32C	55 kDa	0.06	2.1	[]	0	4	3	2	3	5	6	6
Cadherin-11 OS=Homo sapiens OX=9606 GN=CDH11 PE=1 SV=2	P55287	CDH11	88 kDa	0.06	0	[]	0	1	3	2	0	0	0	0
AP-4 complex accessory subunit RUSC1 OS=Homo sapiens OX=9606 GN=RUSC1 PE=1 SV=3	Q9BVN2	RUSC1	96 kDa	0.06	2.9	[]	0	1	1	0	2	1	1	2
Ankycorbin OS=Homo sapiens OX=9606 GN=RAI14 PE=1 SV=2	Q9P0K7	RAI14	110 kDa	0.061	0.7	[]	9	8	7	6	5	6	4	7
Methylosome subunit pICln OS=Homo sapiens OX=9606 GN=CLNS1A PE=1 SV=1	P54105	CLNS1A	26 kDa	0.061	1.6	[]	2	1	2	1	2	3	3	2
Mitochondrial glutamate carrier 1 OS=Homo sapiens OX=9606 GN=SLC25A22 PE=1 SV=1	Q9H936	SLC25A22	34 kDa	0.061	0.7	[]	11	8	8	11	6	9	6	7
GTP-binding protein REM 2 OS=Homo sapiens OX=9606 GN=REM2 PE=1 SV=2	Q8IYK8	REM2	37 kDa	0.061	1.4	[]	3	5	3	4	4	6	6	6
Eukaryotic initiation factor 4A-III OS=Homo sapiens OX=9606 GN=EIF4A3 PE=1 SV=4	P38919	EIF4A3	47 kDa	0.061	0.9	[]	23	23	24	24	24	20	18	20
Solute carrier family 2, facilitated glucose transporter member 1 OS=Homo sapiens OX=9606 GN=SLC2A1 PE=1 SV=2	P11166	SLC2A1	54 kDa	0.061	0.7	[]	10	6	7	9	7	6	5	6
Poly(A) RNA polymerase, mitochondrial OS=Homo sapiens OX=9606 GN=MTPAP PE=1 SV=1	Q9NVV4	MTPAP	66 kDa	0.061	1.6	[]	2	4	3	3	6	6	5	3
2-hydroxyacyl-CoA lyase 2 OS=Homo sapiens OX=9606 GN=ILVBL PE=1 SV=2	A1L0T0	ILVBL	68 kDa	0.061	1.3	[]	11	7	10	10	13	13	10	13
Transcription elongation factor SPT5 OS=Homo sapiens OX=9606 GN=SUPT5H PE=1 SV=1	O00267	SUPT5H	121 kDa	0.062	0.8	[]	9	7	8	9	6	7	5	8
Phosphatidylinositol 4-phosphate 3-kinase C2 domain-containing subunit alpha OS=Homo sapiens OX=9606 GN=PIK3C2A PE=1 SV=2	O00443	PIK3C2A	191 kDa	0.062	2.3	[]	0	2	2	1	2	4	2	4
Proteasome subunit beta type-1 OS=Homo sapiens OX=9606 GN=PSMB1 PE=1 SV=2	P20618	PSMB1	26 kDa	0.062	0.9	[]	25	21	22	21	19	18	16	22
Calpain small subunit 1 OS=Homo sapiens OX=9606 GN=CAPNS1 PE=1 SV=1	P04632	CAPNS1	28 kDa	0.062	1.4	[]	5	6	6	7	6	9	8	10
Glucosamine-6-phosphate isomerase 2 OS=Homo sapiens OX=9606 GN=GNPDA2 PE=1 SV=1	Q8TDQ7	GNPDA2	31 kDa	0.062	1.6	[]	2	2	2	2	3	2	4	4
ERO1-like protein alpha OS=Homo sapiens OX=9606 GN=ERO1A PE=1 SV=2	Q96HE7	ERO1A	54 kDa	0.062	0.9	[]	14	15	15	14	12	14	10	14
Amino acid transporter heavy chain SLC3A2 OS=Homo sapiens OX=9606 GN=SLC3A2 PE=1 SV=3	P08195	SLC3A2	68 kDa	0.062	0.9	[]	29	25	24	27	23	25	23	21
Long-chain fatty acid transport protein 4 OS=Homo sapiens OX=9606 GN=SLC27A4 PE=1 SV=1	Q6P1M0	SLC27A4	72 kDa	0.062	1.1	[]	11	12	10	9	12	12	13	12
ATP synthase subunit g, mitochondrial OS=Homo sapiens OX=9606 GN=ATP5MG PE=1 SV=3	O75964	ATP5MG	11 kDa	0.063	0.8	[]	12	14	11	9	9	10	9	9
Hemoglobin subunit alpha OS=Homo sapiens OX=9606 GN=HBA1 PE=1 SV=2	P69905 (+1)	HBA1	15 kDa	0.063	0.6	[]	3	6	4	6	3	4	2	3
Thioredoxin-related transmembrane protein 1 OS=Homo sapiens OX=9606 GN=TMX1 PE=1 SV=1	Q9H3N1	TMX1	32 kDa	0.063	0.8	[]	11	12	12	12	12	9	10	8
Serine/threonine-protein phosphatase 6 catalytic subunit OS=Homo sapiens OX=9606 GN=PPP6C PE=1 SV=1	O00743	PPP6C	35 kDa	0.063	1.4	[]	6	3	4	4	5	6	6	6
Transcriptional activator protein Pur-alpha OS=Homo sapiens OX=9606 GN=PURA PE=1 SV=2	Q00577	PURA	35 kDa	0.063	1.7	[]	1	2	2	2	3	3	4	2
Phosphatidylinositol glycan anchor biosynthesis class U protein OS=Homo sapiens OX=9606 GN=PIGU PE=1 SV=3	Q9H490	PIGU	50 kDa	0.063	0.3	[]	2	3	1	3	2	1	0	0
L-lactate dehydrogenase B chain OS=Homo sapiens OX=9606 GN=LDHB PE=1 SV=2	P07195	LDHB	37 kDa	0.064	0.9	[]	97	107	93	94	90	92	90	77
Lysophospholipid acyltransferase 5 OS=Homo sapiens OX=9606 GN=LPCAT3 PE=1 SV=1	Q6P1A2	LPCAT3	56 kDa	0.064	0.7	[]	3	2	2	3	2	2	1	2
Ubiquitin-associated protein 2-like OS=Homo sapiens OX=9606 GN=UBAP2L PE=1 SV=2	Q14157	UBAP2L	115 kDa	0.065	0.8	[]	13	12	12	16	11	12	11	9
Integrin alpha-2 OS=Homo sapiens OX=9606 GN=ITGA2 PE=1 SV=2	P17301	ITGA2	129 kDa	0.065	0.6	[]	2	3	2	2	2	2	1	1
14-3-3 protein epsilon OS=Homo sapiens OX=9606 GN=YWHAE PE=1 SV=1	P62258	YWHAE	29 kDa	0.065	1.1	[]	127	137	137	141	146	147	150	137
Acidic leucine-rich nuclear phosphoprotein 32 family member B OS=Homo sapiens OX=9606 GN=ANP32B PE=1 SV=1	Q92688	ANP32B	29 kDa	0.065	0.8	[]	14	13	16	14	12	10	14	12
Ubiquitin-like domain-containing CTD phosphatase 1 OS=Homo sapiens OX=9606 GN=UBLCP1 PE=1 SV=2	Q8WVY7	UBLCP1	37 kDa	0.065	0.9	[]	8	9	8	8	7	7	8	8
Glutaredoxin-3 OS=Homo sapiens OX=9606 GN=GLRX3 PE=1 SV=2	O76003	GLRX3	37 kDa	0.065	1.3	[]	4	5	5	4	7	5	6	6
Phosphoserine aminotransferase OS=Homo sapiens OX=9606 GN=PSAT1 PE=1 SV=2	Q9Y617	PSAT1	40 kDa	0.065	0.8	[]	25	26	27	25	25	24	19	18
5-methylcytosine rRNA methyltransferase NSUN4 OS=Homo sapiens OX=9606 GN=NSUN4 PE=1 SV=2	Q96CB9	NSUN4	43 kDa	0.065	0.6	[]	2	3	2	2	2	2	1	1
MAP/microtubule affinity-regulating kinase 4 OS=Homo sapiens OX=9606 GN=MARK4 PE=1 SV=1	Q96L34	MARK4	83 kDa	0.065	0.7	[]	5	3	4	5	3	4	3	3
Splicing factor 3B subunit 2 OS=Homo sapiens OX=9606 GN=SF3B2 PE=1 SV=2	Q13435	SF3B2	100 kDa	0.066	1.1	[]	9	10	9	11	11	12	11	11
Integrin-linked kinase-associated serine/threonine phosphatase 2C OS=Homo sapiens OX=9606 GN=ILKAP PE=1 SV=1	Q9H0C8	ILKAP	43 kDa	0.066	0.5	[]	3	6	3	3	2	3	1	2
Receptor-type tyrosine-protein phosphatase O OS=Homo sapiens OX=9606 GN=PTPRO PE=1 SV=2	Q16827	PTPRO	138 kDa	0.067	1.3	[]	3	2	2	3	3	4	4	3
rRNA/tRNA 2'-O-methyltransferase fibrillarin-like protein 1 OS=Homo sapiens OX=9606 GN=FBLL1 PE=3 SV=2	A6NHQ2	FBLL1	35 kDa	0.067	1.2	[]	10	10	11	8	11	11	12	12
1,4-alpha-glucan-branching enzyme OS=Homo sapiens OX=9606 GN=GBE1 PE=1 SV=3	Q04446	GBE1	80 kDa	0.067	1.4	[]	5	3	3	6	6	6	6	7
Serine/threonine-protein phosphatase 4 regulatory subunit 3A OS=Homo sapiens OX=9606 GN=PPP4R3A PE=1 SV=1	Q6IN85	PPP4R3A	95 kDa	0.067	1.5	[]	3	4	4	5	4	6	6	8
Dynamin-2 OS=Homo sapiens OX=9606 GN=DNM2 PE=1 SV=2	P50570	DNM2	98 kDa	0.067	0.9	[]	23	21	22	23	22	17	17	21
UDP-N-acetylglucosamine--peptide N-acetylglucosaminyltransferase 110 kDa subunit OS=Homo sapiens OX=9606 GN=OGT PE=1 SV=3	O15294	OGT	117 kDa	0.068	1.2	[]	19	17	12	15	19	18	19	20
Immunoglobulin superfamily member 3 OS=Homo sapiens OX=9606 GN=IGSF3 PE=2 SV=3	O75054	IGSF3	135 kDa	0.068	1.2	[]	18	20	15	16	19	19	21	22
Paired amphipathic helix protein Sin3a OS=Homo sapiens OX=9606 GN=SIN3A PE=1 SV=2	Q96ST3	SIN3A	145 kDa	0.068	1.4	[]	3	3	4	6	6	6	5	6
Protein PRRC2B OS=Homo sapiens OX=9606 GN=PRRC2B PE=1 SV=2	Q5JSZ5	PRRC2B	243 kDa	0.068	0.6	[]	6	4	3	3	3	3	2	2
Mitochondrial chaperone BCS1 OS=Homo sapiens OX=9606 GN=BCS1L PE=1 SV=1	Q9Y276	BCS1L	48 kDa	0.068	1.8	[]	2	2	2	2	3	3	3	6
Acyl-CoA (8-3)-desaturase OS=Homo sapiens OX=9606 GN=FADS1 PE=1 SV=3	O60427	FADS1	52 kDa	0.068	1.4	[]	2	3	2	3	4	5	3	3
Leucine-rich repeat neuronal protein 1 OS=Homo sapiens OX=9606 GN=LRRN1 PE=1 SV=1	Q6UXK5	LRRN1	81 kDa	0.068	0.6	[]	3	2	4	3	1	3	2	1
Splicing factor 3B subunit 6 OS=Homo sapiens OX=9606 GN=SF3B6 PE=1 SV=1	Q9Y3B4	SF3B6	15 kDa	0.069	0.8	[]	7	7	7	5	6	6	5	4
Serine/threonine-protein kinase ATR OS=Homo sapiens OX=9606 GN=ATR PE=1 SV=3	Q13535	ATR	301 kDa	0.069	5.8	[]	1	0	0	0	2	2	0	2
Protein prune homolog 2 OS=Homo sapiens OX=9606 GN=PRUNE2 PE=1 SV=3	Q8WUY3	PRUNE2	341 kDa	0.069	0.5	[]	5	3	4	2	2	3	1	2
N-acetyl-D-glucosamine kinase OS=Homo sapiens OX=9606 GN=NAGK PE=1 SV=4	Q9UJ70	NAGK	37 kDa	0.069	1.2	[]	9	11	13	11	13	16	12	15
Cytosolic beta-glucosidase OS=Homo sapiens OX=9606 GN=GBA3 PE=1 SV=2	Q9H227	GBA3	54 kDa	0.069	1.9	[]	1	1	2	0	2	2	2	2
F-box-like/WD repeat-containing protein TBL1XR1 OS=Homo sapiens OX=9606 GN=TBL1XR1 PE=1 SV=1	Q9BZK7	TBL1XR1	56 kDa	0.069	0.7	[]	4	4	4	3	2	3	2	4
Immunoglobulin superfamily member 8 OS=Homo sapiens OX=9606 GN=IGSF8 PE=1 SV=1	Q969P0	IGSF8	65 kDa	0.069	1.3	[]	5	6	6	4	7	6	7	8
Protein THEM6 OS=Homo sapiens OX=9606 GN=THEM6 PE=1 SV=2	Q8WUY1	THEM6	24 kDa	0.07	0.7	[]	7	5	4	6	5	4	4	3
Large ribosomal subunit protein mL45 OS=Homo sapiens OX=9606 GN=MRPL45 PE=1 SV=2	Q9BRJ2	MRPL45	35 kDa	0.07	0.8	[]	6	7	6	6	5	6	3	6
Protein arginine N-methyltransferase 5 OS=Homo sapiens OX=9606 GN=PRMT5 PE=1 SV=4	O14744	PRMT5	73 kDa	0.07	0.9	[]	16	17	19	19	16	16	13	17
Ras-related protein Rab-2B OS=Homo sapiens OX=9606 GN=RAB2B PE=1 SV=1	Q8WUD1	RAB2B	24 kDa	0.071	0.9	[]	29	27	27	29	25	27	27	27
Hypoxanthine-guanine phosphoribosyltransferase OS=Homo sapiens OX=9606 GN=HPRT1 PE=1 SV=2	P00492	HPRT1	25 kDa	0.071	1.2	[]	8	6	7	7	8	7	9	9
Retinol dehydrogenase 11 OS=Homo sapiens OX=9606 GN=RDH11 PE=1 SV=2	Q8TC12	RDH11	35 kDa	0.071	1.3	[]	10	9	10	9	14	9	14	12
Mitogen-activated protein kinase 10 OS=Homo sapiens OX=9606 GN=MAPK10 PE=1 SV=2	P53779	MAPK10	53 kDa	0.071	0.8	[]	8	6	8	8	5	6	7	6
Inosine-5'-monophosphate dehydrogenase 1 OS=Homo sapiens OX=9606 GN=IMPDH1 PE=1 SV=2	P20839	IMPDH1	55 kDa	0.071	1.4	[]	2	3	3	3	4	3	4	5
Signal recognition particle subunit SRP54 OS=Homo sapiens OX=9606 GN=SRP54 PE=1 SV=1	P61011	SRP54	56 kDa	0.071	1.3	[]	7	5	4	5	7	6	6	8
Alpha-aminoadipic semialdehyde synthase, mitochondrial OS=Homo sapiens OX=9606 GN=AASS PE=1 SV=1	Q9UDR5	AASS	102 kDa	0.072	1.2	[]	20	14	18	15	20	18	23	22
Plasma membrane calcium-transporting ATPase 3 OS=Homo sapiens OX=9606 GN=ATP2B3 PE=1 SV=3	Q16720	ATP2B3	134 kDa	0.072	0.4	[]	21	17	20	18	0	16	17	0
Keratin, type I cytoskeletal 18 OS=Homo sapiens OX=9606 GN=KRT18 PE=1 SV=2	P05783	KRT18	48 kDa	0.072	0.8	[]	3	4	4	3	3	3	3	2
Plectin OS=Homo sapiens OX=9606 GN=PLEC PE=1 SV=3	Q15149	PLEC	532 kDa	0.072	0.9	[]	81	83	92	89	70	79	82	82
Neurofilament light polypeptide OS=Homo sapiens OX=9606 GN=NEFL PE=1 SV=3	P07196	NEFL	62 kDa	0.072	0.9	[]	158	141	169	165	153	140	139	139
Myc box-dependent-interacting protein 1 OS=Homo sapiens OX=9606 GN=BIN1 PE=1 SV=1	O00499	BIN1	65 kDa	0.072	1.2	[]	14	12	16	13	16	18	15	15
Protein PRRC2A OS=Homo sapiens OX=9606 GN=PRRC2A PE=1 SV=3	P48634	PRRC2A	229 kDa	0.073	0.7	[]	8	6	8	5	6	6	4	3
Small ribosomal subunit protein uS15m OS=Homo sapiens OX=9606 GN=MRPS15 PE=1 SV=1	P82914	MRPS15	30 kDa	0.073	3.3	[]	0	0	1	1	1	2	1	3
Zinc finger FYVE domain-containing protein 1 OS=Homo sapiens OX=9606 GN=ZFYVE1 PE=1 SV=1	Q9HBF4	ZFYVE1	87 kDa	0.073	0.7	[]	7	4	5	5	5	4	3	3
MORC family CW-type zinc finger protein 3 OS=Homo sapiens OX=9606 GN=MORC3 PE=1 SV=3	Q14149	MORC3	107 kDa	0.074	0.3	[]	2	1	2	3	1	2	0	0
Inactive phospholipase C-like protein 1 OS=Homo sapiens OX=9606 GN=PLCL1 PE=1 SV=3	Q15111	PLCL1	123 kDa	0.074	1.3	[]	7	7	7	6	7	10	11	8
Neuronal vesicle trafficking-associated protein 2 OS=Homo sapiens OX=9606 GN=NSG2 PE=1 SV=1	Q9Y328	NSG2	19 kDa	0.074	0.7	[]	2	3	3	2	1	2	2	2
CYFIP-related Rac1 interactor B OS=Homo sapiens OX=9606 GN=CYRIB PE=1 SV=1	Q9NUQ9	CYRIB	37 kDa	0.074	0.9	[]	23	21	26	24	19	21	20	23
Radixin OS=Homo sapiens OX=9606 GN=RDX PE=1 SV=1	P35241	RDX	69 kDa	0.074	0.8	[]	18	18	15	20	17	15	12	10
CD44 antigen OS=Homo sapiens OX=9606 GN=CD44 PE=1 SV=3	P16070	CD44	82 kDa	0.074	3.4	[]	0	1	1	0	2	1	1	3
Reticulocalbin-2 OS=Homo sapiens OX=9606 GN=RCN2 PE=1 SV=1	Q14257	RCN2	37 kDa	0.075	1.4	[]	5	10	10	9	14	10	13	11
MAGUK p55 subfamily member 2 OS=Homo sapiens OX=9606 GN=MPP2 PE=1 SV=3	Q14168	MPP2	65 kDa	0.075	1.1	[]	13	12	11	11	14	15	12	13
Myotubularin-related protein 7 OS=Homo sapiens OX=9606 GN=MTMR7 PE=1 SV=3	Q9Y216	MTMR7	76 kDa	0.075	1.3	[]	4	5	4	3	6	5	5	5
Protein O-mannosyl-transferase 2 OS=Homo sapiens OX=9606 GN=POMT2 PE=1 SV=2	Q9UKY4	POMT2	84 kDa	0.075	3.4	[]	0	2	0	0	2	2	1	2
Rap guanine nucleotide exchange factor 4 OS=Homo sapiens OX=9606 GN=RAPGEF4 PE=1 SV=1	Q8WZA2	RAPGEF4	116 kDa	0.076	1.1	[]	4	5	4	4	5	5	5	5
Eukaryotic translation initiation factor 4 gamma 1 OS=Homo sapiens OX=9606 GN=EIF4G1 PE=1 SV=4	Q04637	EIF4G1	175 kDa	0.076	1.2	[]	18	16	20	19	18	20	23	24
THO complex subunit 2 OS=Homo sapiens OX=9606 GN=THOC2 PE=1 SV=2	Q8NI27	THOC2	183 kDa	0.076	1.3	[]	4	7	6	6	7	7	7	8
Abl interactor 1 OS=Homo sapiens OX=9606 GN=ABI1 PE=1 SV=4	Q8IZP0	ABI1	55 kDa	0.076	1.5	[]	4	4	4	3	4	6	5	8
Acetyl-coenzyme A synthetase, cytoplasmic OS=Homo sapiens OX=9606 GN=ACSS2 PE=1 SV=1	Q9NR19	ACSS2	79 kDa	0.076	0.8	[]	12	9	12	12	9	9	9	11
Bridge-like lipid transfer protein family member 3B OS=Homo sapiens OX=9606 GN=BLTP3B PE=1 SV=2	A0JNW5	BLTP3B	164 kDa	0.077	0.6	[]	2	2	3	2	1	2	2	1
Protein virilizer homolog OS=Homo sapiens OX=9606 GN=VIRMA PE=1 SV=2	Q69YN4	VIRMA	202 kDa	0.077	1.8	[]	2	4	2	2	4	3	5	7
Large ribosomal subunit protein uL24m OS=Homo sapiens OX=9606 GN=MRPL24 PE=1 SV=1	Q96A35	MRPL24	25 kDa	0.077	0.4	[]	2	1	1	1	1	1	0	0
Glycerol-3-phosphate phosphatase OS=Homo sapiens OX=9606 GN=PGP PE=1 SV=1	A6NDG6	PGP	34 kDa	0.077	0.7	[]	7	4	4	6	4	4	4	3
Lathosterol oxidase OS=Homo sapiens OX=9606 GN=SC5D PE=1 SV=2	O75845	SC5D	35 kDa	0.077	0.8	[]	4	4	4	3	3	4	3	3
DnaJ homolog subfamily B member 5 OS=Homo sapiens OX=9606 GN=DNAJB5 PE=1 SV=1	O75953	DNAJB5	39 kDa	0.077	1.8	[]	2	2	1	1	4	3	2	2
CCAAT/enhancer-binding protein zeta OS=Homo sapiens OX=9606 GN=CEBPZ PE=1 SV=3	Q03701	CEBPZ	121 kDa	0.078	1.2	[]	6	5	5	6	6	7	7	6
DENN domain-containing protein 4B OS=Homo sapiens OX=9606 GN=DENND4B PE=1 SV=4	O75064	DENND4B	164 kDa	0.078	1.9	[]	1	1	1	2	1	3	3	3
m7GpppX diphosphatase OS=Homo sapiens OX=9606 GN=DCPS PE=1 SV=2	Q96C86	DCPS	39 kDa	0.078	0.6	[]	3	3	3	3	3	2	2	0
Developmentally-regulated GTP-binding protein 2 OS=Homo sapiens OX=9606 GN=DRG2 PE=1 SV=1	P55039	DRG2	41 kDa	0.078	1.8	[]	2	2	2	1	3	3	2	5
Beta-1,4-glucuronyltransferase 1 OS=Homo sapiens OX=9606 GN=B4GAT1 PE=1 SV=1	O43505	B4GAT1	47 kDa	0.078	1.3	[]	3	4	2	3	4	4	4	4
Sorting nexin-2 OS=Homo sapiens OX=9606 GN=SNX2 PE=1 SV=2	O60749	SNX2	58 kDa	0.078	0.8	[]	13	11	10	9	9	8	10	9
AP2-associated protein kinase 1 OS=Homo sapiens OX=9606 GN=AAK1 PE=1 SV=3	Q2M2I8	AAK1	104 kDa	0.079	1.3	[]	7	7	10	6	11	9	9	10
UDP-glucose:glycoprotein glucosyltransferase 1 OS=Homo sapiens OX=9606 GN=UGGT1 PE=1 SV=3	Q9NYU2	UGGT1	177 kDa	0.079	1.1	[]	35	29	33	39	39	38	38	39
Protein-L-isoaspartate(D-aspartate) O-methyltransferase OS=Homo sapiens OX=9606 GN=PCMT1 PE=1 SV=4	P22061	PCMT1	25 kDa	0.079	0.8	[]	17	23	20	20	18	15	16	18
Calcium-binding protein 39 OS=Homo sapiens OX=9606 GN=CAB39 PE=1 SV=1	Q9Y376	CAB39	40 kDa	0.079	1.2	[]	12	11	8	10	14	14	12	11
Cytohesin-2 OS=Homo sapiens OX=9606 GN=CYTH2 PE=1 SV=2	Q99418	CYTH2	47 kDa	0.079	0.7	[]	4	4	3	5	4	2	2	3
Integrin alpha-V OS=Homo sapiens OX=9606 GN=ITGAV PE=1 SV=2	P06756	ITGAV	116 kDa	0.08	1.9	[]	2	1	2	0	2	3	3	2
Death-associated protein kinase 1 OS=Homo sapiens OX=9606 GN=DAPK1 PE=1 SV=6	P53355	DAPK1	160 kDa	0.08	1.2	[]	12	12	9	12	16	12	13	14
Neurexin-2 OS=Homo sapiens OX=9606 GN=NRXN2 PE=2 SV=1	Q9P2S2	NRXN2	185 kDa	0.08	1.2	[]	16	21	24	21	24	24	28	23
Metal-response element-binding transcription factor 2 OS=Homo sapiens OX=9606 GN=MTF2 PE=1 SV=3	Q9Y483	MTF2	67 kDa	0.08	0.4	[]	1	2	1	1	1	1	0	0
Serine/threonine-protein kinase D2 OS=Homo sapiens OX=9606 GN=PRKD2 PE=1 SV=3	Q9BZL6	PRKD2	97 kDa	0.08	1.8	[]	3	1	1	1	3	2	3	3
Bone morphogenetic protein receptor type-2 OS=Homo sapiens OX=9606 GN=BMPR2 PE=1 SV=2	Q13873	BMPR2	115 kDa	0.081	1.4	[]	3	3	5	3	4	6	5	5
Signal peptidase complex catalytic subunit SEC11A OS=Homo sapiens OX=9606 GN=SEC11A PE=1 SV=1	P67812	SEC11A	21 kDa	0.081	1.5	[]	2	3	2	2	2	4	4	4
Protein lin-28 homolog A OS=Homo sapiens OX=9606 GN=LIN28A PE=1 SV=1	Q9H9Z2	LIN28A	23 kDa	0.081	1.4	[]	6	8	8	8	13	7	10	11
Cell division cycle protein 16 homolog OS=Homo sapiens OX=9606 GN=CDC16 PE=1 SV=2	Q13042	CDC16	72 kDa	0.081	0.9	[]	8	7	7	7	7	6	7	7
Enhancer of rudimentary homolog OS=Homo sapiens OX=9606 GN=ERH PE=1 SV=1	P84090	ERH	12 kDa	0.082	0.4	[]	1	1	1	2	1	1	0	0
Syntaxin-2 OS=Homo sapiens OX=9606 GN=STX2 PE=1 SV=3	P32856	STX2	33 kDa	0.082	1.8	[]	1	3	2	1	2	4	4	3
Dematin OS=Homo sapiens OX=9606 GN=DMTN PE=1 SV=3	Q08495	DMTN	46 kDa	0.082	0.5	[]	3	4	2	2	1	3	1	1
Aspartate--tRNA ligase, cytoplasmic OS=Homo sapiens OX=9606 GN=DARS1 PE=1 SV=2	P14868	DARS1	57 kDa	0.082	0.9	[]	33	36	34	35	34	33	30	30
BRCA1-associated protein OS=Homo sapiens OX=9606 GN=BRAP PE=1 SV=2	Q7Z569	BRAP	67 kDa	0.082	0.4	[]	1	2	1	1	0	1	1	0
Mitochondrial intermediate peptidase OS=Homo sapiens OX=9606 GN=MIPEP PE=1 SV=2	Q99797	MIPEP	81 kDa	0.082	0.8	[]	3	3	2	2	2	2	2	2
Ankyrin repeat and SAM domain-containing protein 1A OS=Homo sapiens OX=9606 GN=ANKS1A PE=1 SV=4	Q92625	ANKS1A	123 kDa	0.083	0.6	[]	4	4	4	6	1	5	2	3
Large ribosomal subunit protein mL41 OS=Homo sapiens OX=9606 GN=MRPL41 PE=1 SV=1	Q8IXM3	MRPL41	15 kDa	0.083	0.5	[]	2	1	1	2	1	1	1	0
PHD finger protein 24 OS=Homo sapiens OX=9606 GN=PHF24 PE=1 SV=2	Q9UPV7	PHF24	45 kDa	0.083	1.5	[]	5	3	3	4	6	7	5	4
WD repeat-containing protein 18 OS=Homo sapiens OX=9606 GN=WDR18 PE=1 SV=2	Q9BV38	WDR18	47 kDa	0.083	0.8	[]	9	9	8	10	8	6	9	7
Heat shock protein 105 kDa OS=Homo sapiens OX=9606 GN=HSPH1 PE=1 SV=1	Q92598	HSPH1	97 kDa	0.083	1.1	[]	47	40	45	46	51	53	48	45
Ras-related protein Rab-23 OS=Homo sapiens OX=9606 GN=RAB23 PE=1 SV=1	Q9ULC3	RAB23	27 kDa	0.084	1.2	[]	8	8	9	8	9	9	10	13
Glucose-fructose oxidoreductase domain-containing protein 2 OS=Homo sapiens OX=9606 GN=GFOD2 PE=2 SV=1	Q3B7J2	GFOD2	42 kDa	0.084	0.4	[]	1	1	2	1	1	1	0	0
Fumarylacetoacetase OS=Homo sapiens OX=9606 GN=FAH PE=1 SV=2	P16930	FAH	46 kDa	0.084	0.7	[]	5	4	3	5	4	3	3	3
26S proteasome non-ATPase regulatory subunit 11 OS=Homo sapiens OX=9606 GN=PSMD11 PE=1 SV=3	O00231	PSMD11	47 kDa	0.084	0.9	[]	33	36	32	32	30	31	31	32
Paxillin OS=Homo sapiens OX=9606 GN=PXN PE=1 SV=3	P49023	PXN	65 kDa	0.084	1.4	[]	3	2	3	4	4	4	4	6
Phostensin OS=Homo sapiens OX=9606 GN=PPP1R18 PE=1 SV=1	Q6NYC8	PPP1R18	68 kDa	0.084	0.6	[]	4	3	5	5	2	5	2	1
Forkhead box protein P1 OS=Homo sapiens OX=9606 GN=FOXP1 PE=1 SV=1	Q9H334	FOXP1	75 kDa	0.084	0.5	[]	2	1	2	1	1	1	1	0
Dihydropyrimidinase-related protein 2 OS=Homo sapiens OX=9606 GN=DPYSL2 PE=1 SV=1	Q16555	DPYSL2	62 kDa	0.085	1	[]	197	201	191	207	194	189	194	191
Syntaxin-binding protein 1 OS=Homo sapiens OX=9606 GN=STXBP1 PE=1 SV=1	P61764	STXBP1	68 kDa	0.085	0.9	[]	52	48	49	51	44	50	47	44
RNA-binding protein 27 OS=Homo sapiens OX=9606 GN=RBM27 PE=1 SV=2	Q9P2N5	RBM27	119 kDa	0.086	0.7	[]	2	2	2	2	1	2	2	1
Dehydrogenase/reductase SDR family member 6 OS=Homo sapiens OX=9606 GN=BDH2 PE=1 SV=2	Q9BUT1	BDH2	27 kDa	0.086	1.2	[]	6	5	4	5	6	6	6	6
Replication factor C subunit 3 OS=Homo sapiens OX=9606 GN=RFC3 PE=1 SV=2	P40938	RFC3	41 kDa	0.086	1.4	[]	6	8	5	6	9	6	8	11
3-ketoacyl-CoA thiolase, mitochondrial OS=Homo sapiens OX=9606 GN=ACAA2 PE=1 SV=2	P42765	ACAA2	42 kDa	0.086	1.1	[]	14	12	15	12	14	14	16	16
Proteasomal ATPase-associated factor 1 OS=Homo sapiens OX=9606 GN=PAAF1 PE=1 SV=2	Q9BRP4	PAAF1	42 kDa	0.086	0.7	[]	2	2	2	2	1	2	2	1
Leucine-rich repeat-containing protein 40 OS=Homo sapiens OX=9606 GN=LRRC40 PE=1 SV=1	Q9H9A6	LRRC40	68 kDa	0.086	0.9	[]	24	24	27	26	23	24	24	22
Eukaryotic translation initiation factor 3 subunit B OS=Homo sapiens OX=9606 GN=EIF3B PE=1 SV=3	P55884	EIF3B	92 kDa	0.086	0.8	[]	27	19	28	25	19	21	21	21
Protein FAM171A1 OS=Homo sapiens OX=9606 GN=FAM171A1 PE=1 SV=1	Q5VUB5	FAM171A1	98 kDa	0.086	1.8	[]	1	1	2	2	4	3	2	2
ATP-dependent RNA helicase DDX42 OS=Homo sapiens OX=9606 GN=DDX42 PE=1 SV=1	Q86XP3	DDX42	103 kDa	0.087	0.8	[]	7	8	7	7	7	6	7	5
DET1- and DDB1-associated protein 1 OS=Homo sapiens OX=9606 GN=DDA1 PE=1 SV=1	Q9BW61	DDA1	12 kDa	0.087	0.4	[]	2	1	1	1	0	0	1	1
DNA-directed RNA polymerase I subunit RPA1 OS=Homo sapiens OX=9606 GN=POLR1A PE=1 SV=2	O95602	POLR1A	195 kDa	0.087	2.1	[]	1	0	1	3	2	3	3	3
Cell cycle checkpoint protein RAD1 OS=Homo sapiens OX=9606 GN=RAD1 PE=1 SV=1	O60671	RAD1	32 kDa	0.087	0.5	[]	3	2	2	2	1	2	2	0
Zinc finger protein-like 1 OS=Homo sapiens OX=9606 GN=ZFPL1 PE=1 SV=2	O95159	ZFPL1	34 kDa	0.087	0.8	[]	4	5	3	4	3	4	3	3
Nucleoporin SEH1 OS=Homo sapiens OX=9606 GN=SEH1L PE=1 SV=3	Q96EE3	SEH1L	40 kDa	0.087	0.6	[]	5	4	6	7	2	6	2	4
Charged multivesicular body protein 4a OS=Homo sapiens OX=9606 GN=CHMP4A PE=1 SV=3	Q9BY43	CHMP4A	25 kDa	0.088	1.3	[]	3	3	3	3	5	4	4	3
Ornithine aminotransferase, mitochondrial OS=Homo sapiens OX=9606 GN=OAT PE=1 SV=1	P04181	OAT	49 kDa	0.088	1.1	[]	14	14	13	15	17	15	16	15
Long-chain fatty acid transport protein 3 OS=Homo sapiens OX=9606 GN=SLC27A3 PE=1 SV=4	Q5K4L6	SLC27A3	74 kDa	0.088	0.4	[]	1	2	1	1	1	0	0	1
Ras-related protein Rab-3A OS=Homo sapiens OX=9606 GN=RAB3A PE=1 SV=1	P20336	RAB3A	25 kDa	0.089	1.1	[]	35	30	30	31	32	35	38	34
COUP transcription factor 1 OS=Homo sapiens OX=9606 GN=NR2F1 PE=1 SV=1	P10589	NR2F1	46 kDa	0.089	1.8	[]	0	3	4	3	6	4	5	4
Histone-lysine N-methyltransferase NSD2 OS=Homo sapiens OX=9606 GN=NSD2 PE=1 SV=1	O96028	NSD2	152 kDa	0.09	1.4	[]	3	1	3	3	4	4	3	4
Histone-lysine N-methyltransferase NSD3 OS=Homo sapiens OX=9606 GN=NSD3 PE=1 SV=1	Q9BZ95	NSD3	162 kDa	0.09	2.6	[]	1	1	2	0	1	4	2	4
Neuronal calcium sensor 1 OS=Homo sapiens OX=9606 GN=NCS1 PE=1 SV=2	P62166	NCS1	22 kDa	0.09	1.9	[]	1	4	1	1	3	3	4	4
Bax inhibitor 1 OS=Homo sapiens OX=9606 GN=TMBIM6 PE=1 SV=2	P55061	TMBIM6	27 kDa	0.09	0.4	[]	2	1	1	1	1	0	1	0
NPC intracellular cholesterol transporter 1 OS=Homo sapiens OX=9606 GN=NPC1 PE=1 SV=2	O15118	NPC1	142 kDa	0.091	1.5	[]	1	3	3	2	4	4	3	3
Type-1 angiotensin II receptor-associated protein OS=Homo sapiens OX=9606 GN=AGTRAP PE=1 SV=1	Q6RW13	AGTRAP	17 kDa	0.091	0.7	[]	2	3	3	2	2	1	2	2
Glutathione peroxidase 7 OS=Homo sapiens OX=9606 GN=GPX7 PE=1 SV=1	Q96SL4	GPX7	21 kDa	0.091	3.1	[]	1	0	1	1	1	5	2	2
U3 small nucleolar RNA-associated protein 6 homolog OS=Homo sapiens OX=9606 GN=UTP6 PE=1 SV=2	Q9NYH9	UTP6	70 kDa	0.091	1.4	[]	2	3	2	3	5	4	3	3
T-complex protein 1 subunit alpha OS=Homo sapiens OX=9606 GN=TCP1 PE=1 SV=1	P17987	TCP1	60 kDa	0.092	0.9	[]	75	79	76	72	75	65	70	71
Dynamin-1-like protein OS=Homo sapiens OX=9606 GN=DNM1L PE=1 SV=2	O00429	DNM1L	82 kDa	0.092	0.9	[]	36	31	42	36	29	31	36	28
Nuclear cap-binding protein subunit 1 OS=Homo sapiens OX=9606 GN=NCBP1 PE=1 SV=1	Q09161	NCBP1	92 kDa	0.092	0.8	[]	15	11	12	14	11	13	10	10
Dystroglycan 1 OS=Homo sapiens OX=9606 GN=DAG1 PE=1 SV=2	Q14118	DAG1	97 kDa	0.092	0.7	[]	5	4	5	4	3	3	3	5
Nucleoside diphosphate kinase A OS=Homo sapiens OX=9606 GN=NME1 PE=1 SV=1	P15531	NME1	17 kDa	0.093	0.9	[]	35	42	37	35	33	35	35	32
Syntaxin-7 OS=Homo sapiens OX=9606 GN=STX7 PE=1 SV=4	O15400	STX7	30 kDa	0.093	0.9	[]	10	8	9	8	9	7	7	7
BRISC and BRCA1-A complex member 1 OS=Homo sapiens OX=9606 GN=BABAM1 PE=1 SV=1	Q9NWV8	BABAM1	37 kDa	0.093	0.7	[]	4	3	5	5	3	2	4	3
Mitogen-activated protein kinase 12 OS=Homo sapiens OX=9606 GN=MAPK12 PE=1 SV=3	P53778	MAPK12	42 kDa	0.093	0.2	[]	0	3	3	3	0	0	0	2
Cytoplasmic dynein 1 intermediate chain 2 OS=Homo sapiens OX=9606 GN=DYNC1I2 PE=1 SV=3	Q13409	DYNC1I2	71 kDa	0.093	1.1	[]	32	31	34	30	31	35	39	39
Receptor-type tyrosine-protein phosphatase R OS=Homo sapiens OX=9606 GN=PTPRR PE=1 SV=2	Q15256	PTPRR	74 kDa	0.093	0.6	[]	4	4	2	4	2	3	3	1
Alpha-endosulfine OS=Homo sapiens OX=9606 GN=ENSA PE=1 SV=1	O43768	ENSA	13 kDa	0.094	1.2	[]	6	6	8	5	7	8	8	8
Regulator of microtubule dynamics protein 1 OS=Homo sapiens OX=9606 GN=RMDN1 PE=1 SV=1	Q96DB5	RMDN1	36 kDa	0.094	0.7	[]	4	4	2	4	3	3	2	2
Methionine--tRNA ligase, cytoplasmic OS=Homo sapiens OX=9606 GN=MARS1 PE=1 SV=2	P56192	MARS1	101 kDa	0.095	1.1	[]	26	27	27	31	30	29	31	32
Structural maintenance of chromosomes protein 2 OS=Homo sapiens OX=9606 GN=SMC2 PE=1 SV=2	O95347	SMC2	136 kDa	0.095	0.8	[]	15	13	11	12	12	11	9	12
Ganglioside GM2 activator OS=Homo sapiens OX=9606 GN=GM2A PE=1 SV=4	P17900	GM2A	21 kDa	0.095	0.8	[]	5	6	4	5	5	4	4	3
CXADR-like membrane protein OS=Homo sapiens OX=9606 GN=CLMP PE=1 SV=1	Q9H6B4	CLMP	41 kDa	0.095	0.5	[]	3	2	3	4	2	1	3	0
Sodium-dependent neutral amino acid transporter SLC6A17 OS=Homo sapiens OX=9606 GN=SLC6A17 PE=1 SV=3	Q9H1V8	SLC6A17	81 kDa	0.095	0.8	[]	3	2	3	2	2	2	2	2
Nuclear pore complex protein Nup107 OS=Homo sapiens OX=9606 GN=NUP107 PE=1 SV=1	P57740	NUP107	106 kDa	0.096	1.3	[]	6	9	5	5	9	7	8	9
Potassium voltage-gated channel subfamily H member 2 OS=Homo sapiens OX=9606 GN=KCNH2 PE=1 SV=1	Q12809	KCNH2	127 kDa	0.096	INF	[]	0	0	0	0	0	1	1	3
Nucleoporin Nup43 OS=Homo sapiens OX=9606 GN=NUP43 PE=1 SV=1	Q8NFH3	NUP43	42 kDa	0.096	0.8	[]	5	4	5	6	5	4	3	4
CCR4-NOT transcription complex subunit 3 OS=Homo sapiens OX=9606 GN=CNOT3 PE=1 SV=1	O75175	CNOT3	82 kDa	0.096	0.5	[]	4	3	1	2	1	2	1	1
Neuropilin-1 OS=Homo sapiens OX=9606 GN=NRP1 PE=1 SV=3	O14786	NRP1	103 kDa	0.097	1.2	[]	13	14	13	10	17	14	15	14
3-beta-hydroxysteroid-Delta(8),Delta(7)-isomerase OS=Homo sapiens OX=9606 GN=EBP PE=1 SV=3	Q15125	EBP	26 kDa	0.097	0.6	[]	10	9	7	8	3	8	3	8
Coatomer subunit epsilon OS=Homo sapiens OX=9606 GN=COPE PE=1 SV=3	O14579	COPE	34 kDa	0.097	1.3	[]	6	4	5	7	8	6	8	8
DENN domain-containing protein 10 OS=Homo sapiens OX=9606 GN=DENND10 PE=1 SV=1	Q8TCE6	DENND10	41 kDa	0.097	2.6	[]	0	1	0	3	2	4	3	2
Dipeptidyl peptidase 2 OS=Homo sapiens OX=9606 GN=DPP7 PE=1 SV=3	Q9UHL4	DPP7	54 kDa	0.097	1.5	[]	3	3	2	2	5	3	4	3
Vezatin OS=Homo sapiens OX=9606 GN=VEZT PE=1 SV=3	Q9HBM0	VEZT	89 kDa	0.097	1.4	[]	3	4	2	4	5	4	4	6
Protein RER1 OS=Homo sapiens OX=9606 GN=RER1 PE=1 SV=1	O15258	RER1	23 kDa	0.098	0.5	[]	3	1	3	2	1	1	1	2
RAF proto-oncogene serine/threonine-protein kinase OS=Homo sapiens OX=9606 GN=RAF1 PE=1 SV=1	P04049	RAF1	73 kDa	0.098	1.4	[]	5	5	2	4	5	6	6	5
Soluble lamin-associated protein of 75 kDa OS=Homo sapiens OX=9606 GN=FAM169A PE=1 SV=2	Q9Y6X4	FAM169A	75 kDa	0.098	0.7	[]	7	6	7	7	7	6	5	3
Engulfment and cell motility protein 2 OS=Homo sapiens OX=9606 GN=ELMO2 PE=1 SV=2	Q96JJ3	ELMO2	83 kDa	0.098	1.4	[]	6	5	9	8	9	10	12	8
Kinesin heavy chain isoform 5C OS=Homo sapiens OX=9606 GN=KIF5C PE=1 SV=1	O60282	KIF5C	109 kDa	0.099	1.1	[]	80	72	73	67	82	76	79	78
UPF0488 protein C8orf33 OS=Homo sapiens OX=9606 GN=C8orf33 PE=1 SV=1	Q9H7E9	C8orf33	25 kDa	0.099	0.6	[]	3	2	3	3	3	1	1	2
Histone-lysine N-methyltransferase SETMAR OS=Homo sapiens OX=9606 GN=SETMAR PE=1 SV=2	Q53H47	SETMAR	78 kDa	0.099	0.3	[]	2	1	1	2	0	2	0	0
Alpha-actinin-4 OS=Homo sapiens OX=9606 GN=ACTN4 PE=1 SV=2	O43707	ACTN4	105 kDa	0.1	0.9	[]	67	61	63	68	61	62	59	63
Transmembrane protein 132A OS=Homo sapiens OX=9606 GN=TMEM132A PE=1 SV=1	Q24JP5	TMEM132A	110 kDa	0.1	1.3	[]	10	10	8	7	12	8	13	12
Microtubule-associated protein 1S OS=Homo sapiens OX=9606 GN=MAP1S PE=1 SV=2	Q66K74	MAP1S	112 kDa	0.1	1.3	[]	11	8	7	10	13	11	9	14
Exosome RNA helicase MTR4 OS=Homo sapiens OX=9606 GN=MTREX PE=1 SV=3	P42285	MTREX	118 kDa	0.1	1.3	[]	4	6	5	5	6	7	5	8
Liprin-alpha-1 OS=Homo sapiens OX=9606 GN=PPFIA1 PE=1 SV=1	Q13136	PPFIA1	136 kDa	0.1	0.8	[]	5	5	4	5	2	5	4	4
Phosphatidylinositol 3,4,5-trisphosphate 5-phosphatase 2 OS=Homo sapiens OX=9606 GN=INPPL1 PE=1 SV=2	O15357	INPPL1	139 kDa	0.1	2.6	[]	1	0	0	2	2	3	2	1
N-alpha-acetyltransferase 38, NatC auxiliary subunit OS=Homo sapiens OX=9606 GN=NAA38 PE=1 SV=1	Q9BRA0	NAA38	14 kDa	0.1	2.4	[]	0	1	1	0	1	2	1	1
Small ribosomal subunit protein uS8 OS=Homo sapiens OX=9606 GN=RPS15A PE=1 SV=2	P62244	RPS15A	15 kDa	0.1	0.9	[]	30	33	31	35	33	29	24	27
Histone H2AX OS=Homo sapiens OX=9606 GN=H2AX PE=1 SV=2	P16104	H2AX	15 kDa	0.1	0.9	[]	16	19	17	19	12	15	17	16
Bcl2-associated agonist of cell death OS=Homo sapiens OX=9606 GN=BAD PE=1 SV=3	Q92934	BAD	18 kDa	0.1	0.8	[]	3	3	3	2	2	3	2	2
Nuclear pore complex protein Nup98-Nup96 OS=Homo sapiens OX=9606 GN=NUP98 PE=1 SV=4	P52948	NUP98	198 kDa	0.1	1.2	[]	13	10	16	16	18	15	16	20
Transmembrane protein 126A OS=Homo sapiens OX=9606 GN=TMEM126A PE=1 SV=1	Q9H061	TMEM126A	22 kDa	0.1	0.4	[]	2	5	4	1	1	2	1	1
NADH dehydrogenase [ubiquinone] iron-sulfur protein 8, mitochondrial OS=Homo sapiens OX=9606 GN=NDUFS8 PE=1 SV=1	O00217	NDUFS8	24 kDa	0.1	1.2	[]	5	5	5	4	5	6	5	7
Acyl-protein thioesterase 2 OS=Homo sapiens OX=9606 GN=LYPLA2 PE=1 SV=1	O95372	LYPLA2	25 kDa	0.1	1.3	[]	10	10	8	14	13	15	12	14
Vesicle-trafficking protein SEC22b OS=Homo sapiens OX=9606 GN=SEC22B PE=1 SV=5	O75396	SEC22B	25 kDa	0.1	0.8	[]	14	10	15	12	9	12	10	11
Rab-like protein 3 OS=Homo sapiens OX=9606 GN=RABL3 PE=1 SV=1	Q5HYI8	RABL3	26 kDa	0.1	0.8	[]	2	3	3	2	2	2	2	2
Phosphoribosyltransferase domain-containing protein 1 OS=Homo sapiens OX=9606 GN=PRTFDC1 PE=1 SV=1	Q9NRG1	PRTFDC1	26 kDa	0.1	0.7	[]	2	2	2	2	2	1	1	2
Protein CDV3 homolog OS=Homo sapiens OX=9606 GN=CDV3 PE=1 SV=1	Q9UKY7	CDV3	27 kDa	0.1	0.7	[]	7	7	5	7	5	6	2	5
RNA transcription, translation and transport factor protein OS=Homo sapiens OX=9606 GN=RTRAF PE=1 SV=1	Q9Y224	RTRAF	28 kDa	0.1	1.3	[]	3	3	3	4	5	5	5	3
Protein unc-119 homolog B OS=Homo sapiens OX=9606 GN=UNC119B PE=1 SV=1	A6NIH7	UNC119B	28 kDa	0.1	1.5	[]	3	1	3	2	4	3	4	3
Isoamyl acetate-hydrolyzing esterase 1 homolog OS=Homo sapiens OX=9606 GN=IAH1 PE=1 SV=1	Q2TAA2	IAH1	28 kDa	0.1	0.6	[]	2	2	1	1	1	1	1	1
Integral membrane protein 2B OS=Homo sapiens OX=9606 GN=ITM2B PE=1 SV=1	Q9Y287	ITM2B	30 kDa	0.1	1.3	[]	6	8	6	7	8	11	7	9
Transmembrane protein 192 OS=Homo sapiens OX=9606 GN=TMEM192 PE=1 SV=1	Q8IY95	TMEM192	31 kDa	0.1	1.9	[]	1	1	1	0	1	2	1	2
Ribose-phosphate pyrophosphokinase 2 OS=Homo sapiens OX=9606 GN=PRPS2 PE=1 SV=2	P11908	PRPS2	35 kDa	0.1	0.9	[]	15	13	12	12	12	12	12	9
Endophilin-A3 OS=Homo sapiens OX=9606 GN=SH3GL3 PE=1 SV=1	Q99963	SH3GL3	39 kDa	0.1	0.7	[]	4	2	3	3	2	3	2	2
Aspartate beta-hydroxylase domain-containing protein 2 OS=Homo sapiens OX=9606 GN=ASPHD2 PE=2 SV=1	Q6ICH7	ASPHD2	42 kDa	0.1	0.6	[]	2	2	1	1	1	1	1	1
Zinc finger CCCH domain-containing protein 15 OS=Homo sapiens OX=9606 GN=ZC3H15 PE=1 SV=1	Q8WU90	ZC3H15	49 kDa	0.1	1.3	[]	4	4	4	3	4	6	4	6
Protein transport protein Sec61 subunit alpha isoform 1 OS=Homo sapiens OX=9606 GN=SEC61A1 PE=1 SV=2	P61619	SEC61A1	52 kDa	0.1	0.8	[]	13	13	12	11	12	11	11	8
G-patch domain and KOW motifs-containing protein OS=Homo sapiens OX=9606 GN=GPKOW PE=1 SV=2	Q92917	GPKOW	52 kDa	0.1	0.3	[]	1	2	2	1	0	2	0	0
Probable proline--tRNA ligase, mitochondrial OS=Homo sapiens OX=9606 GN=PARS2 PE=1 SV=1	Q7L3T8	PARS2	53 kDa	0.1	0.6	[]	2	2	1	1	1	1	1	1
TBC1 domain family member 10A OS=Homo sapiens OX=9606 GN=TBC1D10A PE=1 SV=1	Q9BXI6	TBC1D10A	57 kDa	0.1	0.6	[]	3	2	4	2	2	2	2	1
Inositol-trisphosphate 3-kinase C OS=Homo sapiens OX=9606 GN=ITPKC PE=1 SV=1	Q96DU7	ITPKC	75 kDa	0.1	INF	[]	0	0	0	0	3	1	0	1
tRNA wybutosine-synthesizing protein 4 OS=Homo sapiens OX=9606 GN=LCMT2 PE=1 SV=3	O60294	LCMT2	76 kDa	0.1	0.6	[]	4	2	3	3	1	2	2	3
Exocyst complex component 3 OS=Homo sapiens OX=9606 GN=EXOC3 PE=1 SV=3	O60645	EXOC3	86 kDa	0.1	1.2	[]	8	6	8	9	9	11	9	9
Nucleolar RNA helicase 2 OS=Homo sapiens OX=9606 GN=DDX21 PE=1 SV=5	Q9NR30	DDX21	87 kDa	0.1	1.2	[]	12	11	10	8	14	14	10	13
Protein PAT1 homolog 1 OS=Homo sapiens OX=9606 GN=PATL1 PE=1 SV=2	Q86TB9	PATL1	87 kDa	0.1	0.4	[]	1	3	2	1	1	1	1	0
Zinc finger CCCH domain-containing protein 11A OS=Homo sapiens OX=9606 GN=ZC3H11A PE=1 SV=3	O75152	ZC3H11A	89 kDa	0.1	0.8	[]	8	7	8	7	7	7	4	6
Ribonucleoside-diphosphate reductase large subunit OS=Homo sapiens OX=9606 GN=RRM1 PE=1 SV=1	P23921	RRM1	90 kDa	0.1	0.8	[]	10	9	7	8	6	8	5	8
Guanine nucleotide exchange factor VAV2 OS=Homo sapiens OX=9606 GN=VAV2 PE=1 SV=2	P52735	VAV2	101 kDa	0.11	1.4	[]	2	4	3	3	4	5	3	5
Splicing regulator ARVCF OS=Homo sapiens OX=9606 GN=ARVCF PE=1 SV=1	O00192	ARVCF	105 kDa	0.11	0.9	[]	7	6	6	7	6	6	5	6
Coatomer subunit beta OS=Homo sapiens OX=9606 GN=COPB1 PE=1 SV=3	P53618	COPB1	107 kDa	0.11	1.1	[]	25	26	27	28	29	28	28	34
Ephrin type-A receptor 4 OS=Homo sapiens OX=9606 GN=EPHA4 PE=1 SV=1	P54764	EPHA4	110 kDa	0.11	0.8	[]	6	5	7	5	4	6	5	3
Small G protein signaling modulator 2 OS=Homo sapiens OX=9606 GN=SGSM2 PE=1 SV=4	O43147	SGSM2	113 kDa	0.11	0.6	[]	1	2	1	2	1	1	1	1
Endosome/lysosome-associated apoptosis and autophagy regulator family member 2 OS=Homo sapiens OX=9606 GN=ELAPOR2 PE=1 SV=2	A8MWY0	ELAPOR2	114 kDa	0.11	1.5	[]	2	3	4	3	4	4	4	7
Plasma membrane calcium-transporting ATPase 4 OS=Homo sapiens OX=9606 GN=ATP2B4 PE=1 SV=2	P23634	ATP2B4	138 kDa	0.11	0.9	[]	32	28	29	29	25	26	31	23
Superkiller complex protein 2 OS=Homo sapiens OX=9606 GN=SKIC2 PE=1 SV=3	Q15477	SKIC2	138 kDa	0.11	1.3	[]	8	9	9	6	9	10	9	13
Intraflagellar transport protein 122 homolog OS=Homo sapiens OX=9606 GN=IFT122 PE=1 SV=2	Q9HBG6	IFT122	142 kDa	0.11	1.9	[]	1	1	1	0	1	2	2	1
Stathmin OS=Homo sapiens OX=9606 GN=STMN1 PE=1 SV=3	P16949	STMN1	17 kDa	0.11	1.3	[]	27	15	23	24	33	26	31	24
MICOS complex subunit MIC26 OS=Homo sapiens OX=9606 GN=APOO PE=1 SV=1	Q9BUR5	APOO	22 kDa	0.11	0.5	[]	3	3	4	1	2	2	1	1
Protein Hikeshi OS=Homo sapiens OX=9606 GN=HIKESHI PE=1 SV=2	Q53FT3	HIKESHI	22 kDa	0.11	0.5	[]	3	3	1	3	0	1	2	2
Transcription elongation factor A protein-like 3 OS=Homo sapiens OX=9606 GN=TCEAL3 PE=1 SV=1	Q969E4	TCEAL3	23 kDa	0.11	2.2	[]	1	1	1	0	2	3	1	1
MOB kinase activator 1A OS=Homo sapiens OX=9606 GN=MOB1A PE=1 SV=4	Q9H8S9 (+1)	MOB1A	25 kDa	0.11	0.8	[]	2	2	3	3	2	2	2	2
Platelet-activating factor acetylhydrolase IB subunit alpha1 OS=Homo sapiens OX=9606 GN=PAFAH1B3 PE=1 SV=1	Q15102	PAFAH1B3	26 kDa	0.11	1.1	[]	32	42	40	45	44	44	45	48
Peroxiredoxin-like 2A OS=Homo sapiens OX=9606 GN=PRXL2A PE=1 SV=3	Q9BRX8	PRXL2A	26 kDa	0.11	0.8	[]	17	23	20	25	19	18	17	16
Spliceosome-associated protein CWC15 homolog OS=Homo sapiens OX=9606 GN=CWC15 PE=1 SV=2	Q9P013	CWC15	27 kDa	0.11	0.6	[]	1	2	1	2	1	1	1	1
Large ribosomal subunit protein uL16m OS=Homo sapiens OX=9606 GN=MRPL16 PE=1 SV=1	Q9NX20	MRPL16	28 kDa	0.11	1.4	[]	3	4	2	3	3	5	4	6
Transmembrane protein 70, mitochondrial OS=Homo sapiens OX=9606 GN=TMEM70 PE=1 SV=2	Q9BUB7	TMEM70	29 kDa	0.11	0.7	[]	3	2	3	3	2	3	2	1
Pyrroline-5-carboxylate reductase 3 OS=Homo sapiens OX=9606 GN=PYCR3 PE=1 SV=3	Q53H96	PYCR3	29 kDa	0.11	1.4	[]	2	2	1	2	2	3	2	3
Teneurin-2 OS=Homo sapiens OX=9606 GN=TENM2 PE=1 SV=3	Q9NT68	TENM2	308 kDa	0.11	0.8	[]	9	7	6	6	5	6	5	7
Prohibitin-2 OS=Homo sapiens OX=9606 GN=PHB2 PE=1 SV=2	Q99623	PHB2	33 kDa	0.11	0.9	[]	45	41	40	45	40	41	37	41
Endoplasmic reticulum-Golgi intermediate compartment protein 1 OS=Homo sapiens OX=9606 GN=ERGIC1 PE=1 SV=1	Q969X5	ERGIC1	33 kDa	0.11	1.1	[]	12	12	10	12	13	13	14	12
Very large A-kinase anchor protein OS=Homo sapiens OX=9606 GN=CRYBG3 PE=1 SV=3	Q68DQ2	CRYBG3	331 kDa	0.11	2.4	[]	1	1	0	0	1	1	1	2
Beta-soluble NSF attachment protein OS=Homo sapiens OX=9606 GN=NAPB PE=1 SV=2	Q9H115	NAPB	34 kDa	0.11	1.1	[]	38	34	31	36	38	39	36	39
Mitochondrial 2-oxoglutarate/malate carrier protein OS=Homo sapiens OX=9606 GN=SLC25A11 PE=1 SV=3	Q02978	SLC25A11	34 kDa	0.11	0.9	[]	30	25	30	29	27	28	23	25
Golgi phosphoprotein 3 OS=Homo sapiens OX=9606 GN=GOLPH3 PE=1 SV=1	Q9H4A6	GOLPH3	34 kDa	0.11	1.4	[]	2	2	1	2	2	3	2	3
Cytosolic Fe-S cluster assembly factor NUBP1 OS=Homo sapiens OX=9606 GN=NUBP1 PE=1 SV=2	P53384	NUBP1	35 kDa	0.11	0.7	[]	4	4	3	5	4	3	1	3
Multivesicular body subunit 12B OS=Homo sapiens OX=9606 GN=MVB12B PE=1 SV=2	Q9H7P6	MVB12B	36 kDa	0.11	1.3	[]	5	6	4	6	7	8	8	5
Heterogeneous nuclear ribonucleoproteins A2/B1 OS=Homo sapiens OX=9606 GN=HNRNPA2B1 PE=1 SV=2	P22626	HNRNPA2B1	37 kDa	0.11	0.9	[]	121	95	115	111	102	93	99	104
Secretory carrier-associated membrane protein 1 OS=Homo sapiens OX=9606 GN=SCAMP1 PE=1 SV=2	O15126	SCAMP1	38 kDa	0.11	1.3	[]	8	7	6	11	10	13	9	11
Annexin A2 OS=Homo sapiens OX=9606 GN=ANXA2 PE=1 SV=2	P07355	ANXA2	39 kDa	0.11	1.1	[]	33	34	36	39	40	37	41	37
Guanine nucleotide-binding protein G(o) subunit alpha OS=Homo sapiens OX=9606 GN=GNAO1 PE=1 SV=4	P09471	GNAO1	40 kDa	0.11	0.9	[]	59	50	56	59	53	54	50	47
ELAV-like protein 2 OS=Homo sapiens OX=9606 GN=ELAVL2 PE=1 SV=2	Q12926	ELAVL2	40 kDa	0.11	0.9	[]	21	22	25	26	20	20	21	23
Cell cycle control protein 50A OS=Homo sapiens OX=9606 GN=TMEM30A PE=1 SV=1	Q9NV96	TMEM30A	41 kDa	0.11	0.9	[]	15	14	17	18	13	15	14	15
Spermine synthase OS=Homo sapiens OX=9606 GN=SMS PE=1 SV=2	P52788	SMS	41 kDa	0.11	0.8	[]	17	14	19	15	12	14	11	17
Dynactin subunit 2 OS=Homo sapiens OX=9606 GN=DCTN2 PE=1 SV=4	Q13561	DCTN2	44 kDa	0.11	1.2	[]	16	14	18	21	21	18	19	21
Acetyl-CoA acetyltransferase, mitochondrial OS=Homo sapiens OX=9606 GN=ACAT1 PE=1 SV=1	P24752	ACAT1	45 kDa	0.11	1.1	[]	27	32	28	28	32	30	32	32
SPARC-related modular calcium-binding protein 1 OS=Homo sapiens OX=9606 GN=SMOC1 PE=1 SV=1	Q9H4F8	SMOC1	48 kDa	0.11	1.2	[]	5	5	4	4	5	5	6	6
Repulsive guidance molecule A OS=Homo sapiens OX=9606 GN=RGMA PE=1 SV=4	Q96B86	RGMA	49 kDa	0.11	0.6	[]	3	3	1	3	2	2	1	1
RNA-binding protein 34 OS=Homo sapiens OX=9606 GN=RBM34 PE=1 SV=2	P42696	RBM34	49 kDa	0.11	1.9	[]	0	1	1	1	1	2	1	2
Beclin-1 OS=Homo sapiens OX=9606 GN=BECN1 PE=1 SV=2	Q14457	BECN1	52 kDa	0.11	2.6	[]	1	1	1	0	3	1	3	1
Secretogranin-3 OS=Homo sapiens OX=9606 GN=SCG3 PE=1 SV=3	Q8WXD2	SCG3	53 kDa	0.11	2.2	[]	0	1	1	2	3	1	2	3
Synaptotagmin-17 OS=Homo sapiens OX=9606 GN=SYT17 PE=1 SV=1	Q9BSW7	SYT17	54 kDa	0.11	2.4	[]	0	1	1	0	1	1	1	2
ATP synthase subunit beta, mitochondrial OS=Homo sapiens OX=9606 GN=ATP5F1B PE=1 SV=3	P06576	ATP5F1B	57 kDa	0.11	1	[]	147	141	141	145	141	142	139	134
Protein RFT1 homolog OS=Homo sapiens OX=9606 GN=RFT1 PE=1 SV=1	Q96AA3	RFT1	60 kDa	0.11	0.6	[]	2	1	1	2	1	1	1	1
5'-AMP-activated protein kinase catalytic subunit alpha-2 OS=Homo sapiens OX=9606 GN=PRKAA2 PE=1 SV=2	P54646	PRKAA2	62 kDa	0.11	0.6	[]	3	2	2	3	1	1	1	3
N6-adenosine-methyltransferase catalytic subunit OS=Homo sapiens OX=9606 GN=METTL3 PE=1 SV=2	Q86U44	METTL3	64 kDa	0.11	0.6	[]	4	5	5	3	1	4	4	2
NudC domain-containing protein 1 OS=Homo sapiens OX=9606 GN=NUDCD1 PE=1 SV=2	Q96RS6	NUDCD1	67 kDa	0.11	0.7	[]	3	5	3	5	3	3	3	3
Far upstream element-binding protein 1 OS=Homo sapiens OX=9606 GN=FUBP1 PE=1 SV=3	Q96AE4	FUBP1	68 kDa	0.11	0.9	[]	36	33	43	40	32	35	33	35
T-cell immunomodulatory protein OS=Homo sapiens OX=9606 GN=ITFG1 PE=1 SV=1	Q8TB96	ITFG1	68 kDa	0.11	0.7	[]	4	5	4	4	3	4	4	1
Membralin OS=Homo sapiens OX=9606 GN=TMEM259 PE=1 SV=1	Q4ZIN3	TMEM259	68 kDa	0.11	1.9	[]	0	1	1	1	1	2	2	1
Lamin-B2 OS=Homo sapiens OX=9606 GN=LMNB2 PE=1 SV=4	Q03252	LMNB2	70 kDa	0.11	0.9	[]	44	39	44	43	34	40	42	38
APC membrane recruitment protein 2 OS=Homo sapiens OX=9606 GN=AMER2 PE=1 SV=3	Q8N7J2	AMER2	70 kDa	0.11	0.6	[]	7	4	7	7	4	6	4	2
Alpha-1,6-mannosylglycoprotein 6-beta-N-acetylglucosaminyltransferase A OS=Homo sapiens OX=9606 GN=MGAT5 PE=1 SV=1	Q09328	MGAT5	85 kDa	0.11	1.9	[]	0	1	1	1	1	2	1	2
Clathrin coat assembly protein AP180 OS=Homo sapiens OX=9606 GN=SNAP91 PE=1 SV=2	O60641	SNAP91	93 kDa	0.11	1.2	[]	10	10	13	9	13	15	11	13
Endoplasmic reticulum metallopeptidase 1 OS=Homo sapiens OX=9606 GN=ERMP1 PE=1 SV=2	Q7Z2K6	ERMP1	100 kDa	0.12	1.2	[]	4	4	3	4	5	6	4	4
G protein-regulated inducer of neurite outgrowth 1 OS=Homo sapiens OX=9606 GN=GPRIN1 PE=1 SV=2	Q7Z2K8	GPRIN1	102 kDa	0.12	0.7	[]	14	11	22	15	12	12	12	8
Gamma-tubulin complex component 2 OS=Homo sapiens OX=9606 GN=TUBGCP2 PE=1 SV=2	Q9BSJ2	TUBGCP2	103 kDa	0.12	1.2	[]	8	11	9	8	9	11	12	12
Gamma-tubulin complex component 3 OS=Homo sapiens OX=9606 GN=TUBGCP3 PE=1 SV=2	Q96CW5	TUBGCP3	104 kDa	0.12	1.2	[]	3	3	4	4	4	4	5	5
Cystatin-B OS=Homo sapiens OX=9606 GN=CSTB PE=1 SV=2	P04080	CSTB	11 kDa	0.12	1.3	[]	5	5	4	5	5	6	5	8
Protein HIRA OS=Homo sapiens OX=9606 GN=HIRA PE=1 SV=2	P54198	HIRA	112 kDa	0.12	4.9	[]	0	1	0	0	1	0	2	2
Capping protein-inhibiting regulator of actin dynamics OS=Homo sapiens OX=9606 GN=CRACD PE=1 SV=3	Q6ZU35	CRACD	137 kDa	0.12	0.8	[]	15	11	16	10	8	12	11	9
1-phosphatidylinositol 4,5-bisphosphate phosphodiesterase beta-3 OS=Homo sapiens OX=9606 GN=PLCB3 PE=1 SV=2	Q01970	PLCB3	139 kDa	0.12	1.2	[]	7	8	7	6	7	10	8	9
Fanconi anemia group I protein OS=Homo sapiens OX=9606 GN=FANCI PE=1 SV=4	Q9NVI1	FANCI	149 kDa	0.12	1.9	[]	0	1	1	1	1	1	2	2
Chromatin remodeling regulator CECR2 OS=Homo sapiens OX=9606 GN=CECR2 PE=1 SV=2	Q9BXF3	CECR2	164 kDa	0.12	1.9	[]	1	0	1	1	2	1	2	1
G patch domain-containing protein 8 OS=Homo sapiens OX=9606 GN=GPATCH8 PE=1 SV=2	Q9UKJ3	GPATCH8	164 kDa	0.12	5.8	[]	1	0	0	0	1	2	0	3
Protein FAM162B OS=Homo sapiens OX=9606 GN=FAM162B PE=2 SV=1	Q5T6X4	FAM162B	18 kDa	0.12	0.8	[]	4	5	3	3	3	3	3	3
Large ribosomal subunit protein mL50 OS=Homo sapiens OX=9606 GN=MRPL50 PE=1 SV=2	Q8N5N7	MRPL50	18 kDa	0.12	1.4	[]	2	1	1	2	2	2	2	3
Kinase D-interacting substrate of 220 kDa OS=Homo sapiens OX=9606 GN=KIDINS220 PE=1 SV=3	Q9ULH0	KIDINS220	197 kDa	0.12	1.1	[]	42	50	37	44	48	49	49	46
ADP-ribosylation factor-like protein 3 OS=Homo sapiens OX=9606 GN=ARL3 PE=1 SV=2	P36405	ARL3	20 kDa	0.12	0.7	[]	7	6	12	8	5	6	4	7
Dual specificity protein phosphatase 3 OS=Homo sapiens OX=9606 GN=DUSP3 PE=1 SV=1	P51452	DUSP3	20 kDa	0.12	1.9	[]	0	1	1	1	2	1	1	2
Actin-related protein 2/3 complex subunit 3 OS=Homo sapiens OX=9606 GN=ARPC3 PE=1 SV=3	O15145	ARPC3	21 kDa	0.12	1.3	[]	11	9	13	11	15	10	15	17
Gamma-glutamylcyclotransferase OS=Homo sapiens OX=9606 GN=GGCT PE=1 SV=1	O75223	GGCT	21 kDa	0.12	1.6	[]	3	1	3	2	2	5	4	4
Small ribosomal subunit protein uS11m OS=Homo sapiens OX=9606 GN=MRPS11 PE=1 SV=2	P82912	MRPS11	21 kDa	0.12	2.3	[]	1	1	0	1	1	1	2	3
GTP-binding protein Di-Ras2 OS=Homo sapiens OX=9606 GN=DIRAS2 PE=1 SV=1	Q96HU8	DIRAS2	22 kDa	0.12	0.9	[]	7	7	8	7	5	6	7	7
Stathmin-4 OS=Homo sapiens OX=9606 GN=STMN4 PE=1 SV=1	Q9H169	STMN4	22 kDa	0.12	INF	[]	0	0	0	0	0	4	1	1
Large ribosomal subunit protein mL48 OS=Homo sapiens OX=9606 GN=MRPL48 PE=1 SV=2	Q96GC5	MRPL48	24 kDa	0.12	1.9	[]	0	1	1	1	1	1	2	2
Synaptogyrin-2 OS=Homo sapiens OX=9606 GN=SYNGR2 PE=1 SV=1	O43760	SYNGR2	25 kDa	0.12	1.9	[]	0	1	1	1	2	1	2	1
Neuron navigator 3 OS=Homo sapiens OX=9606 GN=NAV3 PE=1 SV=3	Q8IVL0	NAV3	256 kDa	0.12	2.2	[]	3	0	0	4	3	3	5	5
CD99 antigen-like protein 2 OS=Homo sapiens OX=9606 GN=CD99L2 PE=1 SV=1	Q8TCZ2	CD99L2	28 kDa	0.12	2.4	[]	0	0	1	1	2	1	1	1
Sorting nexin-11 OS=Homo sapiens OX=9606 GN=SNX11 PE=1 SV=2	Q9Y5W9	SNX11	30 kDa	0.12	1.9	[]	1	1	1	0	1	1	2	2
Cadherin EGF LAG seven-pass G-type receptor 2 OS=Homo sapiens OX=9606 GN=CELSR2 PE=1 SV=1	Q9HCU4	CELSR2	317 kDa	0.12	1.9	[]	2	4	4	2	3	6	5	10
Voltage-dependent anion-selective channel protein 2 OS=Homo sapiens OX=9606 GN=VDAC2 PE=1 SV=2	P45880	VDAC2	32 kDa	0.12	1.1	[]	49	49	54	51	54	51	57	53
Chromodomain-helicase-DNA-binding protein 9 OS=Homo sapiens OX=9606 GN=CHD9 PE=1 SV=2	Q3L8U1	CHD9	326 kDa	0.12	1.9	[]	2	2	0	3	4	3	5	2
3'(2'),5'-bisphosphate nucleotidase 1 OS=Homo sapiens OX=9606 GN=BPNT1 PE=1 SV=1	O95861	BPNT1	33 kDa	0.12	1.2	[]	10	8	11	8	11	10	12	11
Ribokinase OS=Homo sapiens OX=9606 GN=RBKS PE=1 SV=1	Q9H477	RBKS	34 kDa	0.12	0.3	[]	2	0	2	2	0	1	1	0
Probable tRNA(His) guanylyltransferase OS=Homo sapiens OX=9606 GN=THG1L PE=1 SV=2	Q9NWX6	THG1L	35 kDa	0.12	1.7	[]	1	2	1	1	2	3	1	3
Proliferation marker protein Ki-67 OS=Homo sapiens OX=9606 GN=MKI67 PE=1 SV=2	P46013	MKI67	359 kDa	0.12	0.6	[]	7	5	3	4	4	4	1	3
Clavesin-2 OS=Homo sapiens OX=9606 GN=CLVS2 PE=1 SV=1	Q5SYC1	CLVS2	38 kDa	0.12	1.9	[]	1	0	1	1	1	1	2	2
U5 small nuclear ribonucleoprotein 40 kDa protein OS=Homo sapiens OX=9606 GN=SNRNP40 PE=1 SV=1	Q96DI7	SNRNP40	39 kDa	0.12	1.2	[]	9	10	7	9	9	10	11	11
RNA-binding protein 4B OS=Homo sapiens OX=9606 GN=RBM4B PE=1 SV=1	Q9BQ04	RBM4B	40 kDa	0.12	0.9	[]	18	17	17	15	16	13	14	17
Ubiquitin thioesterase otulin OS=Homo sapiens OX=9606 GN=OTULIN PE=1 SV=3	Q96BN8	OTULIN	40 kDa	0.12	2	[]	1	1	0	1	1	1	2	2
Developmentally-regulated GTP-binding protein 1 OS=Homo sapiens OX=9606 GN=DRG1 PE=1 SV=1	Q9Y295	DRG1	41 kDa	0.12	0.6	[]	5	6	3	3	3	2	2	4
Histone deacetylase 8 OS=Homo sapiens OX=9606 GN=HDAC8 PE=1 SV=2	Q9BY41	HDAC8	42 kDa	0.12	0.6	[]	2	2	2	2	2	2	1	0
Protein arginine N-methyltransferase 6 OS=Homo sapiens OX=9606 GN=PRMT6 PE=1 SV=1	Q96LA8	PRMT6	42 kDa	0.12	5.8	[]	1	0	0	0	0	3	1	2
Branched-chain-amino-acid aminotransferase, cytosolic OS=Homo sapiens OX=9606 GN=BCAT1 PE=1 SV=3	P54687	BCAT1	43 kDa	0.12	0.8	[]	11	13	11	12	6	12	11	8
Chromobox protein homolog 8 OS=Homo sapiens OX=9606 GN=CBX8 PE=1 SV=3	Q9HC52	CBX8	43 kDa	0.12	1.4	[]	2	2	2	1	2	3	3	2
Glutaminyl-peptide cyclotransferase-like protein OS=Homo sapiens OX=9606 GN=QPCTL PE=1 SV=2	Q9NXS2	QPCTL	43 kDa	0.12	1.7	[]	2	1	1	1	3	3	2	1
Beta-ureidopropionase OS=Homo sapiens OX=9606 GN=UPB1 PE=1 SV=1	Q9UBR1	UPB1	43 kDa	0.12	2.4	[]	0	1	1	0	2	1	1	1
Splicing factor 3B subunit 4 OS=Homo sapiens OX=9606 GN=SF3B4 PE=1 SV=1	Q15427	SF3B4	44 kDa	0.12	1.9	[]	1	0	1	1	1	1	2	2
Large ribosomal subunit protein mL38 OS=Homo sapiens OX=9606 GN=MRPL38 PE=1 SV=2	Q96DV4	MRPL38	45 kDa	0.12	1.3	[]	3	3	2	3	3	5	4	3
WD repeat and FYVE domain-containing protein 1 OS=Homo sapiens OX=9606 GN=WDFY1 PE=1 SV=1	Q8IWB7	WDFY1	46 kDa	0.12	1.5	[]	1	2	2	2	3	4	2	2
Lysosomal acid phosphatase OS=Homo sapiens OX=9606 GN=ACP2 PE=1 SV=3	P11117	ACP2	48 kDa	0.12	0.8	[]	6	8	8	6	4	6	6	6
Tubulin-specific chaperone cofactor E-like protein OS=Homo sapiens OX=9606 GN=TBCEL PE=1 SV=2	Q5QJ74	TBCEL	48 kDa	0.12	1.2	[]	4	4	3	4	4	5	4	5
Testican-1 OS=Homo sapiens OX=9606 GN=SPOCK1 PE=1 SV=1	Q08629	SPOCK1	49 kDa	0.12	1.3	[]	12	11	8	10	11	16	16	11
Chitobiosyldiphosphodolichol beta-mannosyltransferase OS=Homo sapiens OX=9606 GN=ALG1 PE=1 SV=2	Q9BT22	ALG1	53 kDa	0.12	1.2	[]	4	4	3	4	4	5	4	5
Adenylosuccinate lyase OS=Homo sapiens OX=9606 GN=ADSL PE=1 SV=2	P30566	ADSL	55 kDa	0.12	1.2	[]	7	8	7	9	11	8	9	9
tRNA-dihydrouridine(20) synthase [NAD(P)+]-like OS=Homo sapiens OX=9606 GN=DUS2 PE=1 SV=1	Q9NX74	DUS2	55 kDa	0.12	0.6	[]	1	1	2	2	1	1	1	1
Inosine-5'-monophosphate dehydrogenase 2 OS=Homo sapiens OX=9606 GN=IMPDH2 PE=1 SV=2	P12268	IMPDH2	56 kDa	0.12	1.1	[]	25	22	23	26	26	24	27	27
Protein ERGIC-53 OS=Homo sapiens OX=9606 GN=LMAN1 PE=1 SV=2	P49257	LMAN1	58 kDa	0.12	1.2	[]	18	19	13	18	20	20	17	22
Splicing factor 3A subunit 3 OS=Homo sapiens OX=9606 GN=SF3A3 PE=1 SV=1	Q12874	SF3A3	59 kDa	0.12	1.2	[]	12	10	8	12	12	12	12	15
Glypican-1 OS=Homo sapiens OX=9606 GN=GPC1 PE=1 SV=2	P35052	GPC1	62 kDa	0.12	1.2	[]	9	8	11	9	10	12	10	12
DDB1- and CUL4-associated factor 11 OS=Homo sapiens OX=9606 GN=DCAF11 PE=1 SV=1	Q8TEB1	DCAF11	62 kDa	0.12	1.9	[]	1	0	1	1	1	1	2	2
D-glutamate cyclase, mitochondrial OS=Homo sapiens OX=9606 GN=DGLUCY PE=1 SV=2	Q7Z3D6	DGLUCY	66 kDa	0.12	1.2	[]	5	5	5	4	7	6	5	5
Acyl-CoA synthetase short-chain family member 3, mitochondrial OS=Homo sapiens OX=9606 GN=ACSS3 PE=1 SV=1	Q9H6R3	ACSS3	75 kDa	0.12	5.8	[]	0	0	0	1	2	0	1	3
NF-kappa-B-repressing factor OS=Homo sapiens OX=9606 GN=NKRF PE=1 SV=2	O15226	NKRF	78 kDa	0.12	1.6	[]	2	4	2	1	4	5	3	3
F-box only protein 42 OS=Homo sapiens OX=9606 GN=FBXO42 PE=1 SV=1	Q6P3S6	FBXO42	78 kDa	0.12	2	[]	1	1	1	0	2	1	2	1
Leucine-rich repeat and fibronectin type III domain-containing protein 1 OS=Homo sapiens OX=9606 GN=LRFN1 PE=1 SV=2	Q9P244	LRFN1	82 kDa	0.12	1.9	[]	1	0	1	1	1	1	2	2
Serine/threonine-protein kinase TBK1 OS=Homo sapiens OX=9606 GN=TBK1 PE=1 SV=1	Q9UHD2	TBK1	84 kDa	0.12	0.8	[]	7	5	5	4	4	4	4	5
Neuroligin-2 OS=Homo sapiens OX=9606 GN=NLGN2 PE=1 SV=1	Q8NFZ4	NLGN2	91 kDa	0.12	0.8	[]	2	3	3	3	2	3	2	2
Stonin-2 OS=Homo sapiens OX=9606 GN=STON2 PE=1 SV=1	Q8WXE9	STON2	101 kDa	0.13	2.3	[]	1	1	1	2	2	1	5	4
Signal peptide, CUB and EGF-like domain-containing protein 3 OS=Homo sapiens OX=9606 GN=SCUBE3 PE=1 SV=1	Q8IX30	SCUBE3	109 kDa	0.13	1.7	[]	3	3	1	2	4	4	2	6
Atrial natriuretic peptide receptor 2 OS=Homo sapiens OX=9606 GN=NPR2 PE=1 SV=1	P20594	NPR2	117 kDa	0.13	0.7	[]	2	2	2	1	1	2	1	1
Leukemia inhibitory factor receptor OS=Homo sapiens OX=9606 GN=LIFR PE=1 SV=1	P42702	LIFR	124 kDa	0.13	2.2	[]	0	2	1	0	2	2	2	1
ELKS/Rab6-interacting/CAST family member 1 OS=Homo sapiens OX=9606 GN=ERC1 PE=1 SV=1	Q8IUD2	ERC1	128 kDa	0.13	0.8	[]	28	15	25	24	16	21	18	14
Rho family-interacting cell polarization regulator 1 OS=Homo sapiens OX=9606 GN=RIPOR1 PE=1 SV=1	Q6ZS17	RIPOR1	132 kDa	0.13	1.4	[]	3	4	3	4	3	5	6	7
Membrane-associated phosphatidylinositol transfer protein 1 OS=Homo sapiens OX=9606 GN=PITPNM1 PE=1 SV=4	O00562	PITPNM1	135 kDa	0.13	1.5	[]	3	3	4	3	3	7	4	6
Peroxisomal ATPase PEX1 OS=Homo sapiens OX=9606 GN=PEX1 PE=1 SV=1	O43933	PEX1	143 kDa	0.13	INF	[]	0	0	0	0	0	0	2	2
Clustered mitochondria protein homolog OS=Homo sapiens OX=9606 GN=CLUH PE=1 SV=2	O75153	CLUH	147 kDa	0.13	0.7	[]	6	7	8	6	7	4	6	3
CDGSH iron-sulfur domain-containing protein 2 OS=Homo sapiens OX=9606 GN=CISD2 PE=1 SV=1	Q8N5K1	CISD2	15 kDa	0.13	1.4	[]	1	2	2	1	2	2	2	3
Pleckstrin homology-like domain family B member 1 OS=Homo sapiens OX=9606 GN=PHLDB1 PE=1 SV=1	Q86UU1	PHLDB1	151 kDa	0.13	0	[]	2	0	2	0	0	0	0	0
Rho GTPase-activating protein 5 OS=Homo sapiens OX=9606 GN=ARHGAP5 PE=1 SV=2	Q13017	ARHGAP5	172 kDa	0.13	0.8	[]	7	5	7	5	4	6	4	4
Matrix-remodeling-associated protein 7 OS=Homo sapiens OX=9606 GN=MXRA7 PE=1 SV=1	P84157	MXRA7	21 kDa	0.13	INF	[]	0	0	0	0	2	2	0	0
Myosin light chain 6B OS=Homo sapiens OX=9606 GN=MYL6B PE=1 SV=1	P14649	MYL6B	23 kDa	0.13	1.3	[]	4	5	5	7	8	7	6	6
Thymocyte nuclear protein 1 OS=Homo sapiens OX=9606 GN=THYN1 PE=1 SV=1	Q9P016	THYN1	26 kDa	0.13	0.4	[]	1	2	3	3	0	2	2	0
Large ribosomal subunit protein uL29m OS=Homo sapiens OX=9606 GN=MRPL47 PE=1 SV=2	Q9HD33	MRPL47	29 kDa	0.13	0.8	[]	6	6	6	9	5	6	5	5
Prohibitin 1 OS=Homo sapiens OX=9606 GN=PHB1 PE=1 SV=1	P35232	PHB1	30 kDa	0.13	0.9	[]	29	27	27	30	27	25	22	28
Phosphatidylinositol transfer protein beta isoform OS=Homo sapiens OX=9606 GN=PITPNB PE=1 SV=2	P48739	PITPNB	32 kDa	0.13	1.2	[]	11	11	9	9	12	10	11	14
Enoyl-CoA delta isomerase 1, mitochondrial OS=Homo sapiens OX=9606 GN=ECI1 PE=1 SV=1	P42126	ECI1	33 kDa	0.13	1.6	[]	2	4	5	2	5	5	7	4
Translin-associated protein X OS=Homo sapiens OX=9606 GN=TSNAX PE=1 SV=1	Q99598	TSNAX	33 kDa	0.13	1.5	[]	2	3	3	2	2	4	5	5
Eukaryotic translation initiation factor 2 subunit 1 OS=Homo sapiens OX=9606 GN=EIF2S1 PE=1 SV=3	P05198	EIF2S1	36 kDa	0.13	0.9	[]	21	17	18	20	17	17	18	17
UAP56-interacting factor OS=Homo sapiens OX=9606 GN=FYTTD1 PE=1 SV=3	Q96QD9	FYTTD1	36 kDa	0.13	0.8	[]	7	5	6	8	6	6	5	5
Thioredoxin-related transmembrane protein 4 OS=Homo sapiens OX=9606 GN=TMX4 PE=1 SV=1	Q9H1E5	TMX4	39 kDa	0.13	1.8	[]	3	2	2	1	2	3	4	6
Poly(rC)-binding protein 4 OS=Homo sapiens OX=9606 GN=PCBP4 PE=2 SV=1	P57723	PCBP4	41 kDa	0.13	1.4	[]	5	6	3	5	8	7	8	4
Galactose-1-phosphate uridylyltransferase OS=Homo sapiens OX=9606 GN=GALT PE=1 SV=3	P07902	GALT	43 kDa	0.13	1.7	[]	2	1	1	1	1	2	3	3
S-adenosylmethionine synthase isoform type-2 OS=Homo sapiens OX=9606 GN=MAT2A PE=1 SV=1	P31153	MAT2A	44 kDa	0.13	0.9	[]	10	9	8	10	8	7	7	10
A-kinase anchor protein 9 OS=Homo sapiens OX=9606 GN=AKAP9 PE=1 SV=4	Q99996	AKAP9	453 kDa	0.13	1.3	[]	5	5	6	4	6	9	5	7
Aspartate aminotransferase, cytoplasmic OS=Homo sapiens OX=9606 GN=GOT1 PE=1 SV=3	P17174	GOT1	46 kDa	0.13	0.9	[]	49	46	44	46	42	43	47	41
PCI domain-containing protein 2 OS=Homo sapiens OX=9606 GN=PCID2 PE=1 SV=2	Q5JVF3	PCID2	46 kDa	0.13	0.6	[]	2	1	2	3	1	2	1	1
Serine/threonine-protein phosphatase 4 regulatory subunit 2 OS=Homo sapiens OX=9606 GN=PPP4R2 PE=1 SV=3	Q9NY27	PPP4R2	47 kDa	0.13	1.8	[]	1	2	1	1	3	1	2	3
DNA polymerase delta subunit 2 OS=Homo sapiens OX=9606 GN=POLD2 PE=1 SV=1	P49005	POLD2	51 kDa	0.13	0.5	[]	2	2	2	2	2	0	2	0
Adenylyl cyclase-associated protein 1 OS=Homo sapiens OX=9606 GN=CAP1 PE=1 SV=5	Q01518	CAP1	52 kDa	0.13	1.1	[]	28	21	26	30	30	31	31	27
Regulator of microtubule dynamics protein 3 OS=Homo sapiens OX=9606 GN=RMDN3 PE=1 SV=2	Q96TC7	RMDN3	52 kDa	0.13	0.8	[]	4	5	4	3	3	3	4	3
UDP-glucose 6-dehydrogenase OS=Homo sapiens OX=9606 GN=UGDH PE=1 SV=1	O60701	UGDH	55 kDa	0.13	1.2	[]	9	10	9	9	10	9	13	12
Lysophosphatidylcholine acyltransferase 1 OS=Homo sapiens OX=9606 GN=LPCAT1 PE=1 SV=2	Q8NF37	LPCAT1	59 kDa	0.13	1.4	[]	6	4	6	2	5	7	6	8
Serine/threonine-protein kinase PAK 3 OS=Homo sapiens OX=9606 GN=PAK3 PE=1 SV=2	O75914	PAK3	62 kDa	0.13	0.9	[]	23	23	20	19	18	20	18	19
Peptidyl-prolyl cis-trans isomerase FKBP9 OS=Homo sapiens OX=9606 GN=FKBP9 PE=1 SV=2	O95302	FKBP9	63 kDa	0.13	1.8	[]	2	1	1	1	2	1	3	3
Kelch repeat and BTB domain-containing protein 11 OS=Homo sapiens OX=9606 GN=KBTBD11 PE=1 SV=1	O94819	KBTBD11	66 kDa	0.13	1.1	[]	13	15	17	15	15	18	19	17
Probable arginine--tRNA ligase, mitochondrial OS=Homo sapiens OX=9606 GN=RARS2 PE=1 SV=1	Q5T160	RARS2	66 kDa	0.13	INF	[]	0	0	0	0	3	0	0	3
ATP-dependent Clp protease ATP-binding subunit clpX-like, mitochondrial OS=Homo sapiens OX=9606 GN=CLPX PE=1 SV=2	O76031	CLPX	69 kDa	0.13	0.7	[]	4	3	3	2	3	2	2	2
Lamina-associated polypeptide 2, isoform alpha OS=Homo sapiens OX=9606 GN=TMPO PE=1 SV=2	P42166	TMPO	75 kDa	0.13	0.9	[]	25	22	29	25	23	24	22	18
Beta-galactosidase OS=Homo sapiens OX=9606 GN=GLB1 PE=1 SV=2	P16278	GLB1	76 kDa	0.13	1.5	[]	3	6	2	3	4	6	5	7
Adhesion G-protein coupled receptor G1 OS=Homo sapiens OX=9606 GN=ADGRG1 PE=1 SV=2	Q9Y653	ADGRG1	78 kDa	0.13	1.2	[]	5	5	5	6	6	6	6	8
Segment polarity protein dishevelled homolog DVL-3 OS=Homo sapiens OX=9606 GN=DVL3 PE=1 SV=2	Q92997	DVL3	78 kDa	0.13	0.7	[]	2	2	1	2	1	2	1	1
Glutamine--fructose-6-phosphate aminotransferase [isomerizing] 1 OS=Homo sapiens OX=9606 GN=GFPT1 PE=1 SV=3	Q06210	GFPT1	79 kDa	0.13	1.1	[]	15	14	12	11	16	15	13	17
Probable ATP-dependent RNA helicase DDX17 OS=Homo sapiens OX=9606 GN=DDX17 PE=1 SV=2	Q92841	DDX17	80 kDa	0.13	0.9	[]	56	61	63	63	57	54	57	60
Bardet-Biedl syndrome 2 protein OS=Homo sapiens OX=9606 GN=BBS2 PE=1 SV=2	Q9BXC9	BBS2	80 kDa	0.13	0.6	[]	2	2	1	3	1	2	1	1
Glycerol-3-phosphate dehydrogenase, mitochondrial OS=Homo sapiens OX=9606 GN=GPD2 PE=1 SV=3	P43304	GPD2	81 kDa	0.13	0.8	[]	11	11	18	13	11	11	10	10
Leucine-rich repeat and calponin homology domain-containing protein 1 OS=Homo sapiens OX=9606 GN=LRCH1 PE=1 SV=3	Q9Y2L9	LRCH1	81 kDa	0.13	0.6	[]	2	3	1	2	1	2	1	1
Synaptic vesicle glycoprotein 2C OS=Homo sapiens OX=9606 GN=SV2C PE=1 SV=1	Q496J9	SV2C	82 kDa	0.13	5.8	[]	0	0	0	1	0	1	3	2
Anaphase-promoting complex subunit 4 OS=Homo sapiens OX=9606 GN=ANAPC4 PE=1 SV=2	Q9UJX5	ANAPC4	92 kDa	0.13	2.2	[]	0	1	1	1	1	2	1	3
Neural cell adhesion molecule 2 OS=Homo sapiens OX=9606 GN=NCAM2 PE=1 SV=2	O15394	NCAM2	93 kDa	0.13	1.1	[]	24	25	23	25	26	24	26	27
AMP deaminase 2 OS=Homo sapiens OX=9606 GN=AMPD2 PE=1 SV=3	Q01433	AMPD2	95 kDa	0.13	0.8	[]	16	12	10	14	10	13	8	11
Very low-density lipoprotein receptor OS=Homo sapiens OX=9606 GN=VLDLR PE=1 SV=1	P98155	VLDLR	96 kDa	0.13	2.2	[]	1	0	0	2	2	2	1	2
Protein argonaute-1 OS=Homo sapiens OX=9606 GN=AGO1 PE=1 SV=3	Q9UL18	AGO1	97 kDa	0.13	0.8	[]	8	6	7	9	7	6	7	4
Cadherin-4 OS=Homo sapiens OX=9606 GN=CDH4 PE=2 SV=2	P55283	CDH4	100 kDa	0.14	0.7	[]	2	3	2	2	2	2	1	2
Wolframin OS=Homo sapiens OX=9606 GN=WFS1 PE=1 SV=2	O76024	WFS1	100 kDa	0.14	1.8	[]	2	2	0	1	2	2	3	2
Nesprin-1 OS=Homo sapiens OX=9606 GN=SYNE1 PE=1 SV=4	Q8NF91	SYNE1	1011 kDa	0.14	1.3	[]	19	19	17	12	17	25	18	25
Mitochondrial 10-formyltetrahydrofolate dehydrogenase OS=Homo sapiens OX=9606 GN=ALDH1L2 PE=1 SV=2	Q3SY69	ALDH1L2	102 kDa	0.14	1.3	[]	4	6	6	5	9	6	6	6
Periodic tryptophan protein 2 homolog OS=Homo sapiens OX=9606 GN=PWP2 PE=1 SV=2	Q15269	PWP2	102 kDa	0.14	1.4	[]	1	1	1	1	1	2	1	2
WD repeat-containing protein 3 OS=Homo sapiens OX=9606 GN=WDR3 PE=1 SV=1	Q9UNX4	WDR3	106 kDa	0.14	1.1	[]	5	5	6	5	6	6	6	6
Disks large-associated protein 4 OS=Homo sapiens OX=9606 GN=DLGAP4 PE=1 SV=3	Q9Y2H0	DLGAP4	108 kDa	0.14	1.2	[]	8	6	6	9	9	8	8	10
Oxysterol-binding protein-related protein 1 OS=Homo sapiens OX=9606 GN=OSBPL1A PE=1 SV=2	Q9BXW6	OSBPL1A	108 kDa	0.14	0.6	[]	6	2	4	3	2	3	1	3
Small ubiquitin-related modifier 2 OS=Homo sapiens OX=9606 GN=SUMO2 PE=1 SV=3	P61956	SUMO2	11 kDa	0.14	2	[]	5	3	3	0	4	8	7	3
MMS19 nucleotide excision repair protein homolog OS=Homo sapiens OX=9606 GN=MMS19 PE=1 SV=2	Q96T76	MMS19	113 kDa	0.14	1.2	[]	7	10	12	9	12	11	14	11
FERM domain-containing protein 4A OS=Homo sapiens OX=9606 GN=FRMD4A PE=1 SV=3	Q9P2Q2	FRMD4A	115 kDa	0.14	1.2	[]	7	5	5	7	7	7	7	7
Protein CLEC16A OS=Homo sapiens OX=9606 GN=CLEC16A PE=1 SV=2	Q2KHT3	CLEC16A	118 kDa	0.14	INF	[]	0	0	0	0	0	3	0	2
Phosphatidylinositol 4,5-bisphosphate 3-kinase catalytic subunit delta isoform OS=Homo sapiens OX=9606 GN=PIK3CD PE=1 SV=2	O00329	PIK3CD	119 kDa	0.14	0.8	[]	3	3	4	3	2	3	3	3
Phosphorylase b kinase regulatory subunit beta OS=Homo sapiens OX=9606 GN=PHKB PE=1 SV=3	Q93100	PHKB	125 kDa	0.14	2.5	[]	1	1	0	1	2	4	1	1
Phospholipid-transporting ATPase IG OS=Homo sapiens OX=9606 GN=ATP11C PE=1 SV=3	Q8NB49	ATP11C	129 kDa	0.14	1.4	[]	3	4	3	2	4	3	5	5
Eukaryotic translation initiation factor 1A, Y-chromosomal OS=Homo sapiens OX=9606 GN=EIF1AY PE=1 SV=4	O14602	EIF1AY	16 kDa	0.14	1.2	[]	4	3	4	4	4	5	4	5
Putative peptidyl-tRNA hydrolase PTRHD1 OS=Homo sapiens OX=9606 GN=PTRHD1 PE=1 SV=1	Q6GMV3	PTRHD1	16 kDa	0.14	2.9	[]	1	0	1	0	1	1	1	3
Nuclear cap-binding protein subunit 2 OS=Homo sapiens OX=9606 GN=NCBP2 PE=1 SV=1	P52298	NCBP2	18 kDa	0.14	1.7	[]	1	1	1	2	1	2	3	3
Selenoprotein F OS=Homo sapiens OX=9606 GN=SELENOF PE=1 SV=4	O60613	SELENOF	18 kDa	0.14	2.2	[]	0	0	1	2	1	2	2	2
Lysine-specific demethylase 3B OS=Homo sapiens OX=9606 GN=KDM3B PE=1 SV=2	Q7LBC6	KDM3B	192 kDa	0.14	1.2	[]	5	5	7	6	7	8	6	7
Optic atrophy 3 protein OS=Homo sapiens OX=9606 GN=OPA3 PE=1 SV=1	Q9H6K4	OPA3	20 kDa	0.14	0.7	[]	1	2	2	2	1	2	1	1
Ras-related protein Rap-2b OS=Homo sapiens OX=9606 GN=RAP2B PE=1 SV=1	P61225	RAP2B	21 kDa	0.14	INF	[]	0	0	0	0	0	0	8	6
Ras-related protein Rab-1B OS=Homo sapiens OX=9606 GN=RAB1B PE=1 SV=1	Q9H0U4	RAB1B	22 kDa	0.14	1.1	[]	36	41	31	39	41	46	40	38
Neurocalcin-delta OS=Homo sapiens OX=9606 GN=NCALD PE=1 SV=2	P61601	NCALD	22 kDa	0.14	1.3	[]	6	5	8	8	7	10	8	10
High mobility group protein B3 OS=Homo sapiens OX=9606 GN=HMGB3 PE=1 SV=4	O15347	HMGB3	23 kDa	0.14	0.9	[]	7	7	6	7	6	6	6	7
COP9 signalosome complex subunit 8 OS=Homo sapiens OX=9606 GN=COPS8 PE=1 SV=1	Q99627	COPS8	23 kDa	0.14	1.2	[]	2	3	3	3	3	4	3	4
Ras-related protein Rab-24 OS=Homo sapiens OX=9606 GN=RAB24 PE=1 SV=1	Q969Q5	RAB24	23 kDa	0.14	1.5	[]	3	2	1	3	4	4	2	4
Large ribosomal subunit protein eL15 OS=Homo sapiens OX=9606 GN=RPL15 PE=1 SV=2	P61313	RPL15	24 kDa	0.14	0.9	[]	17	18	13	14	14	15	12	14
Brefeldin A-inhibited guanine nucleotide-exchange protein 3 OS=Homo sapiens OX=9606 GN=ARFGEF3 PE=1 SV=3	Q5TH69	ARFGEF3	241 kDa	0.14	1.6	[]	4	2	3	1	5	5	2	5
Derlin-1 OS=Homo sapiens OX=9606 GN=DERL1 PE=1 SV=1	Q9BUN8	DERL1	29 kDa	0.14	1.4	[]	2	2	2	2	2	4	2	4
NADH-cytochrome b5 reductase 3 OS=Homo sapiens OX=9606 GN=CYB5R3 PE=1 SV=3	P00387	CYB5R3	34 kDa	0.14	1.1	[]	24	22	24	24	27	22	26	27
Calponin-3 OS=Homo sapiens OX=9606 GN=CNN3 PE=1 SV=1	Q15417	CNN3	36 kDa	0.14	0.8	[]	19	20	17	18	16	14	19	12
Prostaglandin reductase 1 OS=Homo sapiens OX=9606 GN=PTGR1 PE=1 SV=2	Q14914	PTGR1	36 kDa	0.14	0.9	[]	13	12	13	10	11	11	11	11
Cytosolic arginine sensor for mTORC1 subunit 2 OS=Homo sapiens OX=9606 GN=CASTOR2 PE=1 SV=3	A6NHX0	CASTOR2	36 kDa	0.14	0.7	[]	8	6	6	3	5	5	3	3
Cathepsin B OS=Homo sapiens OX=9606 GN=CTSB PE=1 SV=3	P07858	CTSB	38 kDa	0.14	0.8	[]	8	8	12	10	8	6	9	7
Replication factor C subunit 5 OS=Homo sapiens OX=9606 GN=RFC5 PE=1 SV=1	P40937	RFC5	38 kDa	0.14	1.4	[]	5	5	4	3	6	6	4	8
BAG family molecular chaperone regulator 1 OS=Homo sapiens OX=9606 GN=BAG1 PE=1 SV=4	Q99933	BAG1	39 kDa	0.14	0.7	[]	3	2	2	2	1	2	2	2
Homer protein homolog 1 OS=Homo sapiens OX=9606 GN=HOMER1 PE=1 SV=2	Q86YM7	HOMER1	40 kDa	0.14	1.6	[]	1	5	3	2	5	4	5	4
Protein XRP2 OS=Homo sapiens OX=9606 GN=RP2 PE=1 SV=4	O75695	RP2	40 kDa	0.14	1.9	[]	1	2	0	1	2	3	1	2
Alpha-2-macroglobulin receptor-associated protein OS=Homo sapiens OX=9606 GN=LRPAP1 PE=1 SV=1	P30533	LRPAP1	41 kDa	0.14	1.6	[]	2	4	6	2	6	4	6	7
Clavesin-1 OS=Homo sapiens OX=9606 GN=CLVS1 PE=1 SV=1	Q8IUQ0	CLVS1	41 kDa	0.14	1.4	[]	2	2	1	2	2	2	3	3
Homer protein homolog 2 OS=Homo sapiens OX=9606 GN=HOMER2 PE=1 SV=1	Q9NSB8	HOMER2	41 kDa	0.14	1.7	[]	1	2	1	1	3	2	3	1
Cytosolic acyl coenzyme A thioester hydrolase OS=Homo sapiens OX=9606 GN=ACOT7 PE=1 SV=3	O00154	ACOT7	42 kDa	0.14	1.1	[]	47	51	42	43	52	53	46	49
Mitochondrial carrier homolog 1 OS=Homo sapiens OX=9606 GN=MTCH1 PE=1 SV=1	Q9NZJ7	MTCH1	42 kDa	0.14	1.2	[]	6	5	6	5	7	7	5	7
Spermatogenesis-associated protein 2-like protein OS=Homo sapiens OX=9606 GN=SPATA2L PE=1 SV=1	Q8IUW3	SPATA2L	46 kDa	0.14	0.7	[]	1	2	2	2	1	2	1	1
CUGBP Elav-like family member 1 OS=Homo sapiens OX=9606 GN=CELF1 PE=1 SV=2	Q92879	CELF1	52 kDa	0.14	1.3	[]	7	7	6	4	10	6	7	8
Cytoplasmic 60S subunit biogenesis factor ZNF622 OS=Homo sapiens OX=9606 GN=ZNF622 PE=1 SV=1	Q969S3	ZNF622	54 kDa	0.14	3	[]	1	1	0	0	3	1	1	1
Glycylpeptide N-tetradecanoyltransferase 2 OS=Homo sapiens OX=9606 GN=NMT2 PE=1 SV=1	O60551	NMT2	57 kDa	0.14	2.2	[]	0	0	1	2	2	2	1	2
CWF19-like protein 1 OS=Homo sapiens OX=9606 GN=CWF19L1 PE=1 SV=2	Q69YN2	CWF19L1	61 kDa	0.14	0.7	[]	2	1	2	2	1	2	1	1
Arylsulfatase F OS=Homo sapiens OX=9606 GN=ARSF PE=1 SV=4	P54793	ARSF	66 kDa	0.14	0.7	[]	2	1	2	2	1	2	1	1
NADH-ubiquinone oxidoreductase chain 5 OS=Homo sapiens OX=9606 GN=MT-ND5 PE=1 SV=2	P03915	MT-ND5	67 kDa	0.14	0.6	[]	3	2	1	2	1	1	1	2
Actin-binding LIM protein 2 OS=Homo sapiens OX=9606 GN=ABLIM2 PE=1 SV=2	Q6H8Q1	ABLIM2	68 kDa	0.14	1.8	[]	2	1	2	1	3	3	1	4
Probable ATP-dependent RNA helicase DDX41 OS=Homo sapiens OX=9606 GN=DDX41 PE=1 SV=2	Q9UJV9	DDX41	70 kDa	0.14	2.9	[]	0	1	0	1	1	1	1	3
Hepatoma-derived growth factor-related protein 2 OS=Homo sapiens OX=9606 GN=HDGFL2 PE=1 SV=1	Q7Z4V5	HDGFL2	74 kDa	0.14	1.4	[]	9	6	9	6	10	14	7	11
Tripartite motif-containing protein 3 OS=Homo sapiens OX=9606 GN=TRIM3 PE=1 SV=2	O75382	TRIM3	81 kDa	0.14	1.2	[]	6	8	5	7	7	8	8	8
FAST kinase domain-containing protein 2, mitochondrial OS=Homo sapiens OX=9606 GN=FASTKD2 PE=1 SV=1	Q9NYY8	FASTKD2	81 kDa	0.14	1.7	[]	2	1	0	2	3	2	2	2
CCR4-NOT transcription complex subunit 10 OS=Homo sapiens OX=9606 GN=CNOT10 PE=1 SV=1	Q9H9A5	CNOT10	82 kDa	0.14	0.7	[]	2	1	2	2	1	2	1	1
Activating signal cointegrator 1 complex subunit 2 OS=Homo sapiens OX=9606 GN=ASCC2 PE=1 SV=3	Q9H1I8	ASCC2	86 kDa	0.14	0.6	[]	3	2	2	1	1	1	1	2
Small ribosomal subunit protein eS21 OS=Homo sapiens OX=9606 GN=RPS21 PE=1 SV=1	P63220	RPS21	9 kDa	0.14	0.9	[]	11	12	10	9	9	8	9	11
Ubiquitin-like protein 5 OS=Homo sapiens OX=9606 GN=UBL5 PE=1 SV=1	Q9BZL1	UBL5	9 kDa	0.14	0.7	[]	3	3	2	3	3	2	2	1
Neural cell adhesion molecule 1 OS=Homo sapiens OX=9606 GN=NCAM1 PE=1 SV=3	P13591	NCAM1	95 kDa	0.14	0.9	[]	110	106	110	116	97	106	111	101
Heat shock 70 kDa protein 4L OS=Homo sapiens OX=9606 GN=HSPA4L PE=1 SV=3	O95757	HSPA4L	95 kDa	0.14	1.1	[]	16	20	19	19	19	21	20	20
Serine/threonine-protein phosphatase 6 regulatory subunit 1 OS=Homo sapiens OX=9606 GN=PPP6R1 PE=1 SV=5	Q9UPN7	PPP6R1	97 kDa	0.14	1.9	[]	1	1	2	1	1	2	3	4
TBC domain-containing protein kinase-like protein OS=Homo sapiens OX=9606 GN=TBCK PE=1 SV=4	Q8TEA7	TBCK	101 kDa	0.15	1.8	[]	1	3	1	1	3	2	4	2
C-1-tetrahydrofolate synthase, cytoplasmic OS=Homo sapiens OX=9606 GN=MTHFD1 PE=1 SV=4	P11586	MTHFD1	102 kDa	0.15	1.1	[]	28	28	27	29	33	31	32	27
Protein unc-45 homolog A OS=Homo sapiens OX=9606 GN=UNC45A PE=1 SV=1	Q9H3U1	UNC45A	103 kDa	0.15	2.9	[]	0	2	0	0	2	1	2	1
Nuclear receptor coactivator 7 OS=Homo sapiens OX=9606 GN=NCOA7 PE=1 SV=2	Q8NI08	NCOA7	106 kDa	0.15	0.6	[]	6	4	3	2	1	2	3	3
Endoplasmic reticulum aminopeptidase 1 OS=Homo sapiens OX=9606 GN=ERAP1 PE=1 SV=3	Q9NZ08	ERAP1	107 kDa	0.15	0.6	[]	7	4	5	7	6	5	3	1
Signal peptide, CUB and EGF-like domain-containing protein 1 OS=Homo sapiens OX=9606 GN=SCUBE1 PE=1 SV=3	Q8IWY4	SCUBE1	108 kDa	0.15	1.5	[]	1	2	2	2	3	2	2	4
C2 domain-containing protein 5 OS=Homo sapiens OX=9606 GN=C2CD5 PE=1 SV=1	Q86YS7	C2CD5	110 kDa	0.15	0.7	[]	6	7	8	7	5	8	3	4
Dynamin-like 120 kDa protein, mitochondrial OS=Homo sapiens OX=9606 GN=OPA1 PE=1 SV=3	O60313	OPA1	112 kDa	0.15	0.9	[]	31	28	33	35	30	28	31	28
Ataxin-2-like protein OS=Homo sapiens OX=9606 GN=ATXN2L PE=1 SV=2	Q8WWM7	ATXN2L	113 kDa	0.15	0.8	[]	9	6	9	11	5	7	8	7
Exportin-6 OS=Homo sapiens OX=9606 GN=XPO6 PE=1 SV=1	Q96QU8	XPO6	129 kDa	0.15	0.7	[]	6	3	4	5	4	2	4	3
Retrotransposon Gag-like protein 8C OS=Homo sapiens OX=9606 GN=RTL8C PE=1 SV=1	A6ZKI3	RTL8C	13 kDa	0.15	1	[]	3	3	3	3	3	3	3	3
Exportin-4 OS=Homo sapiens OX=9606 GN=XPO4 PE=1 SV=2	Q9C0E2	XPO4	130 kDa	0.15	0.6	[]	2	1	3	2	1	1	1	2
Myotubularin-related protein 3 OS=Homo sapiens OX=9606 GN=MTMR3 PE=1 SV=3	Q13615	MTMR3	134 kDa	0.15	1.3	[]	3	3	4	3	4	5	3	6
Ras-associated and pleckstrin homology domains-containing protein 1 OS=Homo sapiens OX=9606 GN=RAPH1 PE=1 SV=3	Q70E73	RAPH1	135 kDa	0.15	0.9	[]	11	10	12	12	12	10	8	9
PAN2-PAN3 deadenylation complex catalytic subunit PAN2 OS=Homo sapiens OX=9606 GN=PAN2 PE=1 SV=3	Q504Q3	PAN2	135 kDa	0.15	0.2	[]	1	2	0	1	0	1	0	0
Alpha-synuclein OS=Homo sapiens OX=9606 GN=SNCA PE=1 SV=1	P37840	SNCA	14 kDa	0.15	1.3	[]	8	4	5	7	8	9	7	7
E3 ubiquitin-protein ligase PPP1R11 OS=Homo sapiens OX=9606 GN=PPP1R11 PE=1 SV=1	O60927	PPP1R11	14 kDa	0.15	1	[]	2	2	2	2	2	2	2	2
Neurofascin OS=Homo sapiens OX=9606 GN=NFASC PE=1 SV=4	O94856	NFASC	150 kDa	0.15	0.7	[]	17	10	12	20	13	9	11	11
Rab3 GTPase-activating protein non-catalytic subunit OS=Homo sapiens OX=9606 GN=RAB3GAP2 PE=1 SV=1	Q9H2M9	RAB3GAP2	156 kDa	0.15	1.1	[]	15	15	15	18	17	15	19	20
Endothelial differentiation-related factor 1 OS=Homo sapiens OX=9606 GN=EDF1 PE=1 SV=1	O60869	EDF1	16 kDa	0.15	0.8	[]	6	6	6	7	6	6	6	4
Protein Wiz OS=Homo sapiens OX=9606 GN=WIZ PE=1 SV=2	O95785	WIZ	179 kDa	0.15	0.7	[]	3	2	2	3	2	3	1	1
E3 ubiquitin-protein ligase SHPRH OS=Homo sapiens OX=9606 GN=SHPRH PE=1 SV=2	Q149N8	SHPRH	193 kDa	0.15	1.4	[]	1	1	1	1	2	2	1	1
Adenylate kinase isoenzyme 6 OS=Homo sapiens OX=9606 GN=AK6 PE=1 SV=1	Q9Y3D8	AK6	20 kDa	0.15	2.9	[]	1	0	1	0	3	1	1	1
UPF0606 protein KIAA1549 OS=Homo sapiens OX=9606 GN=KIAA1549 PE=1 SV=4	Q9HCM3	KIAA1549	211 kDa	0.15	2.9	[]	0	2	0	0	2	1	2	1
Histone-lysine N-methyltransferase SETD1B OS=Homo sapiens OX=9606 GN=SETD1B PE=1 SV=3	Q9UPS6	SETD1B	213 kDa	0.15	2.8	[]	0	1	1	0	2	2	0	2
Receptor-type tyrosine-protein phosphatase S OS=Homo sapiens OX=9606 GN=PTPRS PE=1 SV=3	Q13332	PTPRS	217 kDa	0.15	0.9	[]	22	23	22	23	21	23	20	20
COMM domain-containing protein 7 OS=Homo sapiens OX=9606 GN=COMMD7 PE=1 SV=2	Q86VX2	COMMD7	23 kDa	0.15	1.7	[]	0	1	2	2	3	2	2	2
Synaptogyrin-3 OS=Homo sapiens OX=9606 GN=SYNGR3 PE=1 SV=2	O43761	SYNGR3	25 kDa	0.15	1.2	[]	7	5	8	7	8	9	9	7
Adenylate kinase 4, mitochondrial OS=Homo sapiens OX=9606 GN=AK4 PE=1 SV=1	P27144	AK4	25 kDa	0.15	1	[]	3	3	3	3	3	3	3	3
CCR4-NOT transcription complex subunit 1 OS=Homo sapiens OX=9606 GN=CNOT1 PE=1 SV=2	A5YKK6	CNOT1	267 kDa	0.15	1.1	[]	21	19	19	20	20	20	23	21
Transmembrane emp24 domain-containing protein 9 OS=Homo sapiens OX=9606 GN=TMED9 PE=1 SV=2	Q9BVK6	TMED9	27 kDa	0.15	1.2	[]	7	7	6	6	8	6	7	10
Proteasome subunit alpha type-7 OS=Homo sapiens OX=9606 GN=PSMA7 PE=1 SV=1	O14818	PSMA7	28 kDa	0.15	0.8	[]	15	14	11	14	14	8	12	11
Proteasome subunit beta type-5 OS=Homo sapiens OX=9606 GN=PSMB5 PE=1 SV=3	P28074	PSMB5	28 kDa	0.15	0.8	[]	11	10	6	12	7	9	7	7
Cilia- and flagella-associated protein 410 OS=Homo sapiens OX=9606 GN=CFAP410 PE=1 SV=1	O43822	CFAP410	28 kDa	0.15	1	[]	2	2	2	2	2	2	2	2
Insulin-like growth factor-binding protein-like 1 OS=Homo sapiens OX=9606 GN=IGFBPL1 PE=1 SV=1	Q8WX77	IGFBPL1	29 kDa	0.15	1	[]	3	3	3	3	3	3	3	3
DCN1-like protein 1 OS=Homo sapiens OX=9606 GN=DCUN1D1 PE=1 SV=1	Q96GG9	DCUN1D1	30 kDa	0.15	1	[]	3	3	3	3	3	3	3	3
5'-AMP-activated protein kinase subunit beta-2 OS=Homo sapiens OX=9606 GN=PRKAB2 PE=1 SV=1	O43741	PRKAB2	30 kDa	0.15	1	[]	2	2	2	2	2	2	2	2
Small ribosomal subunit protein uS5 OS=Homo sapiens OX=9606 GN=RPS2 PE=1 SV=2	P15880	RPS2	31 kDa	0.15	1.1	[]	31	28	27	30	32	31	30	30
SAGA-associated factor 29 OS=Homo sapiens OX=9606 GN=SGF29 PE=1 SV=1	Q96ES7	SGF29	33 kDa	0.15	0.6	[]	1	2	3	2	1	1	1	2
NAD-dependent protein deacylase sirtuin-5, mitochondrial OS=Homo sapiens OX=9606 GN=SIRT5 PE=1 SV=2	Q9NXA8	SIRT5	34 kDa	0.15	1.6	[]	2	3	1	2	3	5	3	2
WD repeat-containing protein 82 OS=Homo sapiens OX=9606 GN=WDR82 PE=1 SV=1	Q6UXN9	WDR82	35 kDa	0.15	1.2	[]	7	8	8	6	8	8	10	8
E3 SUMO-protein ligase RanBP2 OS=Homo sapiens OX=9606 GN=RANBP2 PE=1 SV=2	P49792	RANBP2	358 kDa	0.15	1.1	[]	19	22	21	23	23	23	21	24
Sideroflexin-1 OS=Homo sapiens OX=9606 GN=SFXN1 PE=1 SV=4	Q9H9B4	SFXN1	36 kDa	0.15	0.9	[]	23	21	20	21	21	20	17	19
Protein YIPF3 OS=Homo sapiens OX=9606 GN=YIPF3 PE=1 SV=1	Q9GZM5	YIPF3	38 kDa	0.15	1	[]	2	2	2	2	2	2	2	2
Armadillo repeat-containing protein 10 OS=Homo sapiens OX=9606 GN=ARMC10 PE=1 SV=1	Q8N2F6	ARMC10	38 kDa	0.15	0.6	[]	2	2	2	1	2	1	1	0
Transcription initiation factor TFIID subunit 7 OS=Homo sapiens OX=9606 GN=TAF7 PE=1 SV=1	Q15545	TAF7	40 kDa	0.15	0.6	[]	2	2	1	2	2	1	1	0
Laminin subunit alpha-5 OS=Homo sapiens OX=9606 GN=LAMA5 PE=1 SV=8	O15230	LAMA5	400 kDa	0.15	2.9	[]	1	0	1	0	0	2	2	2
Protein arginine N-methyltransferase 8 OS=Homo sapiens OX=9606 GN=PRMT8 PE=1 SV=2	Q9NR22	PRMT8	45 kDa	0.15	0.8	[]	5	6	7	6	5	6	4	6
CUGBP Elav-like family member 6 OS=Homo sapiens OX=9606 GN=CELF6 PE=1 SV=1	Q96J87	CELF6	50 kDa	0.15	1	[]	2	2	2	2	2	2	2	2
Sodium-coupled neutral amino acid transporter 7 OS=Homo sapiens OX=9606 GN=SLC38A7 PE=1 SV=1	Q9NVC3	SLC38A7	50 kDa	0.15	0.6	[]	2	2	1	2	2	1	1	0
Cleavage and polyadenylation specificity factor subunit 7 OS=Homo sapiens OX=9606 GN=CPSF7 PE=1 SV=1	Q8N684	CPSF7	52 kDa	0.15	1.2	[]	8	10	8	10	13	8	11	12
tRNA (guanine(10)-N2)-methyltransferase homolog OS=Homo sapiens OX=9606 GN=TRMT11 PE=1 SV=1	Q7Z4G4	TRMT11	53 kDa	0.15	0.6	[]	1	2	2	3	1	1	1	2
Cytosolic iron-sulfur assembly component 3 OS=Homo sapiens OX=9606 GN=CIAO3 PE=1 SV=1	Q9H6Q4	CIAO3	53 kDa	0.15	6.6	[]	0	0	1	0	0	1	2	4
FAD-dependent oxidoreductase domain-containing protein 1 OS=Homo sapiens OX=9606 GN=FOXRED1 PE=1 SV=2	Q96CU9	FOXRED1	54 kDa	0.15	1	[]	2	2	2	2	2	2	2	2
F-box only protein 7 OS=Homo sapiens OX=9606 GN=FBXO7 PE=1 SV=1	Q9Y3I1	FBXO7	59 kDa	0.15	0.6	[]	2	1	1	3	1	1	1	1
60 kDa heat shock protein, mitochondrial OS=Homo sapiens OX=9606 GN=HSPD1 PE=1 SV=2	P10809	HSPD1	61 kDa	0.15	1	[]	91	88	91	92	87	79	91	87
Brain-specific angiogenesis inhibitor 1-associated protein 2 OS=Homo sapiens OX=9606 GN=BAIAP2 PE=1 SV=1	Q9UQB8	BAIAP2	61 kDa	0.15	1.4	[]	2	3	5	2	5	4	4	5
Glypican-2 OS=Homo sapiens OX=9606 GN=GPC2 PE=1 SV=1	Q8N158	GPC2	63 kDa	0.15	0.9	[]	34	32	33	34	33	29	34	29
Atlastin-1 OS=Homo sapiens OX=9606 GN=ATL1 PE=1 SV=1	Q8WXF7	ATL1	64 kDa	0.15	1.2	[]	21	18	21	21	30	20	23	22
Selenocysteine-specific elongation factor OS=Homo sapiens OX=9606 GN=EEFSEC PE=1 SV=4	P57772	EEFSEC	65 kDa	0.15	0.7	[]	6	8	8	4	3	6	4	6
Eukaryotic translation initiation factor 3 subunit L OS=Homo sapiens OX=9606 GN=EIF3L PE=1 SV=1	Q9Y262	EIF3L	67 kDa	0.15	1.2	[]	9	14	16	14	18	18	17	13
Sodium- and chloride-dependent creatine transporter 1 OS=Homo sapiens OX=9606 GN=SLC6A8 PE=1 SV=1	P48029	SLC6A8	71 kDa	0.15	1	[]	2	2	2	2	2	2	2	2
Leucine-rich repeat and calponin homology domain-containing protein 4 OS=Homo sapiens OX=9606 GN=LRCH4 PE=1 SV=2	O75427	LRCH4	73 kDa	0.15	1.6	[]	3	1	1	1	3	2	2	3
Exocyst complex component 5 OS=Homo sapiens OX=9606 GN=EXOC5 PE=1 SV=1	O00471	EXOC5	82 kDa	0.15	1.3	[]	6	7	8	5	9	6	11	8
Serine/threonine-protein kinase DCLK2 OS=Homo sapiens OX=9606 GN=DCLK2 PE=1 SV=4	Q8N568	DCLK2	84 kDa	0.15	1.1	[]	13	15	17	15	16	15	19	19
Hepatocyte growth factor-regulated tyrosine kinase substrate OS=Homo sapiens OX=9606 GN=HGS PE=1 SV=1	O14964	HGS	86 kDa	0.15	0.9	[]	8	8	8	6	6	7	7	6
Cleavage and polyadenylation specificity factor subunit 2 OS=Homo sapiens OX=9606 GN=CPSF2 PE=1 SV=2	Q9P2I0	CPSF2	88 kDa	0.15	1.1	[]	6	6	6	5	6	7	7	6
ATP-binding cassette sub-family F member 1 OS=Homo sapiens OX=9606 GN=ABCF1 PE=1 SV=2	Q8NE71	ABCF1	96 kDa	0.15	1.2	[]	12	12	16	10	16	13	16	14
Zinc finger protein 629 OS=Homo sapiens OX=9606 GN=ZNF629 PE=1 SV=2	Q9UEG4	ZNF629	97 kDa	0.15	1.9	[]	0	1	2	1	1	3	2	2
Monofunctional C1-tetrahydrofolate synthase, mitochondrial OS=Homo sapiens OX=9606 GN=MTHFD1L PE=1 SV=1	Q6UB35	MTHFD1L	106 kDa	0.16	1.4	[]	8	2	7	5	6	8	8	10
Receptor-type tyrosine-protein phosphatase-like N OS=Homo sapiens OX=9606 GN=PTPRN PE=1 SV=1	Q16849	PTPRN	106 kDa	0.16	0.7	[]	3	2	3	2	1	3	2	1
Contactin-4 OS=Homo sapiens OX=9606 GN=CNTN4 PE=1 SV=1	Q8IWV2	CNTN4	113 kDa	0.16	INF	[]	0	0	0	0	0	0	1	2
Pleckstrin homology domain-containing family M member 2 OS=Homo sapiens OX=9606 GN=PLEKHM2 PE=1 SV=2	Q8IWE5	PLEKHM2	113 kDa	0.16	INF	[]	0	0	0	0	0	0	1	2
Isoleucine--tRNA ligase, mitochondrial OS=Homo sapiens OX=9606 GN=IARS2 PE=1 SV=2	Q9NSE4	IARS2	114 kDa	0.16	1.1	[]	26	25	26	29	29	25	32	32
Ubiquitin conjugation factor E4 A OS=Homo sapiens OX=9606 GN=UBE4A PE=1 SV=2	Q14139	UBE4A	123 kDa	0.16	1.5	[]	3	3	4	2	2	6	5	6
Protocadherin-12 OS=Homo sapiens OX=9606 GN=PCDH12 PE=1 SV=1	Q9NPG4	PCDH12	129 kDa	0.16	INF	[]	0	0	0	0	1	2	0	0
Small ribosomal subunit protein uS10 OS=Homo sapiens OX=9606 GN=RPS20 PE=1 SV=1	P60866	RPS20	13 kDa	0.16	0.9	[]	5	4	4	5	4	5	3	4
Fibronectin type-III domain-containing protein 3A OS=Homo sapiens OX=9606 GN=FNDC3A PE=1 SV=4	Q9Y2H6	FNDC3A	132 kDa	0.16	1.8	[]	3	4	4	2	5	6	3	11
14 kDa phosphohistidine phosphatase OS=Homo sapiens OX=9606 GN=PHPT1 PE=1 SV=1	Q9NRX4	PHPT1	14 kDa	0.16	1.2	[]	5	4	5	5	7	5	5	7
Neurocan core protein OS=Homo sapiens OX=9606 GN=NCAN PE=1 SV=3	O14594	NCAN	143 kDa	0.16	1.9	[]	1	0	1	2	2	1	2	3
Microsomal glutathione S-transferase 1 OS=Homo sapiens OX=9606 GN=MGST1 PE=1 SV=1	P10620	MGST1	18 kDa	0.16	1.3	[]	3	4	3	6	5	5	6	6
MARCKS-related protein OS=Homo sapiens OX=9606 GN=MARCKSL1 PE=1 SV=2	P49006	MARCKSL1	20 kDa	0.16	1.3	[]	21	21	31	25	29	22	37	38
Cytoglobin OS=Homo sapiens OX=9606 GN=CYGB PE=1 SV=1	Q8WWM9	CYGB	21 kDa	0.16	1.3	[]	5	3	4	2	4	5	5	5
Autophagy-related protein 2 homolog B OS=Homo sapiens OX=9606 GN=ATG2B PE=1 SV=5	Q96BY7	ATG2B	233 kDa	0.16	1.2	[]	4	7	7	6	8	8	6	8
26S proteasome non-ATPase regulatory subunit 9 OS=Homo sapiens OX=9606 GN=PSMD9 PE=1 SV=3	O00233	PSMD9	25 kDa	0.16	0.6	[]	3	4	4	5	0	5	2	3
Thioredoxin-like protein 1 OS=Homo sapiens OX=9606 GN=TXNL1 PE=1 SV=3	O43396	TXNL1	32 kDa	0.16	1.1	[]	22	16	19	21	23	24	18	24
Malate dehydrogenase, mitochondrial OS=Homo sapiens OX=9606 GN=MDH2 PE=1 SV=3	P40926	MDH2	36 kDa	0.16	0.9	[]	43	40	38	39	36	34	40	39
Sideroflexin-3 OS=Homo sapiens OX=9606 GN=SFXN3 PE=1 SV=3	Q9BWM7	SFXN3	36 kDa	0.16	0.8	[]	15	12	11	11	10	13	10	9
Pre-mRNA-splicing factor 38A OS=Homo sapiens OX=9606 GN=PRPF38A PE=1 SV=1	Q8NAV1	PRPF38A	37 kDa	0.16	1.3	[]	3	4	2	2	4	3	4	4
LIM and senescent cell antigen-like-containing domain protein 1 OS=Homo sapiens OX=9606 GN=LIMS1 PE=1 SV=4	P48059	LIMS1	37 kDa	0.16	0.2	[]	2	1	0	1	0	0	0	1
Serine-threonine kinase receptor-associated protein OS=Homo sapiens OX=9606 GN=STRAP PE=1 SV=1	Q9Y3F4	STRAP	38 kDa	0.16	1.1	[]	17	14	15	14	16	15	20	18
Cyclin-dependent kinase 7 OS=Homo sapiens OX=9606 GN=CDK7 PE=1 SV=1	P50613	CDK7	39 kDa	0.16	0.8	[]	3	2	3	3	3	2	2	2
Calcium uniporter protein, mitochondrial OS=Homo sapiens OX=9606 GN=MCU PE=1 SV=1	Q8NE86	MCU	40 kDa	0.16	0.8	[]	4	5	4	4	4	4	4	2
PRKCA-binding protein OS=Homo sapiens OX=9606 GN=PICK1 PE=1 SV=2	Q9NRD5	PICK1	47 kDa	0.16	0.7	[]	2	3	2	2	2	2	2	1
Thioredoxin domain-containing protein 5 OS=Homo sapiens OX=9606 GN=TXNDC5 PE=1 SV=2	Q8NBS9	TXNDC5	48 kDa	0.16	0.8	[]	7	10	8	8	8	6	6	8
Large ribosomal subunit protein mL37 OS=Homo sapiens OX=9606 GN=MRPL37 PE=1 SV=2	Q9BZE1	MRPL37	48 kDa	0.16	1.6	[]	3	2	3	2	3	6	2	6
Pachytene checkpoint protein 2 homolog OS=Homo sapiens OX=9606 GN=TRIP13 PE=1 SV=2	Q15645	TRIP13	49 kDa	0.16	1.4	[]	1	2	2	2	3	2	3	2
Nuclear envelope integral membrane protein 1 OS=Homo sapiens OX=9606 GN=NEMP1 PE=1 SV=2	O14524	NEMP1	51 kDa	0.16	0.7	[]	2	2	3	2	1	2	2	2
Mitochondrial adenyl nucleotide antiporter SLC25A23 OS=Homo sapiens OX=9606 GN=SLC25A23 PE=1 SV=2	Q9BV35	SLC25A23	52 kDa	0.16	2.2	[]	3	0	1	0	2	2	2	3
Transmembrane protein 39B OS=Homo sapiens OX=9606 GN=TMEM39B PE=1 SV=1	Q9GZU3	TMEM39B	56 kDa	0.16	0.2	[]	2	1	0	1	0	0	0	1
Pleiotropic regulator 1 OS=Homo sapiens OX=9606 GN=PLRG1 PE=1 SV=1	O43660	PLRG1	57 kDa	0.16	1.3	[]	3	5	3	5	5	6	4	6
Mitochondrial antiviral-signaling protein OS=Homo sapiens OX=9606 GN=MAVS PE=1 SV=2	Q7Z434	MAVS	57 kDa	0.16	0.6	[]	5	3	4	6	1	5	2	4
Serine/threonine-protein kinase VRK2 OS=Homo sapiens OX=9606 GN=VRK2 PE=1 SV=3	Q86Y07	VRK2	58 kDa	0.16	INF	[]	0	0	0	0	1	2	0	0
Podocalyxin-like protein 2 OS=Homo sapiens OX=9606 GN=PODXL2 PE=1 SV=1	Q9NZ53	PODXL2	65 kDa	0.16	1.9	[]	1	2	1	0	2	2	3	1
Mitochondrial ribonuclease P catalytic subunit OS=Homo sapiens OX=9606 GN=PRORP PE=1 SV=2	O15091	PRORP	67 kDa	0.16	INF	[]	0	0	0	0	0	2	0	1
Ezrin OS=Homo sapiens OX=9606 GN=EZR PE=1 SV=4	P15311	EZR	69 kDa	0.16	0.8	[]	20	23	21	25	22	18	20	13
ATPase family AAA domain-containing protein 3A OS=Homo sapiens OX=9606 GN=ATAD3A PE=1 SV=2	Q9NVI7	ATAD3A	71 kDa	0.16	0.9	[]	18	16	16	16	15	18	13	12
Rab proteins geranylgeranyltransferase component A 2 OS=Homo sapiens OX=9606 GN=CHML PE=1 SV=2	P26374	CHML	74 kDa	0.16	0.8	[]	6	6	8	7	6	6	6	4
Engulfment and cell motility protein 1 OS=Homo sapiens OX=9606 GN=ELMO1 PE=1 SV=2	Q92556	ELMO1	84 kDa	0.16	1.9	[]	2	2	4	0	6	4	4	2
Probable cationic amino acid transporter OS=Homo sapiens OX=9606 GN=SLC7A14 PE=1 SV=3	Q8TBB6	SLC7A14	84 kDa	0.16	INF	[]	0	0	0	0	0	0	1	2
Signal transducer and activator of transcription 5B OS=Homo sapiens OX=9606 GN=STAT5B PE=1 SV=2	P51692	STAT5B	90 kDa	0.16	1.4	[]	3	3	2	2	3	3	3	5
Protein bicaudal D homolog 2 OS=Homo sapiens OX=9606 GN=BICD2 PE=1 SV=1	Q8TD16	BICD2	94 kDa	0.16	0.6	[]	2	1	1	1	1	1	0	1
FXYD domain-containing ion transport regulator 6 OS=Homo sapiens OX=9606 GN=FXYD6 PE=1 SV=1	Q9H0Q3	FXYD6	11 kDa	0.17	1.4	[]	4	4	2	2	3	5	5	4
Transcription initiation factor TFIID subunit 4 OS=Homo sapiens OX=9606 GN=TAF4 PE=1 SV=2	O00268	TAF4	110 kDa	0.17	0	[]	2	1	0	0	0	0	0	0
Contactin-1 OS=Homo sapiens OX=9606 GN=CNTN1 PE=1 SV=1	Q12860	CNTN1	113 kDa	0.17	1.1	[]	61	53	62	55	58	61	63	65
Contactin-6 OS=Homo sapiens OX=9606 GN=CNTN6 PE=1 SV=1	Q9UQ52	CNTN6	114 kDa	0.17	0.6	[]	1	2	1	1	0	1	1	1
E3 ubiquitin-protein ligase RNF31 OS=Homo sapiens OX=9606 GN=RNF31 PE=1 SV=1	Q96EP0	RNF31	120 kDa	0.17	0	[]	0	1	2	0	0	0	0	0
Nonsense-mediated mRNA decay factor SMG7 OS=Homo sapiens OX=9606 GN=SMG7 PE=1 SV=2	Q92540	SMG7	127 kDa	0.17	INF	[]	0	0	0	0	2	0	1	0
Cohesin subunit SA-1 OS=Homo sapiens OX=9606 GN=STAG1 PE=1 SV=3	Q8WVM7	STAG1	144 kDa	0.17	1.2	[]	5	7	4	5	6	6	6	7
Insulin receptor OS=Homo sapiens OX=9606 GN=INSR PE=1 SV=4	P06213	INSR	156 kDa	0.17	2	[]	0	5	3	0	3	6	4	4
Small ribosomal subunit protein eS19 OS=Homo sapiens OX=9606 GN=RPS19 PE=1 SV=2	P39019	RPS19	16 kDa	0.17	1.2	[]	13	12	18	13	14	18	21	16
Midkine OS=Homo sapiens OX=9606 GN=MDK PE=1 SV=1	P21741	MDK	16 kDa	0.17	1.2	[]	6	4	4	5	5	6	5	7
Membrane-associated guanylate kinase, WW and PDZ domain-containing protein 1 OS=Homo sapiens OX=9606 GN=MAGI1 PE=1 SV=3	Q96QZ7	MAGI1	165 kDa	0.17	0.8	[]	11	15	11	11	9	10	12	10
C-type mannose receptor 2 OS=Homo sapiens OX=9606 GN=MRC2 PE=1 SV=2	Q9UBG0	MRC2	167 kDa	0.17	0.4	[]	2	1	1	1	0	2	0	0
Actin-related protein 2/3 complex subunit 5-like protein OS=Homo sapiens OX=9606 GN=ARPC5L PE=1 SV=1	Q9BPX5	ARPC5L	17 kDa	0.17	1.3	[]	5	8	7	6	8	7	7	11
Desumoylating isopeptidase 1 OS=Homo sapiens OX=9606 GN=DESI1 PE=1 SV=1	Q6ICB0	DESI1	18 kDa	0.17	3.9	[]	0	1	0	0	2	0	1	1
Thialysine N-epsilon-acetyltransferase OS=Homo sapiens OX=9606 GN=SAT2 PE=1 SV=1	Q96F10	SAT2	19 kDa	0.17	0.6	[]	4	2	1	3	1	2	1	2
Large ribosomal subunit protein uL5 OS=Homo sapiens OX=9606 GN=RPL11 PE=1 SV=2	P62913	RPL11	20 kDa	0.17	0.9	[]	14	16	15	16	16	14	12	12
GTPase NRas OS=Homo sapiens OX=9606 GN=NRAS PE=1 SV=1	P01111	NRAS	21 kDa	0.17	0.9	[]	13	14	15	13	12	12	14	13
Membrane-associated progesterone receptor component 1 OS=Homo sapiens OX=9606 GN=PGRMC1 PE=1 SV=3	O00264	PGRMC1	22 kDa	0.17	1.2	[]	18	24	25	23	26	24	23	30
Peptidyl-prolyl cis-trans isomerase F, mitochondrial OS=Homo sapiens OX=9606 GN=PPIF PE=1 SV=1	P30405	PPIF	22 kDa	0.17	1.1	[]	8	8	8	7	8	9	10	8
Hippocalcin-like protein 1 OS=Homo sapiens OX=9606 GN=HPCAL1 PE=1 SV=3	P37235	HPCAL1	22 kDa	0.17	1.5	[]	5	3	10	8	7	12	9	11
Ran-specific GTPase-activating protein OS=Homo sapiens OX=9606 GN=RANBP1 PE=1 SV=1	P43487	RANBP1	23 kDa	0.17	1.1	[]	10	12	13	12	13	13	14	13
Clathrin light chain A OS=Homo sapiens OX=9606 GN=CLTA PE=1 SV=1	P09496	CLTA	27 kDa	0.17	1.4	[]	3	2	6	7	7	6	7	6
Zinc finger protein 462 OS=Homo sapiens OX=9606 GN=ZNF462 PE=1 SV=3	Q96JM2	ZNF462	285 kDa	0.17	1.4	[]	6	4	3	4	7	8	5	4
E3 ubiquitin-protein ligase HECTD1 OS=Homo sapiens OX=9606 GN=HECTD1 PE=1 SV=4	Q9ULT8	HECTD1	289 kDa	0.17	1.2	[]	5	5	4	5	6	6	4	7
Glutamate--cysteine ligase regulatory subunit OS=Homo sapiens OX=9606 GN=GCLM PE=1 SV=1	P48507	GCLM	31 kDa	0.17	0.6	[]	1	2	1	1	1	1	0	1
Deoxyhypusine hydroxylase OS=Homo sapiens OX=9606 GN=DOHH PE=1 SV=1	Q9BU89	DOHH	33 kDa	0.17	1.5	[]	1	1	1	1	1	1	2	2
DNA-3-methyladenine glycosylase OS=Homo sapiens OX=9606 GN=MPG PE=1 SV=3	P29372	MPG	33 kDa	0.17	1.4	[]	1	1	1	1	2	1	1	2
Protein SCO1 homolog, mitochondrial OS=Homo sapiens OX=9606 GN=SCO1 PE=1 SV=1	O75880	SCO1	34 kDa	0.17	1.3	[]	3	3	4	3	3	5	6	4
DNA-(apurinic or apyrimidinic site) endonuclease OS=Homo sapiens OX=9606 GN=APEX1 PE=1 SV=2	P27695	APEX1	36 kDa	0.17	1.1	[]	18	15	15	20	19	17	21	20
DNA-directed RNA polymerase III subunit RPC6 OS=Homo sapiens OX=9606 GN=POLR3F PE=1 SV=1	Q9H1D9	POLR3F	36 kDa	0.17	1.4	[]	1	1	1	1	2	1	1	2
Serine/threonine-protein phosphatase PP1-beta catalytic subunit OS=Homo sapiens OX=9606 GN=PPP1CB PE=1 SV=3	P62140	PPP1CB	37 kDa	0.17	1.1	[]	24	23	25	27	26	28	24	32
Versican core protein OS=Homo sapiens OX=9606 GN=VCAN PE=1 SV=3	P13611	VCAN	373 kDa	0.17	1.4	[]	2	3	4	1	3	4	4	4
Activator of 90 kDa heat shock protein ATPase homolog 1 OS=Homo sapiens OX=9606 GN=AHSA1 PE=1 SV=1	O95433	AHSA1	38 kDa	0.17	0.9	[]	20	16	21	22	19	18	16	16
Opioid-binding protein/cell adhesion molecule OS=Homo sapiens OX=9606 GN=OPCML PE=1 SV=1	Q14982	OPCML	38 kDa	0.17	1.3	[]	4	2	3	3	3	4	4	5
Minor histocompatibility antigen H13 OS=Homo sapiens OX=9606 GN=HM13 PE=1 SV=1	Q8TCT9	HM13	41 kDa	0.17	1.2	[]	11	10	11	9	10	16	12	12
Pyruvate dehydrogenase E1 component subunit alpha, somatic form, mitochondrial OS=Homo sapiens OX=9606 GN=PDHA1 PE=1 SV=3	P08559	PDHA1	43 kDa	0.17	1.2	[]	15	16	22	19	23	20	20	19
Histone-lysine N-methyltransferase 2A OS=Homo sapiens OX=9606 GN=KMT2A PE=1 SV=5	Q03164	KMT2A	432 kDa	0.17	1.5	[]	2	1	1	1	1	3	2	2
V-type proton ATPase subunit C 1 OS=Homo sapiens OX=9606 GN=ATP6V1C1 PE=1 SV=4	P21283	ATP6V1C1	44 kDa	0.17	0.9	[]	24	18	22	24	17	20	21	19
Short-chain specific acyl-CoA dehydrogenase, mitochondrial OS=Homo sapiens OX=9606 GN=ACADS PE=1 SV=1	P16219	ACADS	44 kDa	0.17	0.3	[]	1	2	0	1	0	0	1	0
Protein DDI1 homolog 2 OS=Homo sapiens OX=9606 GN=DDI2 PE=1 SV=1	Q5TDH0	DDI2	45 kDa	0.17	0.6	[]	2	1	1	1	0	1	1	1
Ceramide synthase 2 OS=Homo sapiens OX=9606 GN=CERS2 PE=1 SV=1	Q96G23	CERS2	45 kDa	0.17	3.9	[]	0	1	0	0	1	0	1	2
26S proteasome non-ATPase regulatory subunit 6 OS=Homo sapiens OX=9606 GN=PSMD6 PE=1 SV=1	Q15008	PSMD6	46 kDa	0.17	0.9	[]	27	26	26	27	27	25	24	20
LanC-like protein 3 OS=Homo sapiens OX=9606 GN=LANCL3 PE=2 SV=2	Q6ZV70	LANCL3	46 kDa	0.17	1.4	[]	4	4	3	2	4	4	4	7
Delta(14)-sterol reductase TM7SF2 OS=Homo sapiens OX=9606 GN=TM7SF2 PE=1 SV=3	O76062	TM7SF2	46 kDa	0.17	1.4	[]	2	2	4	2	5	3	3	4
Sorting nexin-30 OS=Homo sapiens OX=9606 GN=SNX30 PE=1 SV=1	Q5VWJ9	SNX30	50 kDa	0.17	0.8	[]	9	8	6	6	3	6	6	7
Calcium uptake protein 2, mitochondrial OS=Homo sapiens OX=9606 GN=MICU2 PE=1 SV=2	Q8IYU8	MICU2	50 kDa	0.17	1.5	[]	1	1	1	1	1	1	2	2
UPF0489 protein C5orf22 OS=Homo sapiens OX=9606 GN=C5orf22 PE=1 SV=2	Q49AR2	C5orf22	50 kDa	0.17	0	[]	2	1	0	0	0	0	0	0
Ethanolamine kinase 1 OS=Homo sapiens OX=9606 GN=ETNK1 PE=1 SV=1	Q9HBU6	ETNK1	51 kDa	0.17	1.3	[]	2	2	1	1	2	2	2	2
Vacuolar fusion protein CCZ1 homolog B OS=Homo sapiens OX=9606 GN=CCZ1B PE=1 SV=1	P86790 (+1)	CCZ1B	56 kDa	0.17	0.9	[]	6	6	7	7	5	6	7	5
REST corepressor 3 OS=Homo sapiens OX=9606 GN=RCOR3 PE=1 SV=2	Q9P2K3	RCOR3	56 kDa	0.17	0.7	[]	3	2	4	5	2	3	3	2
Triokinase/FMN cyclase OS=Homo sapiens OX=9606 GN=TKFC PE=1 SV=2	Q3LXA3	TKFC	59 kDa	0.17	0.9	[]	4	3	3	3	3	3	3	3
Probable glutamate--tRNA ligase, mitochondrial OS=Homo sapiens OX=9606 GN=EARS2 PE=1 SV=2	Q5JPH6	EARS2	59 kDa	0.17	1.7	[]	1	1	1	1	1	3	2	1
Beta-hexosaminidase subunit beta OS=Homo sapiens OX=9606 GN=HEXB PE=1 SV=4	P07686	HEXB	63 kDa	0.17	1.2	[]	5	9	7	8	10	7	10	9
SHC-transforming protein 1 OS=Homo sapiens OX=9606 GN=SHC1 PE=1 SV=4	P29353	SHC1	63 kDa	0.17	0.6	[]	1	2	1	1	1	1	0	1
Ubiquilin-4 OS=Homo sapiens OX=9606 GN=UBQLN4 PE=1 SV=2	Q9NRR5	UBQLN4	64 kDa	0.17	1.3	[]	2	2	2	2	2	4	2	3
Cytosolic purine 5'-nucleotidase OS=Homo sapiens OX=9606 GN=NT5C2 PE=1 SV=1	P49902	NT5C2	65 kDa	0.17	1.3	[]	9	8	8	6	6	12	13	11
Melanoma-associated antigen D2 OS=Homo sapiens OX=9606 GN=MAGED2 PE=1 SV=2	Q9UNF1	MAGED2	65 kDa	0.17	1.4	[]	5	4	8	5	5	11	8	8
MAGUK p55 subfamily member 3 OS=Homo sapiens OX=9606 GN=MPP3 PE=1 SV=2	Q13368	MPP3	66 kDa	0.17	0.8	[]	8	6	4	6	5	6	3	5
Spastin OS=Homo sapiens OX=9606 GN=SPAST PE=1 SV=1	Q9UBP0	SPAST	67 kDa	0.17	1.2	[]	7	7	7	4	7	9	8	7
RUN and FYVE domain-containing protein 2 OS=Homo sapiens OX=9606 GN=RUFY2 PE=1 SV=3	Q8WXA3	RUFY2	70 kDa	0.17	1.1	[]	7	5	5	5	6	6	6	7
Kelch-like ECH-associated protein 1 OS=Homo sapiens OX=9606 GN=KEAP1 PE=1 SV=2	Q14145	KEAP1	70 kDa	0.17	1.6	[]	1	1	1	3	2	3	3	2
Kelch-like protein 14 OS=Homo sapiens OX=9606 GN=KLHL14 PE=1 SV=2	Q9P2G3	KLHL14	71 kDa	0.17	1.7	[]	1	1	1	1	1	3	1	2
A-kinase anchor protein 10, mitochondrial OS=Homo sapiens OX=9606 GN=AKAP10 PE=1 SV=2	O43572	AKAP10	74 kDa	0.17	0.7	[]	2	2	2	1	1	1	1	2
Receptor-interacting serine/threonine-protein kinase 1 OS=Homo sapiens OX=9606 GN=RIPK1 PE=1 SV=3	Q13546	RIPK1	76 kDa	0.17	4	[]	1	0	0	0	2	0	1	1
SLIT and NTRK-like protein 1 OS=Homo sapiens OX=9606 GN=SLITRK1 PE=1 SV=2	Q96PX8	SLITRK1	78 kDa	0.17	3.7	[]	0	0	0	1	0	2	1	1
E3 SUMO-protein ligase ZBED1 OS=Homo sapiens OX=9606 GN=ZBED1 PE=1 SV=1	O96006	ZBED1	78 kDa	0.17	0	[]	2	1	0	0	0	0	0	0
Heat shock protein HSP 90-beta OS=Homo sapiens OX=9606 GN=HSP90AB1 PE=1 SV=4	P08238	HSP90AB1	83 kDa	0.17	0.9	[]	184	159	188	170	169	167	161	160
Striatin OS=Homo sapiens OX=9606 GN=STRN PE=1 SV=4	O43815	STRN	86 kDa	0.17	0.7	[]	4	4	2	6	2	3	3	3
Disks large homolog 3 OS=Homo sapiens OX=9606 GN=DLG3 PE=1 SV=2	Q92796	DLG3	90 kDa	0.17	0.8	[]	9	10	8	10	5	10	8	7
General transcription factor 3C polypeptide 4 OS=Homo sapiens OX=9606 GN=GTF3C4 PE=1 SV=2	Q9UKN8	GTF3C4	92 kDa	0.17	1.2	[]	8	7	6	6	8	7	7	11
Mucosa-associated lymphoid tissue lymphoma translocation protein 1 OS=Homo sapiens OX=9606 GN=MALT1 PE=1 SV=1	Q9UDY8	MALT1	92 kDa	0.17	INF	[]	0	0	0	0	0	1	0	2
Nuclear pore complex protein Nup93 OS=Homo sapiens OX=9606 GN=NUP93 PE=1 SV=2	Q8N1F7	NUP93	93 kDa	0.17	1	[]	20	19	21	19	19	18	19	19
Ras GTPase-activating protein 3 OS=Homo sapiens OX=9606 GN=RASA3 PE=1 SV=3	Q14644	RASA3	96 kDa	0.17	1.4	[]	1	2	3	2	3	4	3	2
Putative RNA-binding protein 15B OS=Homo sapiens OX=9606 GN=RBM15B PE=1 SV=3	Q8NDT2	RBM15B	97 kDa	0.17	1.6	[]	3	1	1	3	4	4	2	3
SH3 domain-binding glutamic acid-rich-like protein 3 OS=Homo sapiens OX=9606 GN=SH3BGRL3 PE=1 SV=1	Q9H299	SH3BGRL3	10 kDa	0.18	1.2	[]	6	4	6	6	8	6	8	6
Diacylglycerol lipase-alpha OS=Homo sapiens OX=9606 GN=DAGLA PE=1 SV=3	Q9Y4D2	DAGLA	115 kDa	0.18	0.6	[]	1	1	2	1	1	1	0	1
Thioredoxin OS=Homo sapiens OX=9606 GN=TXN PE=1 SV=3	P10599 (+1)	TXN	12 kDa	0.18	1.2	[]	8	8	7	10	8	11	9	13
Cytochrome c oxidase assembly factor 3 homolog, mitochondrial OS=Homo sapiens OX=9606 GN=COA3 PE=1 SV=1	Q9Y2R0	COA3	12 kDa	0.18	0.8	[]	5	5	5	3	4	2	4	4
CD59 glycoprotein OS=Homo sapiens OX=9606 GN=CD59 PE=1 SV=1	P13987	CD59	14 kDa	0.18	0.8	[]	5	5	4	7	5	5	4	3
NADH dehydrogenase [ubiquinone] iron-sulfur protein 6, mitochondrial OS=Homo sapiens OX=9606 GN=NDUFS6 PE=1 SV=1	O75380	NDUFS6	14 kDa	0.18	0.6	[]	1	3	3	2	1	2	1	2
AT-rich interactive domain-containing protein 4B OS=Homo sapiens OX=9606 GN=ARID4B PE=1 SV=2	Q4LE39	ARID4B	148 kDa	0.18	3.9	[]	1	0	0	0	2	1	0	1
Large ribosomal subunit protein uL23 OS=Homo sapiens OX=9606 GN=RPL23A PE=1 SV=1	P62750	RPL23A	18 kDa	0.18	0.9	[]	20	22	23	19	19	19	19	20
Adipose-secreted signaling protein OS=Homo sapiens OX=9606 GN=ADISSP PE=1 SV=3	Q9GZN8	ADISSP	19 kDa	0.18	2.4	[]	1	2	1	0	1	4	1	4
Adenine phosphoribosyltransferase OS=Homo sapiens OX=9606 GN=APRT PE=1 SV=2	P07741	APRT	20 kDa	0.18	1.1	[]	5	4	5	5	6	6	5	5
Cysteine and glycine-rich protein 2 OS=Homo sapiens OX=9606 GN=CSRP2 PE=1 SV=3	Q16527	CSRP2	21 kDa	0.18	0.6	[]	6	2	4	3	3	4	1	1
Protein lin-7 homolog C OS=Homo sapiens OX=9606 GN=LIN7C PE=1 SV=1	Q9NUP9	LIN7C	22 kDa	0.18	0.9	[]	16	18	12	16	13	15	12	15
Transmembrane protein 33 OS=Homo sapiens OX=9606 GN=TMEM33 PE=1 SV=2	P57088	TMEM33	28 kDa	0.18	1.1	[]	10	12	11	9	12	11	12	12
Dehydrogenase/reductase SDR family member 11 OS=Homo sapiens OX=9606 GN=DHRS11 PE=1 SV=1	Q6UWP2	DHRS11	28 kDa	0.18	1.3	[]	2	2	3	3	4	4	2	4
Very-long-chain (3R)-3-hydroxyacyl-CoA dehydratase 2 OS=Homo sapiens OX=9606 GN=HACD2 PE=1 SV=1	Q6Y1H2	HACD2	28 kDa	0.18	1.5	[]	1	1	1	1	2	1	2	1
Chloride intracellular channel protein 4 OS=Homo sapiens OX=9606 GN=CLIC4 PE=1 SV=4	Q9Y696	CLIC4	29 kDa	0.18	0.9	[]	10	10	9	9	7	7	8	11
Centromere protein V OS=Homo sapiens OX=9606 GN=CENPV PE=1 SV=1	Q7Z7K6	CENPV	30 kDa	0.18	1.2	[]	8	7	5	5	7	7	7	9
Protein FAM210A OS=Homo sapiens OX=9606 GN=FAM210A PE=1 SV=2	Q96ND0	FAM210A	31 kDa	0.18	0.6	[]	1	1	1	2	1	1	1	0
Myristoylated alanine-rich C-kinase substrate OS=Homo sapiens OX=9606 GN=MARCKS PE=1 SV=4	P29966	MARCKS	32 kDa	0.18	1.1	[]	78	65	87	71	91	84	74	87
Protein NipSnap homolog 1 OS=Homo sapiens OX=9606 GN=NIPSNAP1 PE=1 SV=1	Q9BPW8	NIPSNAP1	33 kDa	0.18	0.9	[]	32	25	26	30	25	27	24	27
BTB/POZ domain-containing protein KCTD7 OS=Homo sapiens OX=9606 GN=KCTD7 PE=1 SV=1	Q96MP8	KCTD7	33 kDa	0.18	0.7	[]	2	2	2	1	2	1	1	1
Secreted frizzled-related protein 2 OS=Homo sapiens OX=9606 GN=SFRP2 PE=1 SV=2	Q96HF1	SFRP2	33 kDa	0.18	0.4	[]	1	1	1	2	0	2	0	0
Protein NipSnap homolog 2 OS=Homo sapiens OX=9606 GN=NIPSNAP2 PE=1 SV=1	O75323	NIPSNAP2	34 kDa	0.18	0.7	[]	6	5	5	7	5	6	3	3
Protein IMPACT OS=Homo sapiens OX=9606 GN=IMPACT PE=1 SV=2	Q9P2X3	IMPACT	36 kDa	0.18	0.5	[]	1	2	2	1	0	2	0	1
E3 ubiquitin ligase RNF121 OS=Homo sapiens OX=9606 GN=RNF121 PE=1 SV=1	Q9H920	RNF121	38 kDa	0.18	0.6	[]	1	1	1	2	1	1	1	0
V-type proton ATPase subunit d 1 OS=Homo sapiens OX=9606 GN=ATP6V0D1 PE=1 SV=1	P61421	ATP6V0D1	40 kDa	0.18	1.3	[]	7	3	6	6	7	7	8	6
Ornithine transcarbamylase, mitochondrial OS=Homo sapiens OX=9606 GN=OTC PE=1 SV=3	P00480	OTC	40 kDa	0.18	0.7	[]	2	2	2	1	2	1	1	1
Negative elongation factor E OS=Homo sapiens OX=9606 GN=NELFE PE=1 SV=3	P18615	NELFE	43 kDa	0.18	0.5	[]	2	3	2	1	0	2	2	0
Cystathionine gamma-lyase OS=Homo sapiens OX=9606 GN=CTH PE=1 SV=3	P32929	CTH	45 kDa	0.18	0.6	[]	5	5	3	2	3	3	3	1
Drebrin-like protein OS=Homo sapiens OX=9606 GN=DBNL PE=1 SV=1	Q9UJU6	DBNL	48 kDa	0.18	0.8	[]	14	11	12	14	6	14	9	12
Elongation factor Tu, mitochondrial OS=Homo sapiens OX=9606 GN=TUFM PE=1 SV=3	P49411	TUFM	50 kDa	0.18	0.9	[]	28	30	28	32	30	27	28	26
Serine incorporator 1 OS=Homo sapiens OX=9606 GN=SERINC1 PE=1 SV=1	Q9NRX5	SERINC1	50 kDa	0.18	1.3	[]	7	5	8	7	12	10	7	7
Suppressor of fused homolog OS=Homo sapiens OX=9606 GN=SUFU PE=1 SV=2	Q9UMX1	SUFU	54 kDa	0.18	0.6	[]	1	1	1	2	1	1	1	0
Protein disulfide-isomerase OS=Homo sapiens OX=9606 GN=P4HB PE=1 SV=3	P07237	P4HB	57 kDa	0.18	1.1	[]	51	47	46	49	51	60	52	47
Dual specificity protein kinase CLK1 OS=Homo sapiens OX=9606 GN=CLK1 PE=1 SV=2	P49759	CLK1	57 kDa	0.18	3.4	[]	1	1	0	0	1	1	1	4
S-adenosylhomocysteine hydrolase-like protein 1 OS=Homo sapiens OX=9606 GN=AHCYL1 PE=1 SV=2	O43865	AHCYL1	59 kDa	0.18	1.1	[]	19	18	17	21	23	18	20	23
Catalase OS=Homo sapiens OX=9606 GN=CAT PE=1 SV=3	P04040 (+1)	CAT	60 kDa	0.18	0.9	[]	28	29	26	26	26	21	24	27
Nucleolar protein 58 OS=Homo sapiens OX=9606 GN=NOP58 PE=1 SV=1	Q9Y2X3	NOP58	60 kDa	0.18	1.1	[]	21	23	23	19	22	26	23	23
Lariat debranching enzyme OS=Homo sapiens OX=9606 GN=DBR1 PE=1 SV=2	Q9UK59	DBR1	62 kDa	0.18	0.8	[]	2	3	2	2	2	1	2	2
WD repeat-containing protein 26 OS=Homo sapiens OX=9606 GN=WDR26 PE=1 SV=3	Q9H7D7	WDR26	72 kDa	0.18	1.3	[]	2	2	2	2	3	4	2	2
TBC1 domain family member 17 OS=Homo sapiens OX=9606 GN=TBC1D17 PE=1 SV=3	Q9HA65	TBC1D17	73 kDa	0.18	0.7	[]	3	4	2	4	2	4	2	1
F-box/LRR-repeat protein 19 OS=Homo sapiens OX=9606 GN=FBXL19 PE=1 SV=3	Q6PCT2	FBXL19	76 kDa	0.18	3.9	[]	0	0	1	0	1	0	2	1
Long-chain-fatty-acid--CoA ligase 1 OS=Homo sapiens OX=9606 GN=ACSL1 PE=1 SV=1	P33121	ACSL1	78 kDa	0.18	1.2	[]	6	7	7	8	6	9	9	11
TBC1 domain family member 15 OS=Homo sapiens OX=9606 GN=TBC1D15 PE=1 SV=2	Q8TC07	TBC1D15	79 kDa	0.18	1.2	[]	3	5	5	5	5	6	5	7
Trafficking protein particle complex subunit 12 OS=Homo sapiens OX=9606 GN=TRAPPC12 PE=1 SV=3	Q8WVT3	TRAPPC12	79 kDa	0.18	0.6	[]	2	4	3	2	3	1	2	1
Beta-adducin OS=Homo sapiens OX=9606 GN=ADD2 PE=1 SV=3	P35612	ADD2	81 kDa	0.18	0.9	[]	27	25	33	32	24	28	26	27
Delta-1-pyrroline-5-carboxylate synthase OS=Homo sapiens OX=9606 GN=ALDH18A1 PE=1 SV=2	P54886	ALDH18A1	87 kDa	0.18	1.1	[]	25	22	23	21	26	25	21	28
Metal transporter CNNM4 OS=Homo sapiens OX=9606 GN=CNNM4 PE=1 SV=3	Q6P4Q7	CNNM4	87 kDa	0.18	0.6	[]	1	2	1	1	1	1	1	0
Oxysterol-binding protein-related protein 8 OS=Homo sapiens OX=9606 GN=OSBPL8 PE=1 SV=3	Q9BZF1	OSBPL8	101 kDa	0.19	1.1	[]	15	21	21	19	20	21	20	24
Ubiquitin-protein ligase E3A OS=Homo sapiens OX=9606 GN=UBE3A PE=1 SV=4	Q05086	UBE3A	101 kDa	0.19	0.9	[]	14	11	11	13	10	12	11	12
Conserved oligomeric Golgi complex subunit 1 OS=Homo sapiens OX=9606 GN=COG1 PE=1 SV=1	Q8WTW3	COG1	109 kDa	0.19	0.5	[]	6	3	2	2	3	1	1	2
Nonsense-mediated mRNA decay factor SMG8 OS=Homo sapiens OX=9606 GN=SMG8 PE=1 SV=1	Q8ND04	SMG8	110 kDa	0.19	1.5	[]	2	1	1	1	3	2	1	2
Lysosomal alpha-mannosidase OS=Homo sapiens OX=9606 GN=MAN2B1 PE=1 SV=3	O00754	MAN2B1	114 kDa	0.19	1.3	[]	4	3	3	4	4	6	3	6
FACT complex subunit SPT16 OS=Homo sapiens OX=9606 GN=SUPT16H PE=1 SV=1	Q9Y5B9	SUPT16H	120 kDa	0.19	1.1	[]	15	18	18	16	17	21	20	17
Cytospin-A OS=Homo sapiens OX=9606 GN=SPECC1L PE=1 SV=3	Q69YQ0	SPECC1L	125 kDa	0.19	0.7	[]	4	6	4	3	4	4	3	2
DNA damage-binding protein 1 OS=Homo sapiens OX=9606 GN=DDB1 PE=1 SV=1	Q16531	DDB1	127 kDa	0.19	1.1	[]	32	33	31	36	37	33	35	35
Small ribosomal subunit protein eS26 OS=Homo sapiens OX=9606 GN=RPS26 PE=1 SV=3	P62854	RPS26	13 kDa	0.19	0.8	[]	4	4	6	5	4	5	4	3
Ragulator complex protein LAMTOR3 OS=Homo sapiens OX=9606 GN=LAMTOR3 PE=1 SV=1	Q9UHA4	LAMTOR3	14 kDa	0.19	0.8	[]	4	5	3	4	4	4	3	2
Pterin-4-alpha-carbinolamine dehydratase 2 OS=Homo sapiens OX=9606 GN=PCBD2 PE=1 SV=4	Q9H0N5	PCBD2	14 kDa	0.19	1.6	[]	2	1	1	1	3	1	2	2
U6 snRNA-associated Sm-like protein LSm4 OS=Homo sapiens OX=9606 GN=LSM4 PE=1 SV=1	Q9Y4Z0	LSM4	15 kDa	0.19	0.9	[]	11	13	11	11	11	10	10	12
Regulator of G-protein signaling 12 OS=Homo sapiens OX=9606 GN=RGS12 PE=1 SV=1	O14924	RGS12	156 kDa	0.19	4.6	[]	0	0	1	0	1	3	1	0
Rap guanine nucleotide exchange factor 2 OS=Homo sapiens OX=9606 GN=RAPGEF2 PE=1 SV=1	Q9Y4G8	RAPGEF2	167 kDa	0.19	0.6	[]	2	4	5	4	1	2	3	4
CLIP-associating protein 1 OS=Homo sapiens OX=9606 GN=CLASP1 PE=1 SV=1	Q7Z460	CLASP1	169 kDa	0.19	0.9	[]	38	34	38	29	27	35	31	30
Microtubule-associated serine/threonine-protein kinase 1 OS=Homo sapiens OX=9606 GN=MAST1 PE=1 SV=2	Q9Y2H9	MAST1	171 kDa	0.19	1.2	[]	8	7	5	5	9	7	7	7
Peptidyl-prolyl cis-trans isomerase-like 1 OS=Homo sapiens OX=9606 GN=PPIL1 PE=1 SV=1	Q9Y3C6	PPIL1	18 kDa	0.19	0.9	[]	7	8	7	5	6	6	5	6
DNA topoisomerase 2-beta OS=Homo sapiens OX=9606 GN=TOP2B PE=1 SV=3	Q02880	TOP2B	183 kDa	0.19	1.1	[]	37	30	36	40	42	38	37	41
Intersectin-1 OS=Homo sapiens OX=9606 GN=ITSN1 PE=1 SV=3	Q15811	ITSN1	195 kDa	0.19	1.1	[]	12	10	11	11	13	11	12	12
Centrin-2 OS=Homo sapiens OX=9606 GN=CETN2 PE=1 SV=1	P41208	CETN2	20 kDa	0.19	0.7	[]	7	5	3	4	4	5	1	3
Fas apoptotic inhibitory molecule 1 OS=Homo sapiens OX=9606 GN=FAIM PE=1 SV=1	Q9NVQ4	FAIM	20 kDa	0.19	1.7	[]	1	1	1	1	1	1	2	3
Ras-related protein Rab-3D OS=Homo sapiens OX=9606 GN=RAB3D PE=1 SV=1	O95716	RAB3D	24 kDa	0.19	1.1	[]	28	25	23	26	26	28	29	27
CAD protein OS=Homo sapiens OX=9606 GN=CAD PE=1 SV=3	P27708	CAD	243 kDa	0.19	1.1	[]	28	25	29	28	28	28	36	30
Activating signal cointegrator 1 complex subunit 3 OS=Homo sapiens OX=9606 GN=ASCC3 PE=1 SV=3	Q8N3C0	ASCC3	251 kDa	0.19	1.2	[]	14	10	7	13	15	15	13	12
B-cell lymphoma/leukemia 10 OS=Homo sapiens OX=9606 GN=BCL10 PE=1 SV=1	O95999	BCL10	26 kDa	0.19	3.8	[]	0	0	1	0	2	1	0	1
Protein PRRC2C OS=Homo sapiens OX=9606 GN=PRRC2C PE=1 SV=4	Q9Y520	PRRC2C	317 kDa	0.19	0.7	[]	11	11	17	7	8	10	8	8
Autophagy protein 5 OS=Homo sapiens OX=9606 GN=ATG5 PE=1 SV=2	Q9H1Y0	ATG5	32 kDa	0.19	1.7	[]	2	2	1	3	3	2	3	6
Alpha/beta hydrolase domain-containing protein 17B OS=Homo sapiens OX=9606 GN=ABHD17B PE=1 SV=1	Q5VST6	ABHD17B	32 kDa	0.19	0.6	[]	2	1	1	1	1	0	1	1
Sodium/potassium-transporting ATPase subunit beta-2 OS=Homo sapiens OX=9606 GN=ATP1B2 PE=1 SV=3	P14415	ATP1B2	33 kDa	0.19	1.7	[]	1	1	1	1	1	1	2	3
Casein kinase I isoform alpha OS=Homo sapiens OX=9606 GN=CSNK1A1 PE=1 SV=2	P48729	CSNK1A1	39 kDa	0.19	1.2	[]	15	16	11	13	19	16	16	14
Utrophin OS=Homo sapiens OX=9606 GN=UTRN PE=1 SV=2	P46939	UTRN	394 kDa	0.19	1.7	[]	1	2	1	1	2	4	1	2
Endophilin-A1 OS=Homo sapiens OX=9606 GN=SH3GL2 PE=1 SV=1	Q99962	SH3GL2	40 kDa	0.19	1.2	[]	5	5	7	7	6	8	7	8
Gap junction alpha-1 protein OS=Homo sapiens OX=9606 GN=GJA1 PE=1 SV=2	P17302	GJA1	43 kDa	0.19	3.8	[]	0	0	1	0	0	1	2	1
Acyl-coenzyme A thioesterase 1 OS=Homo sapiens OX=9606 GN=ACOT1 PE=1 SV=1	Q86TX2	ACOT1	46 kDa	0.19	0.9	[]	9	7	7	8	8	6	7	7
Pseudouridylate synthase 1 homolog OS=Homo sapiens OX=9606 GN=PUS1 PE=1 SV=3	Q9Y606	PUS1	47 kDa	0.19	1.5	[]	1	1	2	1	1	3	2	2
Neuronal pentraxin-1 OS=Homo sapiens OX=9606 GN=NPTX1 PE=1 SV=2	Q15818	NPTX1	47 kDa	0.19	0.6	[]	1	1	2	1	1	1	1	0
Endoplasmic reticulum junction formation protein lunapark OS=Homo sapiens OX=9606 GN=LNPK PE=1 SV=2	Q9C0E8	LNPK	48 kDa	0.19	0.9	[]	13	13	15	14	13	14	12	13
Mitochondrial import inner membrane translocase subunit TIM44 OS=Homo sapiens OX=9606 GN=TIMM44 PE=1 SV=2	O43615	TIMM44	51 kDa	0.19	0.9	[]	17	17	20	16	17	15	17	16
Phosphatidate cytidylyltransferase, mitochondrial OS=Homo sapiens OX=9606 GN=TAMM41 PE=1 SV=2	Q96BW9	TAMM41	51 kDa	0.19	0.8	[]	8	6	4	6	5	6	5	3
Zinc finger protein ZPR1 OS=Homo sapiens OX=9606 GN=ZPR1 PE=1 SV=1	O75312	ZPR1	51 kDa	0.19	0.8	[]	5	5	4	4	3	3	5	4
Acyl-CoA 6-desaturase OS=Homo sapiens OX=9606 GN=FADS2 PE=1 SV=1	O95864	FADS2	52 kDa	0.19	1.5	[]	5	1	2	4	6	5	3	5
Probable ATP-dependent RNA helicase DDX49 OS=Homo sapiens OX=9606 GN=DDX49 PE=1 SV=1	Q9Y6V7	DDX49	54 kDa	0.19	1.7	[]	1	2	0	1	2	2	2	1
TGF-beta-activated kinase 1 and MAP3K7-binding protein 1 OS=Homo sapiens OX=9606 GN=TAB1 PE=1 SV=1	Q15750	TAB1	55 kDa	0.19	1.2	[]	5	5	8	6	7	7	8	7
REST corepressor 2 OS=Homo sapiens OX=9606 GN=RCOR2 PE=1 SV=2	Q8IZ40	RCOR2	58 kDa	0.19	1.2	[]	8	9	8	6	12	11	9	7
Importin subunit alpha-7 OS=Homo sapiens OX=9606 GN=KPNA6 PE=1 SV=1	O60684	KPNA6	60 kDa	0.19	0.9	[]	9	10	12	10	9	10	9	9
Beta-hexosaminidase subunit alpha OS=Homo sapiens OX=9606 GN=HEXA PE=1 SV=2	P06865	HEXA	61 kDa	0.19	1.3	[]	2	4	3	4	4	4	5	4
Protein AHNAK2 OS=Homo sapiens OX=9606 GN=AHNAK2 PE=1 SV=2	Q8IVF2	AHNAK2	617 kDa	0.19	0.7	[]	2	3	3	2	3	2	1	1
Transcription factor COE1 OS=Homo sapiens OX=9606 GN=EBF1 PE=1 SV=2	Q9UH73	EBF1	64 kDa	0.19	1.3	[]	3	3	3	4	5	4	5	3
Vacuolar fusion protein MON1 homolog A OS=Homo sapiens OX=9606 GN=MON1A PE=1 SV=3	Q86VX9	MON1A	73 kDa	0.19	2.1	[]	0	3	1	1	4	4	1	2
Protein-glutamine gamma-glutamyltransferase E OS=Homo sapiens OX=9606 GN=TGM3 PE=1 SV=4	Q08188	TGM3	77 kDa	0.19	0	[]	0	5	0	2	0	0	0	0
THO complex subunit 5 homolog OS=Homo sapiens OX=9606 GN=THOC5 PE=1 SV=2	Q13769	THOC5	79 kDa	0.19	1.3	[]	5	2	5	4	6	4	6	6
X-ray repair cross-complementing protein 5 OS=Homo sapiens OX=9606 GN=XRCC5 PE=1 SV=3	P13010	XRCC5	83 kDa	0.19	1.1	[]	38	46	34	38	43	43	40	48
Mitochondrial proton/calcium exchanger protein OS=Homo sapiens OX=9606 GN=LETM1 PE=1 SV=1	O95202	LETM1	83 kDa	0.19	0.9	[]	22	22	23	20	22	19	20	19
E3 ubiquitin-protein ligase LRSAM1 OS=Homo sapiens OX=9606 GN=LRSAM1 PE=1 SV=1	Q6UWE0	LRSAM1	84 kDa	0.19	1.2	[]	7	7	8	7	7	8	12	9
Cold shock domain-containing protein E1 OS=Homo sapiens OX=9606 GN=CSDE1 PE=1 SV=2	O75534	CSDE1	89 kDa	0.19	1.2	[]	31	20	31	24	32	31	29	30
Serine/threonine-protein kinase MARK1 OS=Homo sapiens OX=9606 GN=MARK1 PE=1 SV=2	Q9P0L2	MARK1	89 kDa	0.19	0.8	[]	15	11	12	18	10	13	12	12
Cullin-5 OS=Homo sapiens OX=9606 GN=CUL5 PE=1 SV=4	Q93034	CUL5	91 kDa	0.19	1.1	[]	13	11	10	12	14	13	11	14
Heterogeneous nuclear ribonucleoprotein U-like protein 1 OS=Homo sapiens OX=9606 GN=HNRNPUL1 PE=1 SV=2	Q9BUJ2	HNRNPUL1	96 kDa	0.19	1.1	[]	12	10	13	12	11	14	15	15
Band 4.1-like protein 1 OS=Homo sapiens OX=9606 GN=EPB41L1 PE=1 SV=2	Q9H4G0	EPB41L1	99 kDa	0.19	0.8	[]	47	45	56	47	32	54	40	39
Disks large homolog 1 OS=Homo sapiens OX=9606 GN=DLG1 PE=1 SV=2	Q12959	DLG1	100 kDa	0.2	1.3	[]	5	7	6	5	6	7	6	10
Transportin-2 OS=Homo sapiens OX=9606 GN=TNPO2 PE=1 SV=3	O14787	TNPO2	101 kDa	0.2	1.2	[]	9	10	10	11	12	12	9	14
Hexokinase-1 OS=Homo sapiens OX=9606 GN=HK1 PE=1 SV=3	P19367	HK1	102 kDa	0.2	0.9	[]	69	63	65	65	68	62	59	50
Exosome complex exonuclease RRP44 OS=Homo sapiens OX=9606 GN=DIS3 PE=1 SV=2	Q9Y2L1	DIS3	109 kDa	0.2	1.2	[]	10	10	6	7	13	9	9	10
Ephrin type-B receptor 3 OS=Homo sapiens OX=9606 GN=EPHB3 PE=1 SV=2	P54753	EPHB3	110 kDa	0.2	0.9	[]	6	6	7	8	5	6	5	7
PH and SEC7 domain-containing protein 3 OS=Homo sapiens OX=9606 GN=PSD3 PE=1 SV=2	Q9NYI0	PSD3	116 kDa	0.2	1.4	[]	5	5	2	4	8	6	4	5
Diacylglycerol kinase iota OS=Homo sapiens OX=9606 GN=DGKI PE=1 SV=1	O75912	DGKI	117 kDa	0.2	1.2	[]	3	3	2	2	3	3	3	3
Guanine nucleotide exchange factor DBS OS=Homo sapiens OX=9606 GN=MCF2L PE=1 SV=2	O15068	MCF2L	128 kDa	0.2	1.3	[]	4	2	6	3	5	6	5	5
Paired amphipathic helix protein Sin3b OS=Homo sapiens OX=9606 GN=SIN3B PE=1 SV=2	O75182	SIN3B	133 kDa	0.2	0.5	[]	1	3	1	1	1	1	0	1
Histone H2A type 1 OS=Homo sapiens OX=9606 GN=H2AC11 PE=1 SV=2	P0C0S8 (+6)	H2AC11	14 kDa	0.2	0.9	[]	27	30	28	27	21	24	28	28
Small nuclear ribonucleoprotein Sm D2 OS=Homo sapiens OX=9606 GN=SNRPD2 PE=1 SV=1	P62316	SNRPD2	14 kDa	0.2	0.9	[]	13	11	11	14	12	10	12	10
Large ribosomal subunit protein mL43 OS=Homo sapiens OX=9606 GN=MRPL43 PE=1 SV=1	Q8N983	MRPL43	23 kDa	0.2	2.3	[]	1	2	0	0	1	1	2	3
Protein sidekick-2 OS=Homo sapiens OX=9606 GN=SDK2 PE=1 SV=3	Q58EX2	SDK2	239 kDa	0.2	1.9	[]	0	1	2	3	1	3	4	4
Esterase OVCA2 OS=Homo sapiens OX=9606 GN=OVCA2 PE=1 SV=1	Q8WZ82	OVCA2	24 kDa	0.2	1.3	[]	4	4	4	4	6	4	4	7
Calcyclin-binding protein OS=Homo sapiens OX=9606 GN=CACYBP PE=1 SV=2	Q9HB71	CACYBP	26 kDa	0.2	1.1	[]	12	13	11	12	14	13	12	13
Filamin-B OS=Homo sapiens OX=9606 GN=FLNB PE=1 SV=2	O75369	FLNB	278 kDa	0.2	1.1	[]	23	23	26	29	30	24	28	32
Phosducin-like protein 3 OS=Homo sapiens OX=9606 GN=PDCL3 PE=1 SV=1	Q9H2J4	PDCL3	28 kDa	0.2	0.8	[]	3	5	4	4	2	4	4	3
Ribosome maturation protein SBDS OS=Homo sapiens OX=9606 GN=SBDS PE=1 SV=4	Q9Y3A5	SBDS	29 kDa	0.2	0.9	[]	12	14	12	11	11	10	13	10
Teneurin-3 OS=Homo sapiens OX=9606 GN=TENM3 PE=1 SV=3	Q9P273	TENM3	301 kDa	0.2	0.8	[]	13	9	12	8	9	10	9	5
U1 small nuclear ribonucleoprotein A OS=Homo sapiens OX=9606 GN=SNRPA PE=1 SV=3	P09012	SNRPA	31 kDa	0.2	1.2	[]	11	10	11	7	11	12	10	13
Glucosamine-6-phosphate isomerase 1 OS=Homo sapiens OX=9606 GN=GNPDA1 PE=1 SV=1	P46926	GNPDA1	33 kDa	0.2	1.3	[]	9	7	7	6	8	8	8	14
Desmoplakin OS=Homo sapiens OX=9606 GN=DSP PE=1 SV=3	P15924	DSP	332 kDa	0.2	0.09	[]	1	7	0	2	0	1	0	0
Ketimine reductase mu-crystallin OS=Homo sapiens OX=9606 GN=CRYM PE=1 SV=1	Q14894	CRYM	34 kDa	0.2	1.3	[]	2	2	3	2	3	4	2	3
26S proteasome non-ATPase regulatory subunit 14 OS=Homo sapiens OX=9606 GN=PSMD14 PE=1 SV=1	O00487	PSMD14	35 kDa	0.2	1.2	[]	7	7	6	5	7	6	7	10
Junctional adhesion molecule C OS=Homo sapiens OX=9606 GN=JAM3 PE=1 SV=1	Q9BX67	JAM3	35 kDa	0.2	0.8	[]	7	7	9	6	4	6	8	4
Uracil-DNA glycosylase OS=Homo sapiens OX=9606 GN=UNG PE=1 SV=2	P13051	UNG	35 kDa	0.2	1.5	[]	2	3	1	1	2	4	2	3
2,4-dienoyl-CoA reductase [(3E)-enoyl-CoA-producing], mitochondrial OS=Homo sapiens OX=9606 GN=DECR1 PE=1 SV=1	Q16698	DECR1	36 kDa	0.2	1.2	[]	6	6	6	8	6	8	10	8
Growth hormone-inducible transmembrane protein OS=Homo sapiens OX=9606 GN=GHITM PE=1 SV=2	Q9H3K2	GHITM	37 kDa	0.2	0.8	[]	8	6	6	7	5	6	7	3
KH domain-containing RNA-binding protein QKI OS=Homo sapiens OX=9606 GN=QKI PE=1 SV=1	Q96PU8	QKI	38 kDa	0.2	0.3	[]	0	2	1	3	1	0	0	1
Ubiquitin-associated domain-containing protein 2 OS=Homo sapiens OX=9606 GN=UBAC2 PE=1 SV=1	Q8NBM4	UBAC2	39 kDa	0.2	2.5	[]	1	1	0	1	2	4	0	2
Presenilin-associated rhomboid-like protein, mitochondrial OS=Homo sapiens OX=9606 GN=PARL PE=1 SV=2	Q9H300	PARL	42 kDa	0.2	1.5	[]	3	1	2	1	2	4	3	2
Regulator of chromosome condensation OS=Homo sapiens OX=9606 GN=RCC1 PE=1 SV=1	P18754	RCC1	45 kDa	0.2	1.2	[]	12	9	7	10	9	11	15	13
Small ribosomal subunit protein uS9m OS=Homo sapiens OX=9606 GN=MRPS9 PE=1 SV=2	P82933	MRPS9	46 kDa	0.2	1.2	[]	5	7	8	9	8	9	9	9
Isovaleryl-CoA dehydrogenase, mitochondrial OS=Homo sapiens OX=9606 GN=IVD PE=1 SV=2	P26440	IVD	47 kDa	0.2	0.8	[]	5	5	4	4	4	5	4	2
Trifunctional enzyme subunit beta, mitochondrial OS=Homo sapiens OX=9606 GN=HADHB PE=1 SV=3	P55084	HADHB	51 kDa	0.2	1.2	[]	11	14	11	15	16	14	13	17
Low-density lipoprotein receptor-related protein 2 OS=Homo sapiens OX=9606 GN=LRP2 PE=1 SV=3	P98164	LRP2	522 kDa	0.2	2.2	[]	3	0	0	1	2	1	3	3
4-trimethylaminobutyraldehyde dehydrogenase OS=Homo sapiens OX=9606 GN=ALDH9A1 PE=1 SV=3	P49189	ALDH9A1	54 kDa	0.2	0.9	[]	15	16	22	15	14	16	13	16
Gasdermin-E OS=Homo sapiens OX=9606 GN=GSDME PE=1 SV=2	O60443	GSDME	55 kDa	0.2	1.3	[]	5	8	11	8	11	9	9	12
Serine--tRNA ligase, mitochondrial OS=Homo sapiens OX=9606 GN=SARS2 PE=1 SV=1	Q9NP81	SARS2	58 kDa	0.2	1.2	[]	6	6	5	4	7	5	7	7
6-phosphofructo-2-kinase/fructose-2,6-bisphosphatase 2 OS=Homo sapiens OX=9606 GN=PFKFB2 PE=1 SV=2	O60825	PFKFB2	58 kDa	0.2	1.7	[]	1	1	1	1	1	2	3	1
T-complex protein 1 subunit eta OS=Homo sapiens OX=9606 GN=CCT7 PE=1 SV=2	Q99832	CCT7	59 kDa	0.2	1.1	[]	44	37	44	42	48	42	49	42
Heterogeneous nuclear ribonucleoprotein L-like OS=Homo sapiens OX=9606 GN=HNRNPLL PE=1 SV=1	Q8WVV9	HNRNPLL	60 kDa	0.2	1.3	[]	6	5	11	6	8	8	10	12
Acid-sensing ion channel 1 OS=Homo sapiens OX=9606 GN=ASIC1 PE=1 SV=3	P78348	ASIC1	60 kDa	0.2	1.1	[]	3	3	3	3	4	4	3	3
Lysosomal cobalamin transport escort protein LMBD1 OS=Homo sapiens OX=9606 GN=LMBRD1 PE=1 SV=1	Q9NUN5	LMBRD1	61 kDa	0.2	1.7	[]	1	1	1	1	1	2	3	1
Numb-like protein OS=Homo sapiens OX=9606 GN=NUMBL PE=1 SV=1	Q9Y6R0	NUMBL	65 kDa	0.2	1.2	[]	3	3	5	3	4	5	4	5
Conserved oligomeric Golgi complex subunit 8 OS=Homo sapiens OX=9606 GN=COG8 PE=1 SV=2	Q96MW5	COG8	68 kDa	0.2	0.7	[]	3	3	2	4	3	1	3	1
Solute carrier family 23 member 2 OS=Homo sapiens OX=9606 GN=SLC23A2 PE=1 SV=1	Q9UGH3	SLC23A2	70 kDa	0.2	2.2	[]	2	0	1	0	2	3	1	1
Delta(14)-sterol reductase LBR OS=Homo sapiens OX=9606 GN=LBR PE=1 SV=2	Q14739	LBR	71 kDa	0.2	0.9	[]	10	8	8	9	8	6	9	8
WD repeat-containing protein 48 OS=Homo sapiens OX=9606 GN=WDR48 PE=1 SV=1	Q8TAF3	WDR48	76 kDa	0.2	1.2	[]	11	11	8	9	9	13	12	12
Prolyl endopeptidase OS=Homo sapiens OX=9606 GN=PREP PE=1 SV=2	P48147	PREP	81 kDa	0.2	1.1	[]	24	22	24	24	22	24	29	30
ATP-dependent 6-phosphofructokinase, muscle type OS=Homo sapiens OX=9606 GN=PFKM PE=1 SV=2	P08237	PFKM	85 kDa	0.2	1.1	[]	50	52	51	55	58	55	51	53
Semaphorin-3C OS=Homo sapiens OX=9606 GN=SEMA3C PE=2 SV=2	Q99985	SEMA3C	85 kDa	0.2	1.5	[]	3	2	3	2	2	3	5	6
Procollagen-lysine,2-oxoglutarate 5-dioxygenase 2 OS=Homo sapiens OX=9606 GN=PLOD2 PE=1 SV=2	O00469	PLOD2	85 kDa	0.2	4.9	[]	1	0	0	0	1	1	0	3
Transducin beta-like protein 3 OS=Homo sapiens OX=9606 GN=TBL3 PE=1 SV=2	Q12788	TBL3	89 kDa	0.2	1.2	[]	5	8	6	6	7	7	7	8
RNA-binding protein 5 OS=Homo sapiens OX=9606 GN=RBM5 PE=1 SV=2	P52756	RBM5	92 kDa	0.2	1.5	[]	3	1	1	2	3	4	2	2
Prominin-1 OS=Homo sapiens OX=9606 GN=PROM1 PE=1 SV=1	O43490	PROM1	97 kDa	0.2	1.3	[]	1	2	2	1	2	2	2	2
Eukaryotic translation initiation factor 4 gamma 2 OS=Homo sapiens OX=9606 GN=EIF4G2 PE=1 SV=1	P78344	EIF4G2	102 kDa	0.21	0.9	[]	33	29	25	33	28	29	28	24
Ankyrin repeat and LEM domain-containing protein 2 OS=Homo sapiens OX=9606 GN=ANKLE2 PE=1 SV=4	Q86XL3	ANKLE2	104 kDa	0.21	1.3	[]	3	5	4	5	5	7	6	4
U6 snRNA-associated Sm-like protein LSm7 OS=Homo sapiens OX=9606 GN=LSM7 PE=1 SV=1	Q9UK45	LSM7	12 kDa	0.21	1.3	[]	3	2	2	1	3	2	3	3
Adenylate cyclase type 7 OS=Homo sapiens OX=9606 GN=ADCY7 PE=1 SV=1	P51828	ADCY7	120 kDa	0.21	2.2	[]	1	0	1	1	3	2	0	2
TELO2-interacting protein 1 homolog OS=Homo sapiens OX=9606 GN=TTI1 PE=1 SV=3	O43156	TTI1	122 kDa	0.21	1.6	[]	1	2	1	1	2	1	3	2
Vesicle-associated membrane protein 2 OS=Homo sapiens OX=9606 GN=VAMP2 PE=1 SV=3	P63027	VAMP2	13 kDa	0.21	1.2	[]	4	3	4	5	4	5	5	6
Prefoldin subunit 2 OS=Homo sapiens OX=9606 GN=PFDN2 PE=1 SV=1	Q9UHV9	PFDN2	17 kDa	0.21	1.2	[]	7	8	6	8	9	11	7	8
Single-stranded DNA-binding protein, mitochondrial OS=Homo sapiens OX=9606 GN=SSBP1 PE=1 SV=1	Q04837	SSBP1	17 kDa	0.21	0.9	[]	10	8	8	7	6	8	7	8
Plasminogen receptor (KT) OS=Homo sapiens OX=9606 GN=PLGRKT PE=1 SV=1	Q9HBL7	PLGRKT	17 kDa	0.21	0.7	[]	3	2	2	4	2	3	1	2
Host cell factor 1 OS=Homo sapiens OX=9606 GN=HCFC1 PE=1 SV=2	P51610	HCFC1	209 kDa	0.21	0.9	[]	21	18	21	19	15	15	21	18
Apoptosis regulator BAX OS=Homo sapiens OX=9606 GN=BAX PE=1 SV=1	Q07812	BAX	21 kDa	0.21	1.1	[]	5	4	4	5	6	5	5	5
Metaxin-2 OS=Homo sapiens OX=9606 GN=MTX2 PE=1 SV=1	O75431	MTX2	30 kDa	0.21	1.2	[]	5	6	6	4	8	6	6	6
Neuronal membrane glycoprotein M6-a OS=Homo sapiens OX=9606 GN=GPM6A PE=1 SV=2	P51674	GPM6A	31 kDa	0.21	1.3	[]	4	4	3	4	4	5	7	4
Nucleosome-remodeling factor subunit BPTF OS=Homo sapiens OX=9606 GN=BPTF PE=1 SV=3	Q12830	BPTF	338 kDa	0.21	1.5	[]	2	2	2	1	3	4	1	3
Replication termination factor 2 OS=Homo sapiens OX=9606 GN=RTF2 PE=1 SV=3	Q9BY42	RTF2	34 kDa	0.21	0.5	[]	2	1	2	1	1	0	0	2
DCN1-like protein 3 OS=Homo sapiens OX=9606 GN=DCUN1D3 PE=1 SV=1	Q8IWE4	DCUN1D3	34 kDa	0.21	0.4	[]	2	0	1	2	1	1	0	0
Electron transfer flavoprotein subunit alpha, mitochondrial OS=Homo sapiens OX=9606 GN=ETFA PE=1 SV=1	P13804	ETFA	35 kDa	0.21	1.2	[]	9	7	7	5	9	7	9	8
Sodium/potassium-transporting ATPase subunit beta-1 OS=Homo sapiens OX=9606 GN=ATP1B1 PE=1 SV=1	P05026	ATP1B1	35 kDa	0.21	0.9	[]	9	7	8	7	8	6	7	7
Probable cytosolic iron-sulfur protein assembly protein CIAO1 OS=Homo sapiens OX=9606 GN=CIAO1 PE=1 SV=1	O76071	CIAO1	38 kDa	0.21	1.3	[]	4	4	4	4	4	4	6	7
Histone PARylation factor 1 OS=Homo sapiens OX=9606 GN=HPF1 PE=1 SV=2	Q9NWY4	HPF1	39 kDa	0.21	1.2	[]	4	5	3	4	5	4	5	6
IST1 homolog OS=Homo sapiens OX=9606 GN=IST1 PE=1 SV=1	P53990	IST1	40 kDa	0.21	0.9	[]	14	13	11	15	13	12	12	12
Dimethyladenosine transferase 1, mitochondrial OS=Homo sapiens OX=9606 GN=TFB1M PE=1 SV=1	Q8WVM0	TFB1M	40 kDa	0.21	1.3	[]	2	3	2	1	2	3	3	3
Zinc finger protein 787 OS=Homo sapiens OX=9606 GN=ZNF787 PE=1 SV=4	Q6DD87	ZNF787	40 kDa	0.21	1.5	[]	1	1	2	1	1	2	2	3
DnaJ homolog subfamily B member 11 OS=Homo sapiens OX=9606 GN=DNAJB11 PE=1 SV=1	Q9UBS4	DNAJB11	41 kDa	0.21	1.1	[]	22	21	21	16	20	20	26	26
Filamin-binding LIM protein 1 OS=Homo sapiens OX=9606 GN=FBLIM1 PE=1 SV=2	Q8WUP2	FBLIM1	41 kDa	0.21	1.7	[]	1	0	2	1	1	2	2	2
Vacuolar protein sorting-associated protein 37A OS=Homo sapiens OX=9606 GN=VPS37A PE=1 SV=1	Q8NEZ2	VPS37A	44 kDa	0.21	0.5	[]	1	1	1	3	1	1	1	0
Transcriptional repressor protein YY1 OS=Homo sapiens OX=9606 GN=YY1 PE=1 SV=2	P25490	YY1	45 kDa	0.21	1.5	[]	1	1	2	1	2	2	1	3
Pleckstrin homology domain-containing family A member 1 OS=Homo sapiens OX=9606 GN=PLEKHA1 PE=1 SV=2	Q9HB21	PLEKHA1	46 kDa	0.21	2.2	[]	0	0	1	2	1	3	2	1
Synaptotagmin-1 OS=Homo sapiens OX=9606 GN=SYT1 PE=1 SV=1	P21579	SYT1	48 kDa	0.21	1.1	[]	39	45	39	38	42	49	48	38
Nuclear transcription factor Y subunit gamma OS=Homo sapiens OX=9606 GN=NFYC PE=1 SV=3	Q13952	NFYC	50 kDa	0.21	1.3	[]	2	3	2	2	3	3	2	4
Luc7-like protein 3 OS=Homo sapiens OX=9606 GN=LUC7L3 PE=1 SV=2	O95232	LUC7L3	51 kDa	0.21	0.7	[]	7	4	4	6	4	6	4	2
Sorting nexin-4 OS=Homo sapiens OX=9606 GN=SNX4 PE=1 SV=1	O95219	SNX4	52 kDa	0.21	1.1	[]	9	14	12	11	12	14	13	15
Mothers against decapentaplegic homolog 2 OS=Homo sapiens OX=9606 GN=SMAD2 PE=1 SV=1	Q15796	SMAD2	52 kDa	0.21	1.3	[]	2	3	2	2	3	3	2	4
Sacsin OS=Homo sapiens OX=9606 GN=SACS PE=1 SV=2	Q9NZJ4	SACS	521 kDa	0.21	1.1	[]	28	34	30	31	39	41	32	29
CTD small phosphatase-like protein 2 OS=Homo sapiens OX=9606 GN=CTDSPL2 PE=1 SV=2	Q05D32	CTDSPL2	53 kDa	0.21	0.4	[]	2	0	2	1	1	1	0	0
Aldehyde dehydrogenase, mitochondrial OS=Homo sapiens OX=9606 GN=ALDH2 PE=1 SV=2	P05091	ALDH2	56 kDa	0.21	1.1	[]	39	37	33	36	40	35	41	38
4-aminobutyrate aminotransferase, mitochondrial OS=Homo sapiens OX=9606 GN=ABAT PE=1 SV=3	P80404	ABAT	56 kDa	0.21	1.2	[]	7	9	11	10	11	10	10	13
U4/U6 small nuclear ribonucleoprotein Prp4 OS=Homo sapiens OX=9606 GN=PRPF4 PE=1 SV=2	O43172	PRPF4	58 kDa	0.21	1.2	[]	6	6	7	6	8	6	6	9
Solute carrier family 22 member 17 OS=Homo sapiens OX=9606 GN=SLC22A17 PE=1 SV=1	Q8WUG5	SLC22A17	58 kDa	0.21	1.2	[]	4	5	4	3	4	5	6	5
Methylcrotonoyl-CoA carboxylase beta chain, mitochondrial OS=Homo sapiens OX=9606 GN=MCCC2 PE=1 SV=1	Q9HCC0	MCCC2	61 kDa	0.21	0.9	[]	6	5	6	5	6	5	4	5
Alpha-taxilin OS=Homo sapiens OX=9606 GN=TXLNA PE=1 SV=3	P40222	TXLNA	62 kDa	0.21	0.7	[]	10	7	7	14	9	8	6	3
Vesicular glutamate transporter 2 OS=Homo sapiens OX=9606 GN=SLC17A6 PE=2 SV=1	Q9P2U8	SLC17A6	64 kDa	0.21	0.9	[]	16	15	16	14	14	16	13	15
Eukaryotic translation initiation factor 3 subunit D OS=Homo sapiens OX=9606 GN=EIF3D PE=1 SV=1	O15371	EIF3D	64 kDa	0.21	0.9	[]	16	11	16	12	12	13	12	11
Opioid growth factor receptor OS=Homo sapiens OX=9606 GN=OGFR PE=1 SV=3	Q9NZT2	OGFR	73 kDa	0.21	0.8	[]	2	2	2	2	2	2	1	2
TRMT1-like protein OS=Homo sapiens OX=9606 GN=TRMT1L PE=1 SV=2	Q7Z2T5	TRMT1L	82 kDa	0.21	1.7	[]	2	2	0	1	3	2	1	3
DNA replication licensing factor MCM3 OS=Homo sapiens OX=9606 GN=MCM3 PE=1 SV=3	P25205	MCM3	91 kDa	0.21	1.1	[]	16	17	18	24	23	22	19	21
Ubiquitin carboxyl-terminal hydrolase 5 OS=Homo sapiens OX=9606 GN=USP5 PE=1 SV=2	P45974	USP5	96 kDa	0.21	0.9	[]	48	42	50	47	44	44	46	39
Coatomer subunit gamma-1 OS=Homo sapiens OX=9606 GN=COPG1 PE=1 SV=1	Q9Y678	COPG1	98 kDa	0.21	1.1	[]	11	11	10	8	12	11	10	12
Volume-regulated anion channel subunit LRRC8D OS=Homo sapiens OX=9606 GN=LRRC8D PE=1 SV=1	Q7L1W4	LRRC8D	98 kDa	0.21	1.7	[]	2	1	0	2	1	3	3	2
Pre-mRNA-processing factor 6 OS=Homo sapiens OX=9606 GN=PRPF6 PE=1 SV=1	O94906	PRPF6	107 kDa	0.22	1.2	[]	13	15	17	14	18	18	22	13
Catenin delta-1 OS=Homo sapiens OX=9606 GN=CTNND1 PE=1 SV=1	O60716	CTNND1	108 kDa	0.22	0.9	[]	33	32	30	28	29	28	27	31
General vesicular transport factor p115 OS=Homo sapiens OX=9606 GN=USO1 PE=1 SV=2	O60763	USO1	108 kDa	0.22	1.2	[]	16	17	21	18	16	20	24	22
TSC22 domain family protein 1 OS=Homo sapiens OX=9606 GN=TSC22D1 PE=1 SV=3	Q15714	TSC22D1	110 kDa	0.22	0.6	[]	4	5	3	4	2	6	2	0
Condensin complex subunit 3 OS=Homo sapiens OX=9606 GN=NCAPG PE=1 SV=1	Q9BPX3	NCAPG	114 kDa	0.22	1.2	[]	4	6	6	5	7	8	6	5
Integrator complex subunit 3 OS=Homo sapiens OX=9606 GN=INTS3 PE=1 SV=1	Q68E01	INTS3	118 kDa	0.22	1.6	[]	1	3	2	3	2	3	6	4
Voltage-dependent calcium channel subunit alpha-2/delta-1 OS=Homo sapiens OX=9606 GN=CACNA2D1 PE=1 SV=3	P54289	CACNA2D1	125 kDa	0.22	1.2	[]	16	18	22	16	18	24	18	24
Adapter SH3BGRL OS=Homo sapiens OX=9606 GN=SH3BGRL PE=1 SV=1	O75368	SH3BGRL	13 kDa	0.22	1.3	[]	6	5	4	9	7	6	8	11
Apoptotic protease-activating factor 1 OS=Homo sapiens OX=9606 GN=APAF1 PE=1 SV=2	O14727	APAF1	142 kDa	0.22	2.8	[]	0	1	1	0	1	3	0	2
Ras GTPase-activating-like protein IQGAP1 OS=Homo sapiens OX=9606 GN=IQGAP1 PE=1 SV=1	P46940	IQGAP1	189 kDa	0.22	1.2	[]	13	15	20	13	22	18	21	14
Probable RNA-binding protein EIF1AD OS=Homo sapiens OX=9606 GN=EIF1AD PE=1 SV=1	Q8N9N8	EIF1AD	19 kDa	0.22	1.6	[]	1	1	1	0	1	2	1	1
Transcription elongation factor SPT6 OS=Homo sapiens OX=9606 GN=SUPT6H PE=1 SV=2	Q7KZ85	SUPT6H	199 kDa	0.22	1.3	[]	7	8	6	8	13	9	7	8
Parkinson disease protein 7 OS=Homo sapiens OX=9606 GN=PARK7 PE=1 SV=2	Q99497	PARK7	20 kDa	0.22	0.8	[]	33	29	37	34	29	30	35	13
Diphosphoinositol polyphosphate phosphohydrolase NUDT4B OS=Homo sapiens OX=9606 GN=NUDT4B PE=3 SV=1	A0A024RBG1	NUDT4B	20 kDa	0.22	1.2	[]	4	6	5	3	6	6	5	5
NADH dehydrogenase [ubiquinone] 1 alpha subcomplex assembly factor 3 OS=Homo sapiens OX=9606 GN=NDUFAF3 PE=1 SV=1	Q9BU61	NDUFAF3	20 kDa	0.22	1.3	[]	3	2	2	2	4	3	3	2
Large ribosomal subunit protein uL18m OS=Homo sapiens OX=9606 GN=MRPL18 PE=1 SV=1	Q9H0U6	MRPL18	21 kDa	0.22	0.7	[]	8	7	4	3	4	5	3	4
Ras-related protein Rab-5A OS=Homo sapiens OX=9606 GN=RAB5A PE=1 SV=2	P20339	RAB5A	24 kDa	0.22	0.8	[]	19	16	17	27	15	17	17	16
Ras-related protein Rab-21 OS=Homo sapiens OX=9606 GN=RAB21 PE=1 SV=3	Q9UL25	RAB21	24 kDa	0.22	1.2	[]	8	11	7	9	9	11	11	10
Proteasome subunit alpha type-2 OS=Homo sapiens OX=9606 GN=PSMA2 PE=1 SV=2	P25787	PSMA2	26 kDa	0.22	0.9	[]	10	11	9	7	8	8	9	7
Peroxisomal membrane protein 11B OS=Homo sapiens OX=9606 GN=PEX11B PE=1 SV=1	O96011	PEX11B	28 kDa	0.22	0.9	[]	7	6	7	7	5	7	6	6
TIP41-like protein OS=Homo sapiens OX=9606 GN=TIPRL PE=1 SV=2	O75663	TIPRL	31 kDa	0.22	0.9	[]	19	21	19	18	16	18	19	18
UBX domain-containing protein 1 OS=Homo sapiens OX=9606 GN=UBXN1 PE=1 SV=2	Q04323	UBXN1	33 kDa	0.22	0.7	[]	6	4	10	6	3	7	3	4
Elongation factor Ts, mitochondrial OS=Homo sapiens OX=9606 GN=TSFM PE=1 SV=2	P43897	TSFM	35 kDa	0.22	1.3	[]	6	8	6	6	10	8	5	10
Poly(rC)-binding protein 3 OS=Homo sapiens OX=9606 GN=PCBP3 PE=1 SV=2	P57721	PCBP3	39 kDa	0.22	0.9	[]	31	20	29	27	21	26	21	25
RNA binding protein fox-1 homolog 2 OS=Homo sapiens OX=9606 GN=RBFOX2 PE=1 SV=3	O43251	RBFOX2	41 kDa	0.22	0.7	[]	4	2	6	5	2	4	2	4
Protein arginine N-methyltransferase 1 OS=Homo sapiens OX=9606 GN=PRMT1 PE=1 SV=3	Q99873	PRMT1	42 kDa	0.22	0.9	[]	20	22	19	22	19	18	17	22
Galactokinase OS=Homo sapiens OX=9606 GN=GALK1 PE=1 SV=1	P51570	GALK1	42 kDa	0.22	1.3	[]	5	4	8	7	10	6	8	7
Dual specificity mitogen-activated protein kinase kinase 2 OS=Homo sapiens OX=9606 GN=MAP2K2 PE=1 SV=1	P36507	MAP2K2	44 kDa	0.22	1.1	[]	26	31	26	27	32	26	33	30
Argininosuccinate synthase OS=Homo sapiens OX=9606 GN=ASS1 PE=1 SV=2	P00966	ASS1	47 kDa	0.22	0.8	[]	3	4	3	4	3	4	3	2
eIF5-mimic protein 1 OS=Homo sapiens OX=9606 GN=BZW2 PE=1 SV=1	Q9Y6E2	BZW2	48 kDa	0.22	0.9	[]	16	16	17	14	12	16	16	13
Adenylyl cyclase-associated protein 2 OS=Homo sapiens OX=9606 GN=CAP2 PE=1 SV=1	P40123	CAP2	53 kDa	0.22	0.9	[]	16	19	18	19	15	17	18	16
Arylsulfatase A OS=Homo sapiens OX=9606 GN=ARSA PE=1 SV=3	P15289	ARSA	54 kDa	0.22	1.2	[]	6	5	6	5	7	6	9	5
Double-stranded RNA-binding protein Staufen homolog 2 OS=Homo sapiens OX=9606 GN=STAU2 PE=1 SV=2	Q9NUL3	STAU2	63 kDa	0.22	1.2	[]	4	3	2	3	3	4	4	4
Asparagine synthetase [glutamine-hydrolyzing] OS=Homo sapiens OX=9606 GN=ASNS PE=1 SV=4	P08243	ASNS	64 kDa	0.22	0.9	[]	19	19	17	21	16	18	16	19
CTP synthase 2 OS=Homo sapiens OX=9606 GN=CTPS2 PE=1 SV=1	Q9NRF8	CTPS2	66 kDa	0.22	0.9	[]	12	11	13	16	10	10	11	14
Transmembrane 9 superfamily member 3 OS=Homo sapiens OX=9606 GN=TM9SF3 PE=1 SV=2	Q9HD45	TM9SF3	68 kDa	0.22	0.8	[]	11	12	10	16	10	11	11	10
Eukaryotic peptide chain release factor GTP-binding subunit ERF3B OS=Homo sapiens OX=9606 GN=GSPT2 PE=1 SV=2	Q8IYD1	GSPT2	69 kDa	0.22	0.9	[]	19	19	17	21	19	16	14	19
X-ray repair cross-complementing protein 6 OS=Homo sapiens OX=9606 GN=XRCC6 PE=1 SV=2	P12956	XRCC6	70 kDa	0.22	1.1	[]	32	40	34	36	38	38	36	40
Very long-chain specific acyl-CoA dehydrogenase, mitochondrial OS=Homo sapiens OX=9606 GN=ACADVL PE=1 SV=1	P49748	ACADVL	70 kDa	0.22	1.1	[]	13	11	13	11	13	12	14	14
HAUS augmin-like complex subunit 5 OS=Homo sapiens OX=9606 GN=HAUS5 PE=1 SV=2	O94927	HAUS5	72 kDa	0.22	1.8	[]	1	1	2	1	2	1	4	2
Transmembrane and coiled-coil domains protein 1 OS=Homo sapiens OX=9606 GN=TMCC1 PE=1 SV=3	O94876	TMCC1	72 kDa	0.22	1.8	[]	1	1	2	1	2	1	4	2
Calcium/calmodulin-dependent protein kinase type II subunit beta OS=Homo sapiens OX=9606 GN=CAMK2B PE=1 SV=3	Q13554	CAMK2B	73 kDa	0.22	0.9	[]	11	10	11	10	9	10	10	11
Fermitin family homolog 2 OS=Homo sapiens OX=9606 GN=FERMT2 PE=1 SV=1	Q96AC1	FERMT2	78 kDa	0.22	0.9	[]	13	9	11	11	8	10	11	10
Ran-binding protein 9 OS=Homo sapiens OX=9606 GN=RANBP9 PE=1 SV=1	Q96S59	RANBP9	78 kDa	0.22	1.5	[]	1	3	2	1	2	3	2	4
Golgin subfamily A member 5 OS=Homo sapiens OX=9606 GN=GOLGA5 PE=1 SV=3	Q8TBA6	GOLGA5	83 kDa	0.22	1.6	[]	1	1	0	1	1	2	1	1
NAD(P) transhydrogenase, mitochondrial OS=Homo sapiens OX=9606 GN=NNT PE=1 SV=3	Q13423	NNT	114 kDa	0.23	0.9	[]	29	36	30	34	27	28	31	32
Probable ATP-dependent RNA helicase DDX46 OS=Homo sapiens OX=9606 GN=DDX46 PE=1 SV=2	Q7L014	DDX46	117 kDa	0.23	1.2	[]	17	10	8	13	15	14	15	15
Macrophage migration inhibitory factor OS=Homo sapiens OX=9606 GN=MIF PE=1 SV=4	P14174	MIF	12 kDa	0.23	1.2	[]	7	5	4	5	6	6	6	8
Contactin-5 OS=Homo sapiens OX=9606 GN=CNTN5 PE=1 SV=2	O94779	CNTN5	121 kDa	0.23	0.7	[]	3	2	2	4	2	2	1	3
Unconventional myosin-Ib OS=Homo sapiens OX=9606 GN=MYO1B PE=1 SV=3	O43795	MYO1B	132 kDa	0.23	0.9	[]	32	28	30	40	31	31	26	27
Disabled homolog 2-interacting protein OS=Homo sapiens OX=9606 GN=DAB2IP PE=1 SV=2	Q5VWQ8	DAB2IP	132 kDa	0.23	2.8	[]	0	0	0	2	0	2	2	2
Breakpoint cluster region protein OS=Homo sapiens OX=9606 GN=BCR PE=1 SV=2	P11274	BCR	143 kDa	0.23	1.1	[]	12	12	10	12	13	11	14	13
E3 ubiquitin-protein ligase HECW2 OS=Homo sapiens OX=9606 GN=HECW2 PE=1 SV=2	Q9P2P5	HECW2	176 kDa	0.23	2.1	[]	0	0	3	1	1	2	3	3
Peptidyl-prolyl cis-trans isomerase NIMA-interacting 1 OS=Homo sapiens OX=9606 GN=PIN1 PE=1 SV=1	Q13526	PIN1	18 kDa	0.23	0.9	[]	11	10	11	10	11	9	10	10
Thrombospondin type-1 domain-containing protein 7A OS=Homo sapiens OX=9606 GN=THSD7A PE=1 SV=4	Q9UPZ6	THSD7A	185 kDa	0.23	1.2	[]	13	8	10	11	11	18	11	13
Leucine-rich repeat-containing protein 20 OS=Homo sapiens OX=9606 GN=LRRC20 PE=1 SV=1	Q8TCA0	LRRC20	21 kDa	0.23	1.4	[]	3	1	2	2	2	4	2	4
GTP-binding protein Di-Ras1 OS=Homo sapiens OX=9606 GN=DIRAS1 PE=1 SV=1	O95057	DIRAS1	22 kDa	0.23	0.8	[]	9	5	7	7	7	6	6	5
COMM domain-containing protein 4 OS=Homo sapiens OX=9606 GN=COMMD4 PE=1 SV=1	Q9H0A8	COMMD4	22 kDa	0.23	1.6	[]	0	1	1	1	1	2	1	1
Charged multivesicular body protein 3 OS=Homo sapiens OX=9606 GN=CHMP3 PE=1 SV=3	Q9Y3E7	CHMP3	25 kDa	0.23	0.4	[]	2	3	2	0	0	1	0	2
Protein lin-7 homolog A OS=Homo sapiens OX=9606 GN=LIN7A PE=1 SV=2	O14910	LIN7A	26 kDa	0.23	0.8	[]	12	9	7	13	8	9	8	9
Voltage-dependent R-type calcium channel subunit alpha-1E OS=Homo sapiens OX=9606 GN=CACNA1E PE=1 SV=3	Q15878	CACNA1E	262 kDa	0.23	1.4	[]	3	1	2	3	2	4	4	3
Vesicle-associated membrane protein-associated protein A OS=Homo sapiens OX=9606 GN=VAPA PE=1 SV=3	Q9P0L0	VAPA	28 kDa	0.23	0.9	[]	17	19	18	21	12	18	17	18
tRNA 2'-phosphotransferase 1 OS=Homo sapiens OX=9606 GN=TRPT1 PE=1 SV=2	Q86TN4	TRPT1	28 kDa	0.23	1.6	[]	0	1	1	1	1	2	1	1
Large ribosomal subunit protein uL30 OS=Homo sapiens OX=9606 GN=RPL7 PE=1 SV=1	P18124	RPL7	29 kDa	0.23	1.1	[]	34	34	38	35	39	34	37	43
ATP synthase F(0) complex subunit B1, mitochondrial OS=Homo sapiens OX=9606 GN=ATP5PB PE=1 SV=2	P24539	ATP5PB	29 kDa	0.23	1.1	[]	20	15	22	22	22	23	19	24
Proteasome subunit alpha type-4 OS=Homo sapiens OX=9606 GN=PSMA4 PE=1 SV=1	P25789	PSMA4	29 kDa	0.23	0.9	[]	16	16	13	16	13	12	15	16
Transcription factor A, mitochondrial OS=Homo sapiens OX=9606 GN=TFAM PE=1 SV=1	Q00059	TFAM	29 kDa	0.23	0.9	[]	8	7	6	6	6	6	7	6
E3 ubiquitin-protein ligase MARCHF5 OS=Homo sapiens OX=9606 GN=MARCHF5 PE=1 SV=1	Q9NX47	MARCHF5	31 kDa	0.23	0.8	[]	4	4	3	4	3	4	2	4
Protein rogdi homolog OS=Homo sapiens OX=9606 GN=ROGDI PE=1 SV=1	Q9GZN7	ROGDI	32 kDa	0.23	1.9	[]	0	2	2	0	1	3	2	2
Large ribosomal subunit protein uL18 OS=Homo sapiens OX=9606 GN=RPL5 PE=1 SV=3	P46777	RPL5	34 kDa	0.23	1.1	[]	15	19	13	14	19	17	16	18
Adapter molecule crk OS=Homo sapiens OX=9606 GN=CRK PE=1 SV=2	P46108	CRK	34 kDa	0.23	1.1	[]	7	8	10	9	11	9	9	10
RAB7A-interacting MON1-CCZ1 complex subunit 1 OS=Homo sapiens OX=9606 GN=RIMOC1 PE=1 SV=1	A6NDU8	RIMOC1	34 kDa	0.23	1.3	[]	3	2	3	1	3	3	3	3
Fumarylacetoacetate hydrolase domain-containing protein 2A OS=Homo sapiens OX=9606 GN=FAHD2A PE=1 SV=1	Q96GK7	FAHD2A	35 kDa	0.23	1.3	[]	2	3	2	2	3	2	3	4
Cytoplasmic tRNA 2-thiolation protein 1 OS=Homo sapiens OX=9606 GN=CTU1 PE=1 SV=1	Q7Z7A3	CTU1	36 kDa	0.23	1.6	[]	1	0	1	1	1	2	1	1
ERI1 exoribonuclease 3 OS=Homo sapiens OX=9606 GN=ERI3 PE=1 SV=2	O43414	ERI3	37 kDa	0.23	0.8	[]	2	2	2	2	1	2	2	2
Trophoblast glycoprotein-like OS=Homo sapiens OX=9606 GN=TPBGL PE=3 SV=1	P0DKB5	TPBGL	40 kDa	0.23	1.7	[]	0	2	2	2	2	5	2	2
Protein NDRG3 OS=Homo sapiens OX=9606 GN=NDRG3 PE=1 SV=2	Q9UGV2	NDRG3	41 kDa	0.23	1.3	[]	8	4	5	5	5	6	8	10
Deoxyhypusine synthase OS=Homo sapiens OX=9606 GN=DHPS PE=1 SV=1	P49366	DHPS	41 kDa	0.23	0.8	[]	2	2	2	2	1	2	2	2
Ubiquinone biosynthesis O-methyltransferase, mitochondrial OS=Homo sapiens OX=9606 GN=COQ3 PE=1 SV=3	Q9NZJ6	COQ3	41 kDa	0.23	1.6	[]	1	1	0	1	1	1	1	2
Intermembrane lipid transfer protein VPS13C OS=Homo sapiens OX=9606 GN=VPS13C PE=1 SV=1	Q709C8	VPS13C	422 kDa	0.23	1.2	[]	20	17	16	13	20	21	15	20
Ankyrin-2 OS=Homo sapiens OX=9606 GN=ANK2 PE=1 SV=4	Q01484	ANK2	434 kDa	0.23	0.9	[]	123	130	152	143	120	134	133	122
Tumor susceptibility gene 101 protein OS=Homo sapiens OX=9606 GN=TSG101 PE=1 SV=2	Q99816	TSG101	44 kDa	0.23	1	[]	9	9	9	8	9	9	9	10
Hsp90 co-chaperone Cdc37 OS=Homo sapiens OX=9606 GN=CDC37 PE=1 SV=1	Q16543	CDC37	44 kDa	0.23	1.3	[]	3	3	4	5	4	6	5	4
Mitochondrial potassium channel OS=Homo sapiens OX=9606 GN=CCDC51 PE=1 SV=2	Q96ER9	CCDC51	46 kDa	0.23	0.8	[]	6	4	4	5	3	6	4	2
Platelet-activating factor acetylhydrolase IB subunit beta OS=Homo sapiens OX=9606 GN=PAFAH1B1 PE=1 SV=2	P43034	PAFAH1B1	47 kDa	0.23	1.2	[]	36	42	44	33	38	42	43	55
Lupus La protein OS=Homo sapiens OX=9606 GN=SSB PE=1 SV=2	P05455	SSB	47 kDa	0.23	0.9	[]	32	31	29	31	29	31	30	24
Glycogen synthase kinase-3 beta OS=Homo sapiens OX=9606 GN=GSK3B PE=1 SV=2	P49841	GSK3B	47 kDa	0.23	1.1	[]	26	23	24	24	28	21	28	32
Heparan-sulfate 6-O-sulfotransferase 1 OS=Homo sapiens OX=9606 GN=HS6ST1 PE=1 SV=5	O60243	HS6ST1	48 kDa	0.23	1.9	[]	1	0	1	2	1	3	1	3
Elongation factor 1-alpha 1 OS=Homo sapiens OX=9606 GN=EEF1A1 PE=1 SV=1	P68104	EEF1A1	50 kDa	0.23	0.9	[]	95	99	90	96	101	80	90	80
Glycoprotein endo-alpha-1,2-mannosidase-like protein OS=Homo sapiens OX=9606 GN=MANEAL PE=2 SV=1	Q5VSG8	MANEAL	51 kDa	0.23	2.5	[]	1	1	0	0	1	0	2	2
Ataxin-10 OS=Homo sapiens OX=9606 GN=ATXN10 PE=1 SV=1	Q9UBB4	ATXN10	53 kDa	0.23	1.1	[]	17	14	21	16	18	18	19	24
Calcium/calmodulin-dependent protein kinase type II subunit alpha OS=Homo sapiens OX=9606 GN=CAMK2A PE=1 SV=2	Q9UQM7	CAMK2A	54 kDa	0.23	1.1	[]	10	9	10	8	10	11	9	11
Sorting nexin-1 OS=Homo sapiens OX=9606 GN=SNX1 PE=1 SV=3	Q13596	SNX1	59 kDa	0.23	0.9	[]	11	12	10	11	10	9	12	9
CCR4-NOT transcription complex subunit 2 OS=Homo sapiens OX=9606 GN=CNOT2 PE=1 SV=1	Q9NZN8	CNOT2	60 kDa	0.23	0.5	[]	2	3	1	1	0	2	1	1
Cystathionine beta-synthase OS=Homo sapiens OX=9606 GN=CBS PE=1 SV=2	P35520	CBS	61 kDa	0.23	1.1	[]	8	11	12	10	11	12	12	12
Glutamyl-tRNA(Gln) amidotransferase subunit B, mitochondrial OS=Homo sapiens OX=9606 GN=GATB PE=1 SV=1	O75879	GATB	62 kDa	0.23	1.2	[]	3	4	4	5	6	5	5	4
Glucose-6-phosphate isomerase OS=Homo sapiens OX=9606 GN=GPI PE=1 SV=4	P06744	GPI	63 kDa	0.23	0.9	[]	36	33	33	38	30	34	35	33
XK-related protein 7 OS=Homo sapiens OX=9606 GN=XKR7 PE=2 SV=1	Q5GH72	XKR7	64 kDa	0.23	2	[]	3	2	0	0	2	2	4	2
FAD synthase OS=Homo sapiens OX=9606 GN=FLAD1 PE=1 SV=1	Q8NFF5	FLAD1	65 kDa	0.23	1.9	[]	1	1	4	1	1	3	5	5
Calnexin OS=Homo sapiens OX=9606 GN=CANX PE=1 SV=2	P27824	CANX	68 kDa	0.23	1.1	[]	49	50	61	52	64	61	60	49
KIF-binding protein OS=Homo sapiens OX=9606 GN=KIFBP PE=1 SV=1	Q96EK5	KIFBP	72 kDa	0.23	1.6	[]	3	3	1	2	4	5	5	1
HEAT repeat-containing protein 3 OS=Homo sapiens OX=9606 GN=HEATR3 PE=1 SV=2	Q7Z4Q2	HEATR3	75 kDa	0.23	2.9	[]	1	0	1	0	0	2	3	1
Phospholipid transfer protein C2CD2L OS=Homo sapiens OX=9606 GN=C2CD2L PE=1 SV=3	O14523	C2CD2L	76 kDa	0.23	0.8	[]	6	4	6	7	4	6	5	5
NADPH--cytochrome P450 reductase OS=Homo sapiens OX=9606 GN=POR PE=1 SV=2	P16435	POR	77 kDa	0.23	0.9	[]	20	22	18	20	21	18	14	18
E3 ubiquitin-protein ligase Praja-2 OS=Homo sapiens OX=9606 GN=PJA2 PE=1 SV=4	O43164	PJA2	78 kDa	0.23	0.4	[]	1	2	2	0	1	0	1	0
Iron-sulfur clusters transporter ABCB7, mitochondrial OS=Homo sapiens OX=9606 GN=ABCB7 PE=1 SV=2	O75027	ABCB7	83 kDa	0.23	0.8	[]	7	5	7	6	6	6	5	4
Ribosome biogenesis protein BOP1 OS=Homo sapiens OX=9606 GN=BOP1 PE=1 SV=2	Q14137	BOP1	84 kDa	0.23	0.8	[]	8	8	5	8	8	4	4	7
Catenin beta-1 OS=Homo sapiens OX=9606 GN=CTNNB1 PE=1 SV=1	P35222	CTNNB1	85 kDa	0.23	1.1	[]	23	20	22	24	28	29	19	25
Discoidin, CUB and LCCL domain-containing protein 2 OS=Homo sapiens OX=9606 GN=DCBLD2 PE=1 SV=1	Q96PD2	DCBLD2	85 kDa	0.23	0.5	[]	6	3	2	2	2	4	1	0
RalBP1-associated Eps domain-containing protein 1 OS=Homo sapiens OX=9606 GN=REPS1 PE=1 SV=3	Q96D71	REPS1	87 kDa	0.23	2.1	[]	1	2	1	1	1	6	2	2
Centromere/kinetochore protein zw10 homolog OS=Homo sapiens OX=9606 GN=ZW10 PE=1 SV=3	O43264	ZW10	89 kDa	0.23	0.5	[]	2	3	1	5	0	2	2	2
Oligophrenin-1 OS=Homo sapiens OX=9606 GN=OPHN1 PE=1 SV=1	O60890	OPHN1	92 kDa	0.23	1.9	[]	2	0	2	0	3	2	2	1
Large ribosomal subunit protein eL43 OS=Homo sapiens OX=9606 GN=RPL37A PE=1 SV=2	P61513	RPL37A	10 kDa	0.24	0.8	[]	5	4	7	6	4	4	6	4
NF-X1-type zinc finger protein NFXL1 OS=Homo sapiens OX=9606 GN=NFXL1 PE=1 SV=2	Q6ZNB6	NFXL1	101 kDa	0.24	1.7	[]	7	2	3	0	4	6	4	7
Ubiquitin carboxyl-terminal hydrolase CYLD OS=Homo sapiens OX=9606 GN=CYLD PE=1 SV=1	Q9NQC7	CYLD	107 kDa	0.24	1.9	[]	1	1	1	2	1	1	4	4
Protocadherin-1 OS=Homo sapiens OX=9606 GN=PCDH1 PE=1 SV=2	Q08174	PCDH1	115 kDa	0.24	1.2	[]	3	4	4	3	4	6	3	5
Nardilysin OS=Homo sapiens OX=9606 GN=NRDC PE=1 SV=3	O43847	NRDC	132 kDa	0.24	0.8	[]	11	7	7	8	6	8	7	7
Calmodulin-binding transcription activator 2 OS=Homo sapiens OX=9606 GN=CAMTA2 PE=1 SV=3	O94983	CAMTA2	132 kDa	0.24	1.3	[]	2	1	1	1	2	2	1	2
Dynactin subunit 1 OS=Homo sapiens OX=9606 GN=DCTN1 PE=1 SV=3	Q14203	DCTN1	142 kDa	0.24	1	[]	61	58	60	62	64	60	64	60
Splicing factor 3B subunit 1 OS=Homo sapiens OX=9606 GN=SF3B1 PE=1 SV=3	O75533	SF3B1	146 kDa	0.24	0.9	[]	30	31	31	34	31	23	32	29
C-Jun-amino-terminal kinase-interacting protein 3 OS=Homo sapiens OX=9606 GN=MAPK8IP3 PE=1 SV=3	Q9UPT6	MAPK8IP3	147 kDa	0.24	0.9	[]	16	10	13	13	12	13	10	11
Small ribosomal subunit protein uS14m OS=Homo sapiens OX=9606 GN=MRPS14 PE=1 SV=1	O60783	MRPS14	15 kDa	0.24	1.6	[]	1	0	1	1	1	1	1	2
NADH dehydrogenase [ubiquinone] 1 beta subcomplex subunit 11, mitochondrial OS=Homo sapiens OX=9606 GN=NDUFB11 PE=1 SV=1	Q9NX14	NDUFB11	17 kDa	0.24	1.1	[]	4	4	4	4	5	5	4	4
Large ribosomal subunit protein bL12m OS=Homo sapiens OX=9606 GN=MRPL12 PE=1 SV=2	P52815	MRPL12	21 kDa	0.24	2.4	[]	1	0	0	1	1	2	0	2
NADH dehydrogenase [ubiquinone] iron-sulfur protein 7, mitochondrial OS=Homo sapiens OX=9606 GN=NDUFS7 PE=1 SV=3	O75251	NDUFS7	24 kDa	0.24	1.2	[]	6	7	6	4	7	6	7	8
Eukaryotic translation initiation factor 3 subunit K OS=Homo sapiens OX=9606 GN=EIF3K PE=1 SV=1	Q9UBQ5	EIF3K	25 kDa	0.24	0.9	[]	3	3	4	3	3	3	3	3
Protein dopey-2 OS=Homo sapiens OX=9606 GN=DOP1B PE=1 SV=5	Q9Y3R5	DOP1B	258 kDa	0.24	1.6	[]	1	1	1	0	1	1	1	2
GTP:AMP phosphotransferase AK3, mitochondrial OS=Homo sapiens OX=9606 GN=AK3 PE=1 SV=4	Q9UIJ7	AK3	26 kDa	0.24	0.9	[]	15	14	13	18	14	15	12	14
WW domain-binding protein 2 OS=Homo sapiens OX=9606 GN=WBP2 PE=1 SV=1	Q969T9	WBP2	28 kDa	0.24	0.9	[]	11	9	10	10	10	9	10	8
A-kinase anchor protein 13 OS=Homo sapiens OX=9606 GN=AKAP13 PE=1 SV=2	Q12802	AKAP13	308 kDa	0.24	0.6	[]	3	3	1	2	1	3	1	1
Protein CMSS1 OS=Homo sapiens OX=9606 GN=CMSS1 PE=1 SV=2	Q9BQ75	CMSS1	32 kDa	0.24	1.3	[]	2	1	1	1	2	2	1	2
Cadherin EGF LAG seven-pass G-type receptor 3 OS=Homo sapiens OX=9606 GN=CELSR3 PE=1 SV=2	Q9NYQ7	CELSR3	358 kDa	0.24	0.7	[]	8	6	6	5	7	4	6	1
Delta-aminolevulinic acid dehydratase OS=Homo sapiens OX=9606 GN=ALAD PE=1 SV=1	P13716	ALAD	36 kDa	0.24	1.1	[]	4	4	5	5	5	5	5	6
Protein NDRG4 OS=Homo sapiens OX=9606 GN=NDRG4 PE=1 SV=2	Q9ULP0	NDRG4	38 kDa	0.24	0.8	[]	5	6	7	4	4	5	5	5
Protein disulfide isomerase CRELD2 OS=Homo sapiens OX=9606 GN=CRELD2 PE=1 SV=1	Q6UXH1	CRELD2	38 kDa	0.24	0.7	[]	5	3	6	5	5	4	4	1
Glycerophosphodiester phosphodiesterase 1 OS=Homo sapiens OX=9606 GN=GDE1 PE=1 SV=1	Q9NZC3	GDE1	38 kDa	0.24	0.7	[]	4	2	2	4	3	2	2	2
Ribosome production factor 1 OS=Homo sapiens OX=9606 GN=RPF1 PE=1 SV=2	Q9H9Y2	RPF1	40 kDa	0.24	0.5	[]	1	2	2	4	2	1	2	0
Protein mab-21-like 2 OS=Homo sapiens OX=9606 GN=MAB21L2 PE=1 SV=1	Q9Y586	MAB21L2	41 kDa	0.24	1.4	[]	3	2	3	1	2	3	4	4
Arf-GAP with dual PH domain-containing protein 1 OS=Homo sapiens OX=9606 GN=ADAP1 PE=1 SV=2	O75689	ADAP1	43 kDa	0.24	1.2	[]	8	11	9	8	12	8	11	11
Isocitrate dehydrogenase [NAD] subunit gamma, mitochondrial OS=Homo sapiens OX=9606 GN=IDH3G PE=1 SV=1	P51553	IDH3G	43 kDa	0.24	0.8	[]	4	7	6	8	6	5	5	5
N-terminal EF-hand calcium-binding protein 2 OS=Homo sapiens OX=9606 GN=NECAB2 PE=1 SV=1	Q7Z6G3	NECAB2	43 kDa	0.24	1.8	[]	1	3	1	2	1	6	3	3
Guanine nucleotide-binding protein subunit beta-5 OS=Homo sapiens OX=9606 GN=GNB5 PE=1 SV=2	O14775	GNB5	44 kDa	0.24	0.8	[]	7	5	5	4	3	5	3	6
Ribonucleoside-diphosphate reductase subunit M2 OS=Homo sapiens OX=9606 GN=RRM2 PE=1 SV=1	P31350	RRM2	45 kDa	0.24	1.3	[]	5	3	2	3	4	4	5	4
Large ribosomal subunit protein uL3 OS=Homo sapiens OX=9606 GN=RPL3 PE=1 SV=2	P39023	RPL3	46 kDa	0.24	1.1	[]	33	25	31	22	34	29	31	32
TBC1 domain family member 13 OS=Homo sapiens OX=9606 GN=TBC1D13 PE=1 SV=3	Q9NVG8	TBC1D13	47 kDa	0.24	0.9	[]	9	9	8	9	7	8	6	10
BRISC complex subunit Abraxas 2 OS=Homo sapiens OX=9606 GN=ABRAXAS2 PE=1 SV=2	Q15018	ABRAXAS2	47 kDa	0.24	1.3	[]	6	6	8	5	6	8	11	7
Acyl-coenzyme A thioesterase 9, mitochondrial OS=Homo sapiens OX=9606 GN=ACOT9 PE=1 SV=2	Q9Y305	ACOT9	50 kDa	0.24	0.9	[]	7	6	5	7	5	6	5	6
Probable ATP-dependent RNA helicase DDX47 OS=Homo sapiens OX=9606 GN=DDX47 PE=1 SV=1	Q9H0S4	DDX47	51 kDa	0.24	1.4	[]	5	2	2	3	5	3	5	4
Lysosomal Pro-X carboxypeptidase OS=Homo sapiens OX=9606 GN=PRCP PE=1 SV=1	P42785	PRCP	56 kDa	0.24	0.8	[]	4	4	2	4	2	3	2	4
E3 ubiquitin-protein ligase ARIH2 OS=Homo sapiens OX=9606 GN=ARIH2 PE=1 SV=1	O95376	ARIH2	58 kDa	0.24	0.8	[]	3	4	3	2	2	3	2	3
Histone-lysine N-methyltransferase 2D OS=Homo sapiens OX=9606 GN=KMT2D PE=1 SV=2	O14686	KMT2D	593 kDa	0.24	1.6	[]	1	0	1	1	1	1	1	2
Inositol-3-phosphate synthase 1 OS=Homo sapiens OX=9606 GN=ISYNA1 PE=1 SV=1	Q9NPH2	ISYNA1	61 kDa	0.24	0.9	[]	18	13	16	16	14	15	14	15
Transmembrane protein 87A OS=Homo sapiens OX=9606 GN=TMEM87A PE=1 SV=3	Q8NBN3	TMEM87A	63 kDa	0.24	0.9	[]	3	3	4	3	3	3	3	3
RNA-binding protein EWS OS=Homo sapiens OX=9606 GN=EWSR1 PE=1 SV=1	Q01844	EWSR1	68 kDa	0.24	0.8	[]	6	3	5	6	4	6	3	3
Glycosylphosphatidylinositol anchor attachment 1 protein OS=Homo sapiens OX=9606 GN=GPAA1 PE=1 SV=3	O43292	GPAA1	68 kDa	0.24	1.6	[]	1	1	2	2	1	3	2	4
Menin OS=Homo sapiens OX=9606 GN=MEN1 PE=1 SV=4	O00255	MEN1	68 kDa	0.24	1.9	[]	2	0	0	1	2	2	1	1
ATP-dependent RNA helicase DDX3X OS=Homo sapiens OX=9606 GN=DDX3X PE=1 SV=3	O00571	DDX3X	73 kDa	0.24	1	[]	31	33	36	33	36	35	36	33
GMP synthase [glutamine-hydrolyzing] OS=Homo sapiens OX=9606 GN=GMPS PE=1 SV=1	P49915	GMPS	77 kDa	0.24	1.1	[]	23	24	21	24	23	26	23	25
Thimet oligopeptidase OS=Homo sapiens OX=9606 GN=THOP1 PE=1 SV=2	P52888	THOP1	79 kDa	0.24	0.8	[]	7	6	5	6	6	6	4	4
Microtubule-actin cross-linking factor 1, isoforms 1/2/3/4/5 OS=Homo sapiens OX=9606 GN=MACF1 PE=1 SV=4	Q9UPN3	MACF1	838 kDa	0.24	1	[]	79	72	84	75	79	84	81	81
Neuroendocrine convertase 1 OS=Homo sapiens OX=9606 GN=PCSK1 PE=1 SV=2	P29120	PCSK1	84 kDa	0.24	1.6	[]	1	0	1	1	1	1	1	2
Transferrin receptor protein 1 OS=Homo sapiens OX=9606 GN=TFRC PE=1 SV=2	P02786	TFRC	85 kDa	0.24	0.9	[]	15	17	17	15	16	16	14	15
Inhibitor of nuclear factor kappa-B kinase subunit alpha OS=Homo sapiens OX=9606 GN=CHUK PE=1 SV=2	O15111	CHUK	85 kDa	0.24	1.5	[]	1	2	1	3	4	2	2	3
Transitional endoplasmic reticulum ATPase OS=Homo sapiens OX=9606 GN=VCP PE=1 SV=4	P55072	VCP	89 kDa	0.24	1.1	[]	70	69	72	71	70	73	87	72
Vacuolar protein sorting-associated protein 53 homolog OS=Homo sapiens OX=9606 GN=VPS53 PE=1 SV=2	Q5VIR6	VPS53	94 kDa	0.24	0.8	[]	5	3	3	4	3	2	4	3
Tyrosine-protein kinase Fer OS=Homo sapiens OX=9606 GN=FER PE=1 SV=2	P16591	FER	95 kDa	0.24	1.8	[]	3	2	1	1	3	6	1	3
Tetratricopeptide repeat protein 27 OS=Homo sapiens OX=9606 GN=TTC27 PE=1 SV=1	Q6P3X3	TTC27	97 kDa	0.24	2.6	[]	0	1	2	0	2	0	2	4
Glutamate receptor 4 OS=Homo sapiens OX=9606 GN=GRIA4 PE=1 SV=2	P48058	GRIA4	101 kDa	0.25	1.3	[]	4	3	3	3	6	4	4	3
General transcription factor 3C polypeptide 3 OS=Homo sapiens OX=9606 GN=GTF3C3 PE=1 SV=1	Q9Y5Q9	GTF3C3	101 kDa	0.25	1.4	[]	3	4	2	1	4	3	3	4
Protein S100-A13 OS=Homo sapiens OX=9606 GN=S100A13 PE=1 SV=1	Q99584	S100A13	11 kDa	0.25	1.2	[]	2	4	3	3	4	4	3	4
Probable phospholipid-transporting ATPase IIA OS=Homo sapiens OX=9606 GN=ATP9A PE=1 SV=3	O75110	ATP9A	119 kDa	0.25	1.1	[]	24	19	25	23	28	21	26	26
Ubiquitin carboxyl-terminal hydrolase 8 OS=Homo sapiens OX=9606 GN=USP8 PE=1 SV=1	P40818	USP8	128 kDa	0.25	0.5	[]	4	1	2	2	1	3	1	0
Polyamine-transporting ATPase 13A2 OS=Homo sapiens OX=9606 GN=ATP13A2 PE=1 SV=2	Q9NQ11	ATP13A2	129 kDa	0.25	1.9	[]	1	0	1	1	3	1	1	1
Liprin-alpha-3 OS=Homo sapiens OX=9606 GN=PPFIA3 PE=1 SV=3	O75145	PPFIA3	134 kDa	0.25	0.8	[]	12	17	10	15	12	10	13	11
Histone H2A.Z OS=Homo sapiens OX=9606 GN=H2AZ1 PE=1 SV=2	P0C0S5 (+1)	H2AZ1	14 kDa	0.25	0.9	[]	17	24	21	20	14	17	19	21
RNA guanine-N7 methyltransferase activating subunit OS=Homo sapiens OX=9606 GN=RAMAC PE=1 SV=1	Q9BTL3	RAMAC	14 kDa	0.25	1.6	[]	0	2	2	2	3	3	3	1
Methionine synthase OS=Homo sapiens OX=9606 GN=MTR PE=1 SV=2	Q99707	MTR	141 kDa	0.25	1.2	[]	5	6	7	6	6	6	7	9
Cytoplasmic FMR1-interacting protein 1 OS=Homo sapiens OX=9606 GN=CYFIP1 PE=1 SV=1	Q7L576	CYFIP1	145 kDa	0.25	1.1	[]	18	20	21	24	27	23	20	22
Astrocytic phosphoprotein PEA-15 OS=Homo sapiens OX=9606 GN=PEA15 PE=1 SV=2	Q15121	PEA15	15 kDa	0.25	1.3	[]	3	2	2	3	5	4	3	2
Rho guanine nucleotide exchange factor 18 OS=Homo sapiens OX=9606 GN=ARHGEF18 PE=1 SV=4	Q6ZSZ5	ARHGEF18	152 kDa	0.25	1.9	[]	0	1	1	1	2	2	2	0
Small ribosomal subunit protein bS18m OS=Homo sapiens OX=9606 GN=MRPS18C PE=1 SV=1	Q9Y3D5	MRPS18C	16 kDa	0.25	1.3	[]	1	2	1	1	2	2	1	2
Vacuolar protein sorting-associated protein 8 homolog OS=Homo sapiens OX=9606 GN=VPS8 PE=1 SV=3	Q8N3P4	VPS8	162 kDa	0.25	0.8	[]	5	5	4	5	2	5	5	4
Histone deacetylase complex subunit SAP18 OS=Homo sapiens OX=9606 GN=SAP18 PE=1 SV=1	O00422	SAP18	18 kDa	0.25	1.3	[]	10	3	9	9	10	11	9	10
Chromatin complexes subunit BAP18 OS=Homo sapiens OX=9606 GN=BAP18 PE=1 SV=1	Q8IXM2	BAP18	18 kDa	0.25	1.9	[]	1	1	1	0	2	2	0	2
Large ribosomal subunit protein uL23m OS=Homo sapiens OX=9606 GN=MRPL23 PE=1 SV=1	Q16540	MRPL23	18 kDa	0.25	1.6	[]	0	1	1	1	1	1	1	2
Latent-transforming growth factor beta-binding protein 1 OS=Homo sapiens OX=9606 GN=LTBP1 PE=1 SV=4	Q14766	LTBP1	187 kDa	0.25	1.6	[]	1	0	1	1	1	1	2	1
Nucleoporin NUP188 OS=Homo sapiens OX=9606 GN=NUP188 PE=1 SV=1	Q5SRE5	NUP188	196 kDa	0.25	1.2	[]	9	6	10	7	13	8	8	11
Small ribosomal subunit protein uS7 OS=Homo sapiens OX=9606 GN=RPS5 PE=1 SV=4	P46782	RPS5	23 kDa	0.25	0.9	[]	12	13	19	13	12	13	13	11
MOB kinase activator 3A OS=Homo sapiens OX=9606 GN=MOB3A PE=1 SV=1	Q96BX8	MOB3A	25 kDa	0.25	0.8	[]	5	3	3	3	3	3	3	3
Myomegalin OS=Homo sapiens OX=9606 GN=PDE4DIP PE=1 SV=3	Q5VU43	PDE4DIP	265 kDa	0.25	1.4	[]	2	1	1	1	2	1	2	2
Tetratricopeptide repeat protein 28 OS=Homo sapiens OX=9606 GN=TTC28 PE=1 SV=4	Q96AY4	TTC28	271 kDa	0.25	1.4	[]	2	5	5	4	7	8	3	5
Phosphatidylinositol transfer protein alpha isoform OS=Homo sapiens OX=9606 GN=PITPNA PE=1 SV=2	Q00169	PITPNA	32 kDa	0.25	1.3	[]	5	6	5	2	4	6	8	6
Surfeit locus protein 1 OS=Homo sapiens OX=9606 GN=SURF1 PE=1 SV=1	Q15526	SURF1	33 kDa	0.25	1.6	[]	0	1	1	1	1	1	1	2
Small glutamine-rich tetratricopeptide repeat-containing protein beta OS=Homo sapiens OX=9606 GN=SGTB PE=1 SV=1	Q96EQ0	SGTB	33 kDa	0.25	2.3	[]	0	0	1	1	2	2	0	1
Ubiquitin thioesterase OTU1 OS=Homo sapiens OX=9606 GN=YOD1 PE=1 SV=1	Q5VVQ6	YOD1	38 kDa	0.25	0.8	[]	2	2	2	2	2	2	2	1
RISC-loading complex subunit TARBP2 OS=Homo sapiens OX=9606 GN=TARBP2 PE=1 SV=3	Q15633	TARBP2	39 kDa	0.25	2.4	[]	0	2	0	0	1	1	1	2
NADH dehydrogenase [ubiquinone] 1 alpha subcomplex subunit 10, mitochondrial OS=Homo sapiens OX=9606 GN=NDUFA10 PE=1 SV=1	O95299	NDUFA10	41 kDa	0.25	0.9	[]	9	8	6	8	6	8	7	6
cAMP-dependent protein kinase type II-beta regulatory subunit OS=Homo sapiens OX=9606 GN=PRKAR2B PE=1 SV=3	P31323	PRKAR2B	46 kDa	0.25	1.1	[]	34	30	29	37	30	36	39	40
Polymerase delta-interacting protein 3 OS=Homo sapiens OX=9606 GN=POLDIP3 PE=1 SV=2	Q9BY77	POLDIP3	46 kDa	0.25	1.2	[]	2	1	2	2	2	3	2	2
Actin-related protein 3 OS=Homo sapiens OX=9606 GN=ACTR3 PE=1 SV=3	P61158	ACTR3	47 kDa	0.25	1.1	[]	30	24	27	28	31	26	35	28
Evolutionarily conserved signaling intermediate in Toll pathway, mitochondrial OS=Homo sapiens OX=9606 GN=ECSIT PE=1 SV=1	Q9BQ95	ECSIT	49 kDa	0.25	1.3	[]	2	2	2	3	3	2	4	3
Transducin beta-like protein 2 OS=Homo sapiens OX=9606 GN=TBL2 PE=1 SV=1	Q9Y4P3	TBL2	50 kDa	0.25	1.4	[]	4	3	5	6	4	9	7	5
Reticulophagy regulator 3 OS=Homo sapiens OX=9606 GN=RETREG3 PE=1 SV=1	Q86VR2	RETREG3	51 kDa	0.25	1.2	[]	4	3	3	4	3	5	4	6
Sorting nexin-8 OS=Homo sapiens OX=9606 GN=SNX8 PE=1 SV=1	Q9Y5X2	SNX8	53 kDa	0.25	1.6	[]	1	0	1	1	2	1	1	1
Pyruvate dehydrogenase protein X component, mitochondrial OS=Homo sapiens OX=9606 GN=PDHX PE=1 SV=3	O00330	PDHX	54 kDa	0.25	1.2	[]	6	4	5	4	7	6	6	4
DnaJ homolog subfamily C member 7 OS=Homo sapiens OX=9606 GN=DNAJC7 PE=1 SV=2	Q99615	DNAJC7	56 kDa	0.25	1.3	[]	5	4	4	6	7	6	8	4
Y+L amino acid transporter 2 OS=Homo sapiens OX=9606 GN=SLC7A6 PE=1 SV=3	Q92536	SLC7A6	57 kDa	0.25	0.8	[]	2	2	2	2	2	2	2	1
E3 ubiquitin-protein ligase UBR4 OS=Homo sapiens OX=9606 GN=UBR4 PE=1 SV=1	Q5T4S7	UBR4	574 kDa	0.25	0.9	[]	55	51	49	46	48	46	50	46
SWI/SNF-related matrix-associated actin-dependent regulator of chromatin subfamily D member 2 OS=Homo sapiens OX=9606 GN=SMARCD2 PE=1 SV=3	Q92925	SMARCD2	59 kDa	0.25	1.2	[]	2	1	2	2	2	3	2	2
SNW domain-containing protein 1 OS=Homo sapiens OX=9606 GN=SNW1 PE=1 SV=1	Q13573	SNW1	61 kDa	0.25	0.7	[]	5	3	3	2	2	3	3	2
Myelin expression factor 2 OS=Homo sapiens OX=9606 GN=MYEF2 PE=1 SV=3	Q9P2K5	MYEF2	64 kDa	0.25	1.1	[]	16	12	16	11	15	14	17	16
Tyrosine-protein phosphatase non-receptor type 5 OS=Homo sapiens OX=9606 GN=PTPN5 PE=1 SV=4	P54829	PTPN5	64 kDa	0.25	0.7	[]	3	4	5	2	3	4	1	2
sp|ALBU_BOVIN|	sp|ALBU_BOVIN|		69 kDa	0.25	1	[]	673	765	676	672	692	763	729	740
Endoplasmic reticulum chaperone BiP OS=Homo sapiens OX=9606 GN=HSPA5 PE=1 SV=2	P11021	HSPA5	72 kDa	0.25	1	[]	98	99	94	98	100	94	107	102
Sec1 family domain-containing protein 1 OS=Homo sapiens OX=9606 GN=SCFD1 PE=1 SV=4	Q8WVM8	SCFD1	72 kDa	0.25	1.2	[]	8	13	15	9	12	13	13	16
Anoctamin-10 OS=Homo sapiens OX=9606 GN=ANO10 PE=1 SV=2	Q9NW15	ANO10	76 kDa	0.25	0.8	[]	4	3	3	4	4	3	2	3
ATP-dependent RNA helicase DDX50 OS=Homo sapiens OX=9606 GN=DDX50 PE=1 SV=1	Q9BQ39	DDX50	83 kDa	0.25	1.3	[]	9	6	5	5	10	6	7	10
Myotubularin-related protein 12 OS=Homo sapiens OX=9606 GN=MTMR12 PE=1 SV=2	Q9C0I1	MTMR12	86 kDa	0.25	2.4	[]	1	1	0	0	2	1	0	2
DNA topoisomerase 1 OS=Homo sapiens OX=9606 GN=TOP1 PE=1 SV=2	P11387	TOP1	91 kDa	0.25	1.2	[]	11	14	16	9	14	13	15	16
DnaJ homolog subfamily C member 16 OS=Homo sapiens OX=9606 GN=DNAJC16 PE=1 SV=3	Q9Y2G8	DNAJC16	91 kDa	0.25	0.8	[]	2	2	2	2	2	2	2	1
Mitogen-activated protein kinase kinase kinase 12 OS=Homo sapiens OX=9606 GN=MAP3K12 PE=1 SV=2	Q12852	MAP3K12	93 kDa	0.25	1.6	[]	0	1	1	1	2	1	1	1
Heat shock 70 kDa protein 4 OS=Homo sapiens OX=9606 GN=HSPA4 PE=1 SV=4	P34932	HSPA4	94 kDa	0.25	0.9	[]	79	81	81	87	69	80	85	74
Interleukin enhancer-binding factor 3 OS=Homo sapiens OX=9606 GN=ILF3 PE=1 SV=3	Q12906	ILF3	95 kDa	0.25	0.9	[]	47	55	48	53	48	51	46	45
Rho GTPase-activating protein 12 OS=Homo sapiens OX=9606 GN=ARHGAP12 PE=1 SV=1	Q8IWW6	ARHGAP12	96 kDa	0.25	1.3	[]	3	5	6	3	7	6	6	4
Dynamin-1 OS=Homo sapiens OX=9606 GN=DNM1 PE=1 SV=2	Q05193	DNM1	97 kDa	0.25	0.9	[]	37	34	39	44	36	33	37	37
RNA-binding protein 25 OS=Homo sapiens OX=9606 GN=RBM25 PE=1 SV=3	P49756	RBM25	100 kDa	0.26	0.9	[]	10	8	12	12	10	10	8	9
Hexokinase-2 OS=Homo sapiens OX=9606 GN=HK2 PE=1 SV=2	P52789	HK2	102 kDa	0.26	1.1	[]	18	18	16	18	21	20	17	17
Helicase MOV-10 OS=Homo sapiens OX=9606 GN=MOV10 PE=1 SV=2	Q9HCE1	MOV10	114 kDa	0.26	1.6	[]	0	1	1	1	1	1	2	1
Integrin alpha-3 OS=Homo sapiens OX=9606 GN=ITGA3 PE=1 SV=5	P26006	ITGA3	117 kDa	0.26	0.8	[]	2	2	3	3	2	3	2	1
PHD finger-like domain-containing protein 5A OS=Homo sapiens OX=9606 GN=PHF5A PE=1 SV=1	Q7RTV0	PHF5A	12 kDa	0.26	1.4	[]	3	0	3	2	3	3	3	3
Glutamate receptor-interacting protein 1 OS=Homo sapiens OX=9606 GN=GRIP1 PE=1 SV=3	Q9Y3R0	GRIP1	122 kDa	0.26	1.5	[]	4	6	3	3	3	5	7	9
SLIT-ROBO Rho GTPase-activating protein 1 OS=Homo sapiens OX=9606 GN=SRGAP1 PE=1 SV=1	Q7Z6B7	SRGAP1	124 kDa	0.26	0.8	[]	6	9	10	9	6	8	8	7
SRC kinase signaling inhibitor 1 OS=Homo sapiens OX=9606 GN=SRCIN1 PE=1 SV=4	Q9C0H9	SRCIN1	127 kDa	0.26	1.1	[]	16	11	15	12	14	18	15	14
Coatomer subunit alpha OS=Homo sapiens OX=9606 GN=COPA PE=1 SV=2	P53621	COPA	138 kDa	0.26	1.1	[]	40	34	40	41	42	40	45	39
Pre-mRNA-splicing factor ATP-dependent RNA helicase PRP16 OS=Homo sapiens OX=9606 GN=DHX38 PE=1 SV=2	Q92620	DHX38	141 kDa	0.26	1.2	[]	3	2	2	2	3	3	2	3
Charged multivesicular body protein 1b OS=Homo sapiens OX=9606 GN=CHMP1B PE=1 SV=1	Q7LBR1	CHMP1B	22 kDa	0.26	0.8	[]	7	4	7	8	6	5	6	5
Small ribosomal subunit protein mS34 OS=Homo sapiens OX=9606 GN=MRPS34 PE=1 SV=2	P82930	MRPS34	26 kDa	0.26	1.1	[]	4	5	4	4	5	5	4	6
14-3-3 protein eta OS=Homo sapiens OX=9606 GN=YWHAH PE=1 SV=4	Q04917	YWHAH	28 kDa	0.26	1.1	[]	96	88	78	90	92	88	97	95
Proteasome subunit alpha type-3 OS=Homo sapiens OX=9606 GN=PSMA3 PE=1 SV=2	P25788	PSMA3	28 kDa	0.26	0.9	[]	16	19	17	21	16	16	15	19
Single-strand selective monofunctional uracil DNA glycosylase OS=Homo sapiens OX=9606 GN=SMUG1 PE=1 SV=2	Q53HV7	SMUG1	30 kDa	0.26	1.4	[]	1	2	1	1	2	2	2	1
Ribonuclease P protein subunit p38 OS=Homo sapiens OX=9606 GN=RPP38 PE=1 SV=2	P78345	RPP38	32 kDa	0.26	1.6	[]	0	1	1	1	1	1	2	1
Vacuolar protein sorting-associated protein 26C OS=Homo sapiens OX=9606 GN=VPS26C PE=1 SV=1	O14972	VPS26C	33 kDa	0.26	1.4	[]	1	2	1	1	2	1	2	2
Glyoxalase domain-containing protein 4 OS=Homo sapiens OX=9606 GN=GLOD4 PE=1 SV=1	Q9HC38	GLOD4	35 kDa	0.26	0.9	[]	19	22	22	19	17	19	18	21
Translation initiation factor eIF-2B subunit beta OS=Homo sapiens OX=9606 GN=EIF2B2 PE=1 SV=3	P49770	EIF2B2	39 kDa	0.26	1.2	[]	5	5	7	6	6	8	7	6
Hsp70-binding protein 1 OS=Homo sapiens OX=9606 GN=HSPBP1 PE=1 SV=2	Q9NZL4	HSPBP1	39 kDa	0.26	1.1	[]	5	3	4	4	5	5	5	4
Large ribosomal subunit protein mL39 OS=Homo sapiens OX=9606 GN=MRPL39 PE=1 SV=3	Q9NYK5	MRPL39	39 kDa	0.26	1.1	[]	4	4	4	3	4	6	4	4
Neuronal-specific septin-3 OS=Homo sapiens OX=9606 GN=SEPTIN3 PE=1 SV=3	Q9UH03	SEPTIN3	41 kDa	0.26	0.9	[]	22	27	19	23	17	16	23	22
Proliferation-associated protein 2G4 OS=Homo sapiens OX=9606 GN=PA2G4 PE=1 SV=3	Q9UQ80	PA2G4	44 kDa	0.26	0.9	[]	44	33	32	34	33	32	30	34
Queuine tRNA-ribosyltransferase accessory subunit 2 OS=Homo sapiens OX=9606 GN=QTRT2 PE=1 SV=1	Q9H974	QTRT2	47 kDa	0.26	1.2	[]	3	3	2	2	2	4	3	4
E3 ubiquitin-protein ligase makorin-2 OS=Homo sapiens OX=9606 GN=MKRN2 PE=1 SV=2	Q9H000	MKRN2	47 kDa	0.26	1.3	[]	1	1	1	2	1	2	2	2
Cytochrome b-c1 complex subunit 2, mitochondrial OS=Homo sapiens OX=9606 GN=UQCRC2 PE=1 SV=3	P22695	UQCRC2	48 kDa	0.26	1.1	[]	19	21	24	23	22	25	22	24
DNA methyltransferase 1-associated protein 1 OS=Homo sapiens OX=9606 GN=DMAP1 PE=1 SV=1	Q9NPF5	DMAP1	53 kDa	0.26	1.9	[]	0	1	1	1	1	1	3	1
Probable E3 ubiquitin-protein ligase HERC1 OS=Homo sapiens OX=9606 GN=HERC1 PE=1 SV=2	Q15751	HERC1	532 kDa	0.26	1.3	[]	8	4	5	6	5	9	6	11
Plasma alpha-L-fucosidase OS=Homo sapiens OX=9606 GN=FUCA2 PE=1 SV=2	Q9BTY2	FUCA2	54 kDa	0.26	0.6	[]	2	3	1	1	1	1	2	0
CD276 antigen OS=Homo sapiens OX=9606 GN=CD276 PE=1 SV=1	Q5ZPR3	CD276	57 kDa	0.26	1.2	[]	4	5	6	5	7	6	6	5
Nectin-2 OS=Homo sapiens OX=9606 GN=NECTIN2 PE=1 SV=1	Q92692	NECTIN2	58 kDa	0.26	0.8	[]	5	7	5	7	5	6	5	4
Glucosidase 2 subunit beta OS=Homo sapiens OX=9606 GN=PRKCSH PE=1 SV=2	P14314	PRKCSH	59 kDa	0.26	0.9	[]	44	48	45	37	39	41	43	38
Tubulin-specific chaperone E OS=Homo sapiens OX=9606 GN=TBCE PE=1 SV=1	Q15813	TBCE	59 kDa	0.26	1.2	[]	5	5	6	4	7	5	6	6
Phosphoenolpyruvate carboxykinase [GTP], mitochondrial OS=Homo sapiens OX=9606 GN=PCK2 PE=1 SV=4	Q16822	PCK2	71 kDa	0.26	1.3	[]	6	6	5	8	7	6	7	12
Histone acetyltransferase KAT7 OS=Homo sapiens OX=9606 GN=KAT7 PE=1 SV=1	O95251	KAT7	71 kDa	0.26	0.8	[]	5	4	3	3	4	4	2	2
Tubulin--tyrosine ligase-like protein 12 OS=Homo sapiens OX=9606 GN=TTLL12 PE=1 SV=2	Q14166	TTLL12	74 kDa	0.26	1.2	[]	13	8	9	8	10	10	12	13
Serotransferrin OS=Homo sapiens OX=9606 GN=TF PE=1 SV=4	P02787 (+1)	TF	77 kDa	0.26	1.1	[]	16	16	16	13	19	16	14	19
Neurochondrin OS=Homo sapiens OX=9606 GN=NCDN PE=1 SV=1	Q9UBB6	NCDN	79 kDa	0.26	0.9	[]	15	17	15	19	14	17	14	15
Coiled-coil domain-containing protein 177 OS=Homo sapiens OX=9606 GN=CCDC177 PE=2 SV=3	Q9NQR7	CCDC177	80 kDa	0.26	1.2	[]	1	2	2	2	2	3	2	2
DISP complex protein LRCH3 OS=Homo sapiens OX=9606 GN=LRCH3 PE=1 SV=2	Q96II8	LRCH3	86 kDa	0.26	2.4	[]	0	0	0	2	2	1	1	1
Cadherin-10 OS=Homo sapiens OX=9606 GN=CDH10 PE=1 SV=2	Q9Y6N8	CDH10	88 kDa	0.26	1.3	[]	1	1	1	2	1	2	2	2
Striatin-interacting protein 1 OS=Homo sapiens OX=9606 GN=STRIP1 PE=1 SV=1	Q5VSL9	STRIP1	96 kDa	0.26	1.2	[]	6	5	8	6	8	6	8	7
Nuclear factor NF-kappa-B p105 subunit OS=Homo sapiens OX=9606 GN=NFKB1 PE=1 SV=2	P19838	NFKB1	105 kDa	0.27	1.4	[]	1	1	2	2	2	3	1	3
Squamous cell carcinoma antigen recognized by T-cells 3 OS=Homo sapiens OX=9606 GN=SART3 PE=1 SV=1	Q15020	SART3	110 kDa	0.27	1.1	[]	18	13	13	14	15	17	15	19
Inositol polyphosphate-4-phosphatase type I A OS=Homo sapiens OX=9606 GN=INPP4A PE=1 SV=1	Q96PE3	INPP4A	110 kDa	0.27	1.2	[]	17	12	12	15	17	15	21	14
Contactin-2 OS=Homo sapiens OX=9606 GN=CNTN2 PE=1 SV=1	Q02246	CNTN2	113 kDa	0.27	1.2	[]	10	10	8	12	10	13	10	14
Constitutive coactivator of PPAR-gamma-like protein 1 OS=Homo sapiens OX=9606 GN=FAM120A PE=1 SV=2	Q9NZB2	FAM120A	122 kDa	0.27	0.7	[]	2	2	2	3	1	3	1	2
La-related protein 1 OS=Homo sapiens OX=9606 GN=LARP1 PE=1 SV=2	Q6PKG0	LARP1	124 kDa	0.27	0.8	[]	14	10	8	10	7	11	7	10
DNA excision repair protein ERCC-6-like OS=Homo sapiens OX=9606 GN=ERCC6L PE=1 SV=1	Q2NKX8	ERCC6L	141 kDa	0.27	1.9	[]	0	0	1	2	2	2	1	1
Serine/threonine-protein kinase SIK3 OS=Homo sapiens OX=9606 GN=SIK3 PE=1 SV=4	Q9Y2K2	SIK3	145 kDa	0.27	1.9	[]	0	0	1	2	1	2	1	2
Receptor-type tyrosine-protein phosphatase eta OS=Homo sapiens OX=9606 GN=PTPRJ PE=1 SV=3	Q12913	PTPRJ	146 kDa	0.27	0.6	[]	1	2	3	1	2	0	1	1
Leucine-rich PPR motif-containing protein, mitochondrial OS=Homo sapiens OX=9606 GN=LRPPRC PE=1 SV=3	P42704	LRPPRC	158 kDa	0.27	1.1	[]	46	45	42	43	51	42	44	52
Small ribosomal subunit protein uS19 OS=Homo sapiens OX=9606 GN=RPS15 PE=1 SV=2	P62841	RPS15	17 kDa	0.27	2.1	[]	4	0	1	1	1	4	2	6
Rho GTPase-activating protein 35 OS=Homo sapiens OX=9606 GN=ARHGAP35 PE=1 SV=3	Q9NRY4	ARHGAP35	171 kDa	0.27	1.1	[]	32	29	24	31	33	28	33	33
Sorting nexin-12 OS=Homo sapiens OX=9606 GN=SNX12 PE=1 SV=4	Q9UMY4	SNX12	19 kDa	0.27	1.1	[]	7	10	9	8	9	9	10	10
Protein RRP5 homolog OS=Homo sapiens OX=9606 GN=PDCD11 PE=1 SV=3	Q14690	PDCD11	209 kDa	0.27	1.2	[]	10	9	9	7	12	8	12	9
Transgelin-3 OS=Homo sapiens OX=9606 GN=TAGLN3 PE=1 SV=2	Q9UI15	TAGLN3	22 kDa	0.27	0.9	[]	41	36	33	35	33	35	36	31
Core-binding factor subunit beta OS=Homo sapiens OX=9606 GN=CBFB PE=1 SV=2	Q13951	CBFB	22 kDa	0.27	0.8	[]	6	5	5	6	5	6	4	3
Sodium channel protein type 2 subunit alpha OS=Homo sapiens OX=9606 GN=SCN2A PE=1 SV=3	Q99250	SCN2A	228 kDa	0.27	1.1	[]	6	6	6	8	8	7	7	7
Pericentriolar material 1 protein OS=Homo sapiens OX=9606 GN=PCM1 PE=1 SV=5	Q15154	PCM1	229 kDa	0.27	0.7	[]	3	6	6	5	5	6	2	2
Glutathione S-transferase P OS=Homo sapiens OX=9606 GN=GSTP1 PE=1 SV=2	P09211 (+1)	GSTP1	23 kDa	0.27	0.9	[]	25	21	24	22	23	21	22	19
Ras-related protein Rab-18 OS=Homo sapiens OX=9606 GN=RAB18 PE=1 SV=1	Q9NP72	RAB18	23 kDa	0.27	1.2	[]	10	9	10	15	12	13	12	16
Small ribosomal subunit protein mS26 OS=Homo sapiens OX=9606 GN=MRPS26 PE=1 SV=1	Q9BYN8	MRPS26	24 kDa	0.27	0.8	[]	6	5	6	3	3	3	5	5
Catechol O-methyltransferase OS=Homo sapiens OX=9606 GN=COMT PE=1 SV=2	P21964	COMT	30 kDa	0.27	0.9	[]	7	9	9	10	7	8	9	7
Adaptin ear-binding coat-associated protein 1 OS=Homo sapiens OX=9606 GN=NECAP1 PE=1 SV=2	Q8NC96	NECAP1	30 kDa	0.27	0.8	[]	4	4	2	4	3	3	3	3
F-actin-capping protein subunit alpha-2 OS=Homo sapiens OX=9606 GN=CAPZA2 PE=1 SV=3	P47755	CAPZA2	33 kDa	0.27	0.9	[]	32	33	33	36	29	31	30	36
Phosphopantothenate--cysteine ligase OS=Homo sapiens OX=9606 GN=PPCS PE=1 SV=2	Q9HAB8	PPCS	34 kDa	0.27	1.1	[]	6	6	6	7	7	7	6	7
Peroxisomal membrane protein PMP34 OS=Homo sapiens OX=9606 GN=SLC25A17 PE=1 SV=1	O43808	SLC25A17	35 kDa	0.27	1.2	[]	2	2	1	2	2	2	2	3
Glyceraldehyde-3-phosphate dehydrogenase OS=Homo sapiens OX=9606 GN=GAPDH PE=1 SV=3	P04406	GAPDH	36 kDa	0.27	1	[]	183	198	178	176	195	180	190	205
Thymidylate synthase OS=Homo sapiens OX=9606 GN=TYMS PE=1 SV=3	P04818	TYMS	36 kDa	0.27	0.8	[]	7	7	7	9	4	7	8	6
Eukaryotic translation initiation factor 3 subunit F OS=Homo sapiens OX=9606 GN=EIF3F PE=1 SV=1	O00303	EIF3F	38 kDa	0.27	1.2	[]	13	9	8	10	10	17	10	13
GDP-fucose protein O-fucosyltransferase 1 OS=Homo sapiens OX=9606 GN=POFUT1 PE=1 SV=1	Q9H488	POFUT1	44 kDa	0.27	1.3	[]	4	3	4	3	5	4	3	7
Hydroxysteroid dehydrogenase-like protein 2 OS=Homo sapiens OX=9606 GN=HSDL2 PE=1 SV=1	Q6YN16	HSDL2	45 kDa	0.27	1.1	[]	7	5	5	4	6	6	6	7
26S proteasome regulatory subunit 8 OS=Homo sapiens OX=9606 GN=PSMC5 PE=1 SV=1	P62195	PSMC5	46 kDa	0.27	1.2	[]	18	20	20	22	17	21	29	26
Lipid droplet-regulating VLDL assembly factor AUP1 OS=Homo sapiens OX=9606 GN=AUP1 PE=1 SV=2	Q9Y679	AUP1	46 kDa	0.27	0.7	[]	4	2	6	5	3	3	4	3
AP-3 complex subunit mu-1 OS=Homo sapiens OX=9606 GN=AP3M1 PE=1 SV=1	Q9Y2T2	AP3M1	47 kDa	0.27	1.2	[]	9	10	10	11	9	10	14	15
COP9 signalosome complex subunit 3 OS=Homo sapiens OX=9606 GN=COPS3 PE=1 SV=3	Q9UNS2	COPS3	48 kDa	0.27	0.9	[]	17	12	19	19	14	15	15	15
Splicing factor 3A subunit 2 OS=Homo sapiens OX=9606 GN=SF3A2 PE=1 SV=2	Q15428	SF3A2	49 kDa	0.27	0.8	[]	5	5	6	5	4	6	4	3
UBX domain-containing protein 6 OS=Homo sapiens OX=9606 GN=UBXN6 PE=1 SV=1	Q9BZV1	UBXN6	50 kDa	0.27	1.2	[]	2	2	1	2	2	2	2	3
Putative WAS protein family homolog 3 OS=Homo sapiens OX=9606 GN=WASH3P PE=1 SV=2	C4AMC7 (+1)	WASH3P	50 kDa	0.27	0.6	[]	2	2	1	2	2	0	2	0
LanC-like protein 2 OS=Homo sapiens OX=9606 GN=LANCL2 PE=1 SV=1	Q9NS86	LANCL2	51 kDa	0.27	0.8	[]	10	8	15	13	7	12	6	11
Annexin A11 OS=Homo sapiens OX=9606 GN=ANXA11 PE=1 SV=1	P50995	ANXA11	54 kDa	0.27	0.7	[]	3	2	2	2	2	3	1	1
Fascin OS=Homo sapiens OX=9606 GN=FSCN1 PE=1 SV=3	Q16658	FSCN1	55 kDa	0.27	0.9	[]	78	89	86	87	75	81	89	74
E3 ubiquitin-protein ligase MGRN1 OS=Homo sapiens OX=9606 GN=MGRN1 PE=1 SV=2	O60291	MGRN1	61 kDa	0.27	0.8	[]	5	3	5	6	3	4	4	5
Elongator complex protein 3 OS=Homo sapiens OX=9606 GN=ELP3 PE=1 SV=2	Q9H9T3	ELP3	62 kDa	0.27	0.9	[]	5	5	4	5	3	6	4	4
Protein C12orf4 OS=Homo sapiens OX=9606 GN=C12orf4 PE=1 SV=1	Q9NQ89	C12orf4	64 kDa	0.27	1.4	[]	3	1	2	1	2	2	3	3
Integrator complex subunit 11 OS=Homo sapiens OX=9606 GN=INTS11 PE=1 SV=2	Q5TA45	INTS11	68 kDa	0.27	1.3	[]	1	1	2	1	1	2	2	2
Kinesin light chain 2 OS=Homo sapiens OX=9606 GN=KLC2 PE=1 SV=1	Q9H0B6	KLC2	69 kDa	0.27	0.9	[]	18	15	20	21	14	20	16	13
Fragile X messenger ribonucleoprotein 1 OS=Homo sapiens OX=9606 GN=FMR1 PE=1 SV=1	Q06787	FMR1	71 kDa	0.27	1.3	[]	3	4	7	5	5	6	7	7
Mini-chromosome maintenance complex-binding protein OS=Homo sapiens OX=9606 GN=MCMBP PE=1 SV=2	Q9BTE3	MCMBP	73 kDa	0.27	1.4	[]	1	2	2	1	1	3	3	2
RalA-binding protein 1 OS=Homo sapiens OX=9606 GN=RALBP1 PE=1 SV=3	Q15311	RALBP1	76 kDa	0.27	0.8	[]	3	2	3	4	2	3	3	2
Sulfhydryl oxidase 2 OS=Homo sapiens OX=9606 GN=QSOX2 PE=1 SV=3	Q6ZRP7	QSOX2	78 kDa	0.27	1.4	[]	1	2	2	1	3	3	2	1
Double-stranded RNA-specific editase 1 OS=Homo sapiens OX=9606 GN=ADARB1 PE=1 SV=1	P78563	ADARB1	81 kDa	0.27	1.9	[]	0	1	2	0	1	2	2	1
Protein EFR3 homolog B OS=Homo sapiens OX=9606 GN=EFR3B PE=1 SV=2	Q9Y2G0	EFR3B	92 kDa	0.27	0.8	[]	4	6	4	4	5	3	4	3
Dimethylglycine dehydrogenase, mitochondrial OS=Homo sapiens OX=9606 GN=DMGDH PE=1 SV=2	Q9UI17	DMGDH	97 kDa	0.27	1.9	[]	0	1	2	0	1	2	2	1
Crooked neck-like protein 1 OS=Homo sapiens OX=9606 GN=CRNKL1 PE=1 SV=4	Q9BZJ0	CRNKL1	100 kDa	0.28	1.3	[]	1	3	3	3	5	3	3	3
Migration and invasion enhancer 1 OS=Homo sapiens OX=9606 GN=MIEN1 PE=1 SV=1	Q9BRT3	MIEN1	12 kDa	0.28	1.4	[]	2	0	2	2	3	2	2	2
Disheveled-associated activator of morphogenesis 1 OS=Homo sapiens OX=9606 GN=DAAM1 PE=1 SV=2	Q9Y4D1	DAAM1	123 kDa	0.28	1.1	[]	15	14	11	16	15	14	16	20
DNA mismatch repair protein Msh3 OS=Homo sapiens OX=9606 GN=MSH3 PE=1 SV=4	P20585	MSH3	127 kDa	0.28	1.2	[]	3	3	4	3	4	4	5	3
Large ribosomal subunit protein eL30 OS=Homo sapiens OX=9606 GN=RPL30 PE=1 SV=2	P62888	RPL30	13 kDa	0.28	0.9	[]	16	18	18	16	15	16	9	19
Elongin-B OS=Homo sapiens OX=9606 GN=ELOB PE=1 SV=1	Q15370	ELOB	13 kDa	0.28	1.1	[]	10	8	9	9	10	9	9	11
Eukaryotic translation initiation factor 1b OS=Homo sapiens OX=9606 GN=EIF1B PE=1 SV=2	O60739 (+1)	EIF1B	13 kDa	0.28	1.2	[]	2	3	2	2	3	3	2	3
Symplekin OS=Homo sapiens OX=9606 GN=SYMPK PE=1 SV=2	Q92797	SYMPK	141 kDa	0.28	0.8	[]	6	3	5	7	5	4	3	5
pre-mRNA 3' end processing protein WDR33 OS=Homo sapiens OX=9606 GN=WDR33 PE=1 SV=2	Q9C0J8	WDR33	146 kDa	0.28	1.3	[]	4	2	2	2	4	3	3	3
Insulin-like growth factor 1 receptor OS=Homo sapiens OX=9606 GN=IGF1R PE=1 SV=1	P08069	IGF1R	155 kDa	0.28	0.8	[]	6	7	9	8	7	7	7	3
Trafficking protein particle complex subunit 8 OS=Homo sapiens OX=9606 GN=TRAPPC8 PE=1 SV=2	Q9Y2L5	TRAPPC8	161 kDa	0.28	0.9	[]	9	9	7	9	7	7	9	8
DNA-directed RNA polymerases I, II, and III subunit RPABC3 OS=Homo sapiens OX=9606 GN=POLR2H PE=1 SV=4	P52434	POLR2H	17 kDa	0.28	1.3	[]	6	4	2	3	5	4	5	6
ATP synthase subunit d, mitochondrial OS=Homo sapiens OX=9606 GN=ATP5PD PE=1 SV=3	O75947	ATP5PD	18 kDa	0.28	0.9	[]	11	10	9	11	11	7	7	11
Small ribosomal subunit protein uS3m OS=Homo sapiens OX=9606 GN=MRPS24 PE=1 SV=1	Q96EL2	MRPS24	19 kDa	0.28	0.8	[]	2	1	1	1	1	1	1	1
Stathmin-2 OS=Homo sapiens OX=9606 GN=STMN2 PE=1 SV=3	Q93045	STMN2	21 kDa	0.28	1.2	[]	22	18	22	20	30	25	23	17
Proteasome activator complex subunit 4 OS=Homo sapiens OX=9606 GN=PSME4 PE=1 SV=2	Q14997	PSME4	211 kDa	0.28	1.2	[]	9	8	10	7	12	11	9	8
Plexin-A4 OS=Homo sapiens OX=9606 GN=PLXNA4 PE=1 SV=4	Q9HCM2	PLXNA4	212 kDa	0.28	1.1	[]	63	53	54	55	58	58	61	58
GTP-binding protein SAR1a OS=Homo sapiens OX=9606 GN=SAR1A PE=1 SV=1	Q9NR31	SAR1A	22 kDa	0.28	1.1	[]	8	8	7	8	8	7	9	10
Zinc finger protein 638 OS=Homo sapiens OX=9606 GN=ZNF638 PE=1 SV=2	Q14966	ZNF638	221 kDa	0.28	1.5	[]	3	7	3	4	5	8	3	9
Nuclear pore complex protein Nup205 OS=Homo sapiens OX=9606 GN=NUP205 PE=1 SV=3	Q92621	NUP205	228 kDa	0.28	1.1	[]	14	14	16	15	17	16	13	21
Ubiquitin domain-containing protein 2 OS=Homo sapiens OX=9606 GN=UBTD2 PE=1 SV=2	Q8WUN7	UBTD2	26 kDa	0.28	0.7	[]	4	1	3	3	2	3	1	2
Methylthioribulose-1-phosphate dehydratase OS=Homo sapiens OX=9606 GN=APIP PE=1 SV=1	Q96GX9	APIP	27 kDa	0.28	0.7	[]	3	1	2	2	1	2	1	2
Small ribosomal subunit protein uS7m OS=Homo sapiens OX=9606 GN=MRPS7 PE=1 SV=2	Q9Y2R9	MRPS7	28 kDa	0.28	1.4	[]	6	8	5	3	6	8	5	11
Nurim OS=Homo sapiens OX=9606 GN=NRM PE=1 SV=1	Q8IXM6	NRM	29 kDa	0.28	1.3	[]	3	2	5	3	3	4	5	6
Peroxiredoxin-4 OS=Homo sapiens OX=9606 GN=PRDX4 PE=1 SV=1	Q13162	PRDX4	31 kDa	0.28	0.9	[]	16	17	17	15	14	14	17	16
Tetraspanin-14 OS=Homo sapiens OX=9606 GN=TSPAN14 PE=1 SV=1	Q8NG11	TSPAN14	31 kDa	0.28	0.7	[]	3	2	1	2	1	2	1	2
Syntaxin-17 OS=Homo sapiens OX=9606 GN=STX17 PE=1 SV=2	P56962	STX17	33 kDa	0.28	0.8	[]	2	1	1	1	1	1	1	1
Quinone oxidoreductase OS=Homo sapiens OX=9606 GN=CRYZ PE=1 SV=1	Q08257	CRYZ	35 kDa	0.28	1.2	[]	9	7	8	4	7	8	9	10
BTB/POZ domain-containing protein KCTD12 OS=Homo sapiens OX=9606 GN=KCTD12 PE=1 SV=1	Q96CX2	KCTD12	36 kDa	0.28	1.2	[]	4	5	5	6	6	5	7	6
Glucose-6-phosphatase 3 OS=Homo sapiens OX=9606 GN=G6PC3 PE=1 SV=2	Q9BUM1	G6PC3	39 kDa	0.28	0.8	[]	2	1	1	1	1	1	1	1
Nuclease EXOG, mitochondrial OS=Homo sapiens OX=9606 GN=EXOG PE=1 SV=2	Q9Y2C4	EXOG	41 kDa	0.28	1.2	[]	3	2	4	3	4	3	4	4
Nucleolysin TIAR OS=Homo sapiens OX=9606 GN=TIAL1 PE=1 SV=1	Q01085	TIAL1	42 kDa	0.28	0.9	[]	9	8	8	8	7	8	7	9
Protein TFG OS=Homo sapiens OX=9606 GN=TFG PE=1 SV=2	Q92734	TFG	43 kDa	0.28	0.9	[]	13	11	13	13	10	10	13	13
Pre-mRNA-splicing regulator WTAP OS=Homo sapiens OX=9606 GN=WTAP PE=1 SV=2	Q15007	WTAP	44 kDa	0.28	1.2	[]	2	1	2	2	2	2	2	3
DnaJ homolog subfamily A member 2 OS=Homo sapiens OX=9606 GN=DNAJA2 PE=1 SV=1	O60884	DNAJA2	46 kDa	0.28	0.9	[]	15	12	13	16	13	15	10	13
12S rRNA N4-methylcytidine (m4C) methyltransferase OS=Homo sapiens OX=9606 GN=METTL15 PE=1 SV=1	A6NJ78	METTL15	46 kDa	0.28	0.8	[]	2	1	1	1	1	1	1	1
Histone-lysine N-trimethyltransferase SMYD5 OS=Homo sapiens OX=9606 GN=SMYD5 PE=1 SV=2	Q6GMV2	SMYD5	47 kDa	0.28	1.4	[]	1	2	1	3	2	3	2	3
L-2-hydroxyglutarate dehydrogenase, mitochondrial OS=Homo sapiens OX=9606 GN=L2HGDH PE=1 SV=3	Q9H9P8	L2HGDH	50 kDa	0.28	1.1	[]	4	4	4	4	4	4	5	6
Trimethyllysine dioxygenase, mitochondrial OS=Homo sapiens OX=9606 GN=TMLHE PE=1 SV=1	Q9NVH6	TMLHE	50 kDa	0.28	1.2	[]	2	3	4	3	4	4	4	3
2-oxoisovalerate dehydrogenase subunit alpha, mitochondrial OS=Homo sapiens OX=9606 GN=BCKDHA PE=1 SV=2	P12694	BCKDHA	50 kDa	0.28	1.2	[]	2	3	2	3	3	4	2	4
WD repeat-containing protein 41 OS=Homo sapiens OX=9606 GN=WDR41 PE=1 SV=3	Q9HAD4	WDR41	52 kDa	0.28	1.2	[]	5	6	4	3	7	6	6	4
RNA-binding protein FUS OS=Homo sapiens OX=9606 GN=FUS PE=1 SV=1	P35637	FUS	53 kDa	0.28	0.9	[]	23	20	19	22	18	19	22	16
NADH dehydrogenase [ubiquinone] iron-sulfur protein 2, mitochondrial OS=Homo sapiens OX=9606 GN=NDUFS2 PE=1 SV=2	O75306	NDUFS2	53 kDa	0.28	0.9	[]	8	7	8	6	7	5	6	8
Serine/threonine-protein kinase 38 OS=Homo sapiens OX=9606 GN=STK38 PE=1 SV=1	Q15208	STK38	54 kDa	0.28	1.9	[]	0	3	3	0	1	5	3	3
Endoplasmic reticulum lectin 1 OS=Homo sapiens OX=9606 GN=ERLEC1 PE=1 SV=1	Q96DZ1	ERLEC1	55 kDa	0.28	0.7	[]	3	1	2	2	2	2	1	1
Beta-secretase 1 OS=Homo sapiens OX=9606 GN=BACE1 PE=1 SV=3	P56817	BACE1	56 kDa	0.28	1.7	[]	0	2	2	1	2	1	2	4
Serine/threonine-protein phosphatase 5 OS=Homo sapiens OX=9606 GN=PPP5C PE=1 SV=1	P53041	PPP5C	57 kDa	0.28	0.9	[]	15	14	18	13	11	14	13	16
Glucose-6-phosphate 1-dehydrogenase OS=Homo sapiens OX=9606 GN=G6PD PE=1 SV=4	P11413	G6PD	59 kDa	0.28	1.1	[]	21	22	23	21	24	20	23	24
FSD1-like protein OS=Homo sapiens OX=9606 GN=FSD1L PE=1 SV=2	Q9BXM9	FSD1L	60 kDa	0.28	1.2	[]	16	18	13	11	15	14	19	23
Nuclear receptor-binding protein OS=Homo sapiens OX=9606 GN=NRBP1 PE=1 SV=1	Q9UHY1	NRBP1	60 kDa	0.28	1.2	[]	4	6	7	8	7	7	7	9
Motile sperm domain-containing protein 2 OS=Homo sapiens OX=9606 GN=MOSPD2 PE=1 SV=1	Q8NHP6	MOSPD2	60 kDa	0.28	0.8	[]	2	1	1	1	1	1	1	1
Heterogeneous nuclear ribonucleoprotein L OS=Homo sapiens OX=9606 GN=HNRNPL PE=1 SV=2	P14866	HNRNPL	64 kDa	0.28	0.9	[]	71	55	61	62	64	56	57	50
NADH dehydrogenase [ubiquinone] 1 beta subcomplex subunit 1 OS=Homo sapiens OX=9606 GN=NDUFB1 PE=1 SV=1	O75438	NDUFB1	7 kDa	0.28	0.8	[]	2	1	1	1	1	1	1	1
Formin-binding protein 1-like OS=Homo sapiens OX=9606 GN=FNBP1L PE=1 SV=3	Q5T0N5	FNBP1L	70 kDa	0.28	1.1	[]	17	18	20	14	17	20	17	24
Succinate dehydrogenase [ubiquinone] flavoprotein subunit, mitochondrial OS=Homo sapiens OX=9606 GN=SDHA PE=1 SV=2	P31040	SDHA	73 kDa	0.28	1.1	[]	23	23	24	21	20	26	27	27
Aminopeptidase B OS=Homo sapiens OX=9606 GN=RNPEP PE=1 SV=2	Q9H4A4	RNPEP	73 kDa	0.28	1.2	[]	15	10	8	11	14	14	12	12
Protein OS-9 OS=Homo sapiens OX=9606 GN=OS9 PE=1 SV=1	Q13438	OS9	76 kDa	0.28	0.8	[]	4	3	4	3	3	2	3	4
Protein kish-A OS=Homo sapiens OX=9606 GN=TMEM167A PE=1 SV=1	Q8TBQ9	TMEM167A	8 kDa	0.28	1.2	[]	2	2	1	2	3	2	2	2
Protein Aster-A OS=Homo sapiens OX=9606 GN=GRAMD1A PE=1 SV=2	Q96CP6	GRAMD1A	81 kDa	0.28	1.3	[]	4	3	2	3	3	6	3	4
Disintegrin and metalloproteinase domain-containing protein 11 OS=Homo sapiens OX=9606 GN=ADAM11 PE=2 SV=3	O75078	ADAM11	83 kDa	0.28	0.8	[]	5	4	4	3	4	3	4	3
Nuclear pore complex protein Nup88 OS=Homo sapiens OX=9606 GN=NUP88 PE=1 SV=2	Q99567	NUP88	84 kDa	0.28	1.2	[]	5	9	7	7	9	9	7	8
Transcriptional regulator QRICH1 OS=Homo sapiens OX=9606 GN=QRICH1 PE=1 SV=1	Q2TAL8	QRICH1	86 kDa	0.28	0.7	[]	2	3	2	2	2	3	1	1
RING finger protein unkempt homolog OS=Homo sapiens OX=9606 GN=UNK PE=1 SV=2	Q9C0B0	UNK	88 kDa	0.28	0.6	[]	2	2	1	1	1	2	0	1
Transcription intermediary factor 1-beta OS=Homo sapiens OX=9606 GN=TRIM28 PE=1 SV=5	Q13263	TRIM28	89 kDa	0.28	1.1	[]	59	47	54	56	58	56	60	54
Echinoderm microtubule-associated protein-like 1 OS=Homo sapiens OX=9606 GN=EML1 PE=1 SV=3	O00423	EML1	90 kDa	0.28	0.9	[]	18	14	17	18	15	18	14	14
Kinesin-associated protein 3 OS=Homo sapiens OX=9606 GN=KIFAP3 PE=1 SV=2	Q92845	KIFAP3	91 kDa	0.28	1.2	[]	8	7	8	7	11	6	8	10
Coiled-coil and C2 domain-containing protein 1A OS=Homo sapiens OX=9606 GN=CC2D1A PE=1 SV=1	Q6P1N0	CC2D1A	104 kDa	0.29	0.9	[]	7	8	6	7	7	6	6	7
Calcium homeostasis endoplasmic reticulum protein OS=Homo sapiens OX=9606 GN=CHERP PE=1 SV=3	Q8IWX8	CHERP	104 kDa	0.29	1.6	[]	3	2	2	2	2	4	2	7
Vacuolar protein sorting-associated protein 18 homolog OS=Homo sapiens OX=9606 GN=VPS18 PE=1 SV=2	Q9P253	VPS18	110 kDa	0.29	1.5	[]	7	1	3	4	6	3	6	8
Arf-GAP with SH3 domain, ANK repeat and PH domain-containing protein 2 OS=Homo sapiens OX=9606 GN=ASAP2 PE=1 SV=3	O43150	ASAP2	112 kDa	0.29	1.4	[]	2	3	4	4	5	2	7	5
E3 ubiquitin-protein ligase BRE1B OS=Homo sapiens OX=9606 GN=RNF40 PE=1 SV=5	O75150	RNF40	114 kDa	0.29	1.2	[]	4	2	3	5	5	4	4	5
Large ribosomal subunit protein eL36 OS=Homo sapiens OX=9606 GN=RPL36 PE=1 SV=3	Q9Y3U8	RPL36	12 kDa	0.29	1.2	[]	7	9	12	9	10	13	10	11
Gem-associated protein 4 OS=Homo sapiens OX=9606 GN=GEMIN4 PE=1 SV=2	P57678	GEMIN4	120 kDa	0.29	1.4	[]	4	3	4	3	3	4	8	5
Vigilin OS=Homo sapiens OX=9606 GN=HDLBP PE=1 SV=2	Q00341	HDLBP	141 kDa	0.29	0.9	[]	11	15	9	10	11	10	8	10
Neuronal cell adhesion molecule OS=Homo sapiens OX=9606 GN=NRCAM PE=1 SV=3	Q92823	NRCAM	144 kDa	0.29	0.7	[]	9	7	4	6	6	7	3	3
Capping protein, Arp2/3 and myosin-I linker protein 2 OS=Homo sapiens OX=9606 GN=CARMIL2 PE=1 SV=2	Q6F5E8	CARMIL2	155 kDa	0.29	0.8	[]	3	3	2	3	3	3	2	1
Small ribosomal subunit protein uS11 OS=Homo sapiens OX=9606 GN=RPS14 PE=1 SV=3	P62263	RPS14	16 kDa	0.29	1.1	[]	7	7	8	8	8	8	8	8
Golgi-associated plant pathogenesis-related protein 1 OS=Homo sapiens OX=9606 GN=GLIPR2 PE=1 SV=3	Q9H4G4	GLIPR2	17 kDa	0.29	0.7	[]	2	2	3	2	1	3	2	1
Succinate dehydrogenase cytochrome b560 subunit, mitochondrial OS=Homo sapiens OX=9606 GN=SDHC PE=1 SV=1	Q99643	SDHC	19 kDa	0.29	1.2	[]	1	2	2	2	2	2	2	3
E3 ubiquitin-protein ligase listerin OS=Homo sapiens OX=9606 GN=LTN1 PE=1 SV=6	O94822	LTN1	201 kDa	0.29	1.4	[]	1	1	2	3	3	3	2	2
28 kDa heat- and acid-stable phosphoprotein OS=Homo sapiens OX=9606 GN=PDAP1 PE=1 SV=1	Q13442	PDAP1	21 kDa	0.29	0.8	[]	9	5	10	6	6	7	6	5
Small ribosomal subunit protein bS1m OS=Homo sapiens OX=9606 GN=MRPS28 PE=1 SV=1	Q9Y2Q9	MRPS28	21 kDa	0.29	0.8	[]	4	5	3	3	3	5	2	2
Signal peptidase complex catalytic subunit SEC11C OS=Homo sapiens OX=9606 GN=SEC11C PE=1 SV=3	Q9BY50	SEC11C	22 kDa	0.29	0.8	[]	1	2	1	1	1	1	1	1
Ras-related protein Rab-3B OS=Homo sapiens OX=9606 GN=RAB3B PE=1 SV=2	P20337	RAB3B	25 kDa	0.29	1.1	[]	27	23	23	25	24	28	28	25
Pseudouridine-5'-phosphatase OS=Homo sapiens OX=9606 GN=PUDP PE=1 SV=3	Q08623	PUDP	25 kDa	0.29	0.7	[]	3	4	2	4	1	4	2	3
Serine/arginine-rich splicing factor 9 OS=Homo sapiens OX=9606 GN=SRSF9 PE=1 SV=1	Q13242	SRSF9	26 kDa	0.29	1.1	[]	13	10	13	11	16	15	10	14
EF-hand domain-containing protein D2 OS=Homo sapiens OX=9606 GN=EFHD2 PE=1 SV=1	Q96C19	EFHD2	27 kDa	0.29	0.9	[]	4	3	3	4	3	4	3	3
Receptor expression-enhancing protein 2 OS=Homo sapiens OX=9606 GN=REEP2 PE=1 SV=2	Q9BRK0	REEP2	28 kDa	0.29	0.8	[]	4	5	4	3	4	3	4	3
Proteasome subunit beta type-4 OS=Homo sapiens OX=9606 GN=PSMB4 PE=1 SV=4	P28070	PSMB4	29 kDa	0.29	1.2	[]	9	7	12	8	9	9	13	13
LIM and SH3 domain protein 1 OS=Homo sapiens OX=9606 GN=LASP1 PE=1 SV=2	Q14847	LASP1	30 kDa	0.29	0.8	[]	14	11	12	21	9	13	14	11
COP9 signalosome complex subunit 7b OS=Homo sapiens OX=9606 GN=COPS7B PE=1 SV=1	Q9H9Q2	COPS7B	30 kDa	0.29	0.7	[]	2	3	1	2	2	2	1	1
Elongation factor 1-delta OS=Homo sapiens OX=9606 GN=EEF1D PE=1 SV=5	P29692	EEF1D	31 kDa	0.29	0.9	[]	23	21	25	26	20	20	21	26
Acidic leucine-rich nuclear phosphoprotein 32 family member E OS=Homo sapiens OX=9606 GN=ANP32E PE=1 SV=1	Q9BTT0	ANP32E	31 kDa	0.29	0.9	[]	9	10	9	8	9	8	9	8
Mitochondrial dicarboxylate carrier OS=Homo sapiens OX=9606 GN=SLC25A10 PE=1 SV=2	Q9UBX3	SLC25A10	31 kDa	0.29	1.1	[]	4	4	5	3	5	5	5	4
Secretagogin OS=Homo sapiens OX=9606 GN=SCGN PE=1 SV=2	O76038	SCGN	32 kDa	0.29	0.9	[]	14	16	16	21	12	14	17	15
Laminin subunit alpha-1 OS=Homo sapiens OX=9606 GN=LAMA1 PE=1 SV=2	P25391	LAMA1	337 kDa	0.29	1.2	[]	3	6	4	4	6	5	4	7
Palmitoyl-protein thioesterase 1 OS=Homo sapiens OX=9606 GN=PPT1 PE=1 SV=1	P50897	PPT1	34 kDa	0.29	1.2	[]	2	1	2	2	3	2	2	2
Vacuolar protein sorting-associated protein 26A OS=Homo sapiens OX=9606 GN=VPS26A PE=1 SV=2	O75436	VPS26A	38 kDa	0.29	1.2	[]	10	14	10	8	11	13	11	15
RNA 3'-terminal phosphate cyclase OS=Homo sapiens OX=9606 GN=RTCA PE=1 SV=1	O00442	RTCA	39 kDa	0.29	1.2	[]	3	3	3	4	4	3	5	4
RNA 3'-terminal phosphate cyclase-like protein OS=Homo sapiens OX=9606 GN=RCL1 PE=1 SV=3	Q9Y2P8	RCL1	41 kDa	0.29	0.8	[]	1	2	1	1	1	1	1	1
Zinc finger CCHC domain-containing protein 3 OS=Homo sapiens OX=9606 GN=ZCCHC3 PE=1 SV=2	Q9NUD5	ZCCHC3	44 kDa	0.29	1.2	[]	6	10	6	7	7	10	8	10
Small ribosomal subunit protein mS29 OS=Homo sapiens OX=9606 GN=DAP3 PE=1 SV=1	P51398	DAP3	46 kDa	0.29	0.8	[]	4	4	2	3	2	3	3	3
Heterogeneous nuclear ribonucleoprotein H OS=Homo sapiens OX=9606 GN=HNRNPH1 PE=1 SV=4	P31943	HNRNPH1	49 kDa	0.29	0.9	[]	68	69	62	65	64	54	69	60
RNA-binding protein 42 OS=Homo sapiens OX=9606 GN=RBM42 PE=1 SV=1	Q9BTD8	RBM42	50 kDa	0.29	0.8	[]	1	2	1	1	1	1	1	1
Protocadherin Fat 3 OS=Homo sapiens OX=9606 GN=FAT3 PE=2 SV=3	Q8TDW7	FAT3	502 kDa	0.29	1.4	[]	3	2	1	3	2	3	3	5
Programmed cell death protein 4 OS=Homo sapiens OX=9606 GN=PDCD4 PE=1 SV=2	Q53EL6	PDCD4	52 kDa	0.29	0.9	[]	5	7	5	5	5	6	5	4
V-type proton ATPase subunit S1 OS=Homo sapiens OX=9606 GN=ATP6AP1 PE=1 SV=2	Q15904	ATP6AP1	52 kDa	0.29	0.8	[]	4	2	3	3	2	2	3	3
26S proteasome non-ATPase regulatory subunit 5 OS=Homo sapiens OX=9606 GN=PSMD5 PE=1 SV=3	Q16401	PSMD5	56 kDa	0.29	1.1	[]	6	6	6	5	7	6	7	6
Vacuolar fusion protein MON1 homolog B OS=Homo sapiens OX=9606 GN=MON1B PE=1 SV=1	Q7L1V2	MON1B	59 kDa	0.29	1.9	[]	0	2	1	1	0	3	3	2
Telomeric repeat-binding factor 2 OS=Homo sapiens OX=9606 GN=TERF2 PE=1 SV=3	Q15554	TERF2	60 kDa	0.29	1.2	[]	2	2	1	2	2	2	3	2
EH domain-containing protein 4 OS=Homo sapiens OX=9606 GN=EHD4 PE=1 SV=1	Q9H223	EHD4	61 kDa	0.29	2.6	[]	0	6	0	0	6	4	0	6
Gamma-taxilin OS=Homo sapiens OX=9606 GN=TXLNG PE=1 SV=2	Q9NUQ3	TXLNG	61 kDa	0.29	0.5	[]	3	3	0	2	0	2	2	0
Polypeptide N-acetylgalactosaminyltransferase 2 OS=Homo sapiens OX=9606 GN=GALNT2 PE=1 SV=1	Q10471	GALNT2	65 kDa	0.29	1.2	[]	6	7	11	10	10	9	10	12
Galectin-3-binding protein OS=Homo sapiens OX=9606 GN=LGALS3BP PE=1 SV=1	Q08380	LGALS3BP	65 kDa	0.29	1.2	[]	5	6	5	4	6	6	4	8
Cell division control protein 45 homolog OS=Homo sapiens OX=9606 GN=CDC45 PE=1 SV=1	O75419	CDC45	66 kDa	0.29	0.6	[]	1	2	1	2	1	2	1	0
ATP-binding cassette sub-family E member 1 OS=Homo sapiens OX=9606 GN=ABCE1 PE=1 SV=1	P61221	ABCE1	67 kDa	0.29	1.1	[]	12	14	15	13	15	15	15	13
Echinoderm microtubule-associated protein-like 2 OS=Homo sapiens OX=9606 GN=EML2 PE=1 SV=1	O95834	EML2	71 kDa	0.29	2.9	[]	0	0	0	2	0	1	2	3
A-kinase anchor protein 8-like OS=Homo sapiens OX=9606 GN=AKAP8L PE=1 SV=4	Q9ULX6	AKAP8L	72 kDa	0.29	1.2	[]	5	3	7	5	5	6	8	6
Aspartate--tRNA ligase, mitochondrial OS=Homo sapiens OX=9606 GN=DARS2 PE=1 SV=1	Q6PI48	DARS2	74 kDa	0.29	0.9	[]	11	9	10	13	9	9	10	11
ATP-dependent RNA helicase DDX1 OS=Homo sapiens OX=9606 GN=DDX1 PE=1 SV=2	Q92499	DDX1	82 kDa	0.29	1	[]	38	36	39	39	34	40	36	35
Deoxynucleotidyltransferase terminal-interacting protein 2 OS=Homo sapiens OX=9606 GN=DNTTIP2 PE=1 SV=2	Q5QJE6	DNTTIP2	84 kDa	0.29	0.6	[]	4	3	1	3	3	0	2	2
Rabenosyn-5 OS=Homo sapiens OX=9606 GN=RBSN PE=1 SV=2	Q9H1K0	RBSN	89 kDa	0.29	1.3	[]	3	4	2	3	3	6	3	4
26S proteasome non-ATPase regulatory subunit 1 OS=Homo sapiens OX=9606 GN=PSMD1 PE=1 SV=2	Q99460	PSMD1	106 kDa	0.3	1.1	[]	34	32	31	30	34	40	29	36
Mapk-regulated corepressor-interacting protein 1 OS=Homo sapiens OX=9606 GN=MCRIP1 PE=1 SV=1	C9JLW8	MCRIP1	11 kDa	0.3	0.6	[]	2	1	3	3	3	1	1	1
Kinesin-1 heavy chain OS=Homo sapiens OX=9606 GN=KIF5B PE=1 SV=1	P33176	KIF5B	110 kDa	0.3	1.1	[]	48	40	45	42	46	43	49	45
Sarcoplasmic/endoplasmic reticulum calcium ATPase 2 OS=Homo sapiens OX=9606 GN=ATP2A2 PE=1 SV=1	P16615	ATP2A2	115 kDa	0.3	1.1	[]	54	40	48	48	65	49	49	49
Transcription intermediary factor 1-alpha OS=Homo sapiens OX=9606 GN=TRIM24 PE=1 SV=3	O15164	TRIM24	117 kDa	0.3	1.3	[]	6	6	7	4	6	6	6	12
Solute carrier family 12 member 7 OS=Homo sapiens OX=9606 GN=SLC12A7 PE=1 SV=3	Q9Y666	SLC12A7	119 kDa	0.3	0.7	[]	3	2	5	2	2	3	2	2
SLIT-ROBO Rho GTPase-activating protein 2 OS=Homo sapiens OX=9606 GN=SRGAP2 PE=1 SV=3	O75044	SRGAP2	121 kDa	0.3	0.9	[]	10	13	11	11	9	11	11	11
Large ribosomal subunit protein eL34 OS=Homo sapiens OX=9606 GN=RPL34 PE=1 SV=3	P49207	RPL34	13 kDa	0.3	1.2	[]	13	6	10	7	11	9	12	12
Proteasome assembly chaperone 3 OS=Homo sapiens OX=9606 GN=PSMG3 PE=1 SV=1	Q9BT73	PSMG3	13 kDa	0.3	0.8	[]	1	1	1	2	1	1	1	1
Valine--tRNA ligase OS=Homo sapiens OX=9606 GN=VARS1 PE=1 SV=4	P26640	VARS1	140 kDa	0.3	0.9	[]	37	30	34	32	32	29	32	33
Cytochrome b5 OS=Homo sapiens OX=9606 GN=CYB5A PE=1 SV=2	P00167 (+1)	CYB5A	15 kDa	0.3	1.2	[]	1	2	2	2	3	2	2	2
Collagen alpha-1(XVIII) chain OS=Homo sapiens OX=9606 GN=COL18A1 PE=1 SV=5	P39060	COL18A1	178 kDa	0.3	0.8	[]	1	1	1	2	1	1	1	1
Peptidyl-prolyl cis-trans isomerase H OS=Homo sapiens OX=9606 GN=PPIH PE=1 SV=1	O43447	PPIH	19 kDa	0.3	0.8	[]	1	1	1	2	1	1	1	1
ADP-ribosylation factor-like protein 6 OS=Homo sapiens OX=9606 GN=ARL6 PE=1 SV=1	Q9H0F7	ARL6	21 kDa	0.3	0.8	[]	6	3	5	3	4	4	3	3
Mitochondrial import inner membrane translocase subunit Tim23 OS=Homo sapiens OX=9606 GN=TIMM23 PE=1 SV=1	O14925	TIMM23	22 kDa	0.3	0.7	[]	2	3	2	1	1	2	2	1
Ras-related protein Rab-5B OS=Homo sapiens OX=9606 GN=RAB5B PE=1 SV=1	P61020	RAB5B	24 kDa	0.3	0.9	[]	24	21	22	22	20	17	24	20
Maleylacetoacetate isomerase OS=Homo sapiens OX=9606 GN=GSTZ1 PE=1 SV=3	O43708	GSTZ1	24 kDa	0.3	0.7	[]	6	2	4	6	3	5	4	1
Neuron navigator 2 OS=Homo sapiens OX=9606 GN=NAV2 PE=1 SV=3	Q8IVL1	NAV2	268 kDa	0.3	0.8	[]	4	4	5	3	3	2	3	5
Carboxymethylenebutenolidase homolog OS=Homo sapiens OX=9606 GN=CMBL PE=1 SV=1	Q96DG6	CMBL	28 kDa	0.3	1.9	[]	0	1	2	1	1	1	4	2
Complement component 1 Q subcomponent-binding protein, mitochondrial OS=Homo sapiens OX=9606 GN=C1QBP PE=1 SV=1	Q07021	C1QBP	31 kDa	0.3	0.9	[]	11	8	12	11	10	8	11	8
Holocytochrome c-type synthase OS=Homo sapiens OX=9606 GN=HCCS PE=1 SV=1	P53701	HCCS	31 kDa	0.3	0.8	[]	4	3	5	3	3	3	3	4
Complement C1q tumor necrosis factor-related protein 4 OS=Homo sapiens OX=9606 GN=C1QTNF4 PE=1 SV=2	Q9BXJ3	C1QTNF4	35 kDa	0.3	1.2	[]	1	2	2	2	3	2	2	2
COP9 signalosome complex subunit 6 OS=Homo sapiens OX=9606 GN=COPS6 PE=1 SV=1	Q7L5N1	COPS6	36 kDa	0.3	0.9	[]	7	8	7	7	7	6	8	6
E3 ubiquitin-protein ligase RNF149 OS=Homo sapiens OX=9606 GN=RNF149 PE=2 SV=2	Q8NC42	RNF149	43 kDa	0.3	0.8	[]	1	1	1	2	1	1	1	1
Lysophosphatidylserine lipase ABHD12 OS=Homo sapiens OX=9606 GN=ABHD12 PE=1 SV=2	Q8N2K0	ABHD12	45 kDa	0.3	0.9	[]	9	7	6	7	7	7	6	6
Synaptotagmin-2 OS=Homo sapiens OX=9606 GN=SYT2 PE=1 SV=2	Q8N9I0	SYT2	47 kDa	0.3	0.9	[]	24	24	24	28	21	25	24	24
Putative RNA-binding protein Luc7-like 2 OS=Homo sapiens OX=9606 GN=LUC7L2 PE=1 SV=2	Q9Y383	LUC7L2	47 kDa	0.3	0.8	[]	8	9	11	12	11	9	6	8
Cartilage-associated protein OS=Homo sapiens OX=9606 GN=CRTAP PE=1 SV=1	O75718	CRTAP	47 kDa	0.3	0.8	[]	2	3	3	2	3	2	2	1
Serine incorporator 5 OS=Homo sapiens OX=9606 GN=SERINC5 PE=2 SV=1	Q86VE9	SERINC5	47 kDa	0.3	0.5	[]	1	0	3	2	1	1	0	1
eIF5-mimic protein 2 OS=Homo sapiens OX=9606 GN=BZW1 PE=1 SV=1	Q7L1Q6	BZW1	48 kDa	0.3	0.9	[]	17	19	18	16	15	20	11	15
Armadillo repeat-containing X-linked protein 1 OS=Homo sapiens OX=9606 GN=ARMCX1 PE=1 SV=1	Q9P291	ARMCX1	49 kDa	0.3	0.8	[]	5	4	7	7	4	6	5	5
GA-binding protein alpha chain OS=Homo sapiens OX=9606 GN=GABPA PE=1 SV=1	Q06546	GABPA	51 kDa	0.3	0.8	[]	1	1	1	2	1	1	1	1
Protein transport protein Sec61 subunit alpha isoform 2 OS=Homo sapiens OX=9606 GN=SEC61A2 PE=2 SV=3	Q9H9S3	SEC61A2	52 kDa	0.3	0.9	[]	7	9	9	8	9	6	8	6
N-acetylgalactosamine-6-sulfatase OS=Homo sapiens OX=9606 GN=GALNS PE=1 SV=1	P34059	GALNS	58 kDa	0.3	1.5	[]	1	2	2	2	2	2	5	2
Cleavage and polyadenylation specificity factor subunit 6 OS=Homo sapiens OX=9606 GN=CPSF6 PE=1 SV=2	Q16630	CPSF6	59 kDa	0.3	0.8	[]	6	6	6	7	4	6	7	4
Polypyrimidine tract-binding protein 1 OS=Homo sapiens OX=9606 GN=PTBP1 PE=1 SV=2	P26599	PTBP1	60 kDa	0.3	1.1	[]	17	16	18	16	16	18	20	18
Netrin-G2 OS=Homo sapiens OX=9606 GN=NTNG2 PE=1 SV=2	Q96CW9	NTNG2	60 kDa	0.3	0.8	[]	7	5	5	5	4	6	3	5
AT-rich interactive domain-containing protein 3B OS=Homo sapiens OX=9606 GN=ARID3B PE=1 SV=2	Q8IVW6	ARID3B	61 kDa	0.3	0.8	[]	1	1	1	2	1	1	1	1
Sorting nexin-18 OS=Homo sapiens OX=9606 GN=SNX18 PE=1 SV=2	Q96RF0	SNX18	69 kDa	0.3	0.9	[]	5	6	5	5	4	6	5	5
Glutaminase kidney isoform, mitochondrial OS=Homo sapiens OX=9606 GN=GLS PE=1 SV=1	O94925	GLS	73 kDa	0.3	0.9	[]	13	18	19	15	16	15	14	14
Diacylglycerol lipase-beta OS=Homo sapiens OX=9606 GN=DAGLB PE=1 SV=2	Q8NCG7	DAGLB	74 kDa	0.3	1.2	[]	6	3	5	7	7	6	6	6
DCC-interacting protein 13-beta OS=Homo sapiens OX=9606 GN=APPL2 PE=1 SV=3	Q8NEU8	APPL2	74 kDa	0.3	1.6	[]	0	4	3	2	4	3	6	2
7SK snRNA methylphosphate capping enzyme OS=Homo sapiens OX=9606 GN=MEPCE PE=1 SV=1	Q7L2J0	MEPCE	74 kDa	0.3	1.7	[]	0	0	3	3	2	4	3	2
TBC1 domain family member 16 OS=Homo sapiens OX=9606 GN=TBC1D16 PE=2 SV=1	Q8TBP0	TBC1D16	86 kDa	0.3	0.8	[]	1	1	1	2	1	1	1	1
Protocadherin beta-2 OS=Homo sapiens OX=9606 GN=PCDHB2 PE=1 SV=1	Q9Y5E7	PCDHB2	87 kDa	0.3	0.8	[]	4	4	7	6	6	4	4	3
Tyrosine-protein phosphatase non-receptor type 12 OS=Homo sapiens OX=9606 GN=PTPN12 PE=1 SV=3	Q05209	PTPN12	88 kDa	0.3	0.7	[]	3	5	2	4	1	5	2	2
Chromosome alignment-maintaining phosphoprotein 1 OS=Homo sapiens OX=9606 GN=CHAMP1 PE=1 SV=2	Q96JM3	CHAMP1	89 kDa	0.3	0.8	[]	6	10	12	6	4	8	6	8
Dipeptidyl peptidase 9 OS=Homo sapiens OX=9606 GN=DPP9 PE=1 SV=3	Q86TI2	DPP9	98 kDa	0.3	0.7	[]	2	2	3	1	2	2	1	1
Protein PML OS=Homo sapiens OX=9606 GN=PML PE=1 SV=3	P29590	PML	98 kDa	0.3	0.5	[]	3	2	1	1	0	2	0	2
ATP-dependent RNA helicase DDX54 OS=Homo sapiens OX=9606 GN=DDX54 PE=1 SV=2	Q8TDD1	DDX54	99 kDa	0.3	1.4	[]	5	2	5	1	5	6	3	5
Ephrin type-A receptor 3 OS=Homo sapiens OX=9606 GN=EPHA3 PE=1 SV=2	P29320	EPHA3	110 kDa	0.31	1.2	[]	8	9	6	7	11	9	8	7
Serine/threonine-protein kinase TAO2 OS=Homo sapiens OX=9606 GN=TAOK2 PE=1 SV=2	Q9UL54	TAOK2	138 kDa	0.31	0.6	[]	4	2	5	1	2	3	1	2
Cohesin subunit SA-2 OS=Homo sapiens OX=9606 GN=STAG2 PE=1 SV=3	Q8N3U4	STAG2	141 kDa	0.31	1.4	[]	4	0	5	4	4	6	4	5
Profilin-2 OS=Homo sapiens OX=9606 GN=PFN2 PE=1 SV=3	P35080	PFN2	15 kDa	0.31	1.1	[]	21	19	20	21	19	22	20	24
FLYWCH family member 2 OS=Homo sapiens OX=9606 GN=FLYWCH2 PE=1 SV=1	Q96CP2	FLYWCH2	15 kDa	0.31	0.5	[]	0	2	1	1	0	1	0	1
OCIA domain-containing protein 2 OS=Homo sapiens OX=9606 GN=OCIAD2 PE=1 SV=1	Q56VL3	OCIAD2	17 kDa	0.31	1.2	[]	4	3	2	3	3	5	3	4
Novel acetylcholine receptor chaperone OS=Homo sapiens OX=9606 GN=TMEM35A PE=1 SV=2	Q53FP2	TMEM35A	18 kDa	0.31	1.1	[]	8	11	10	9	11	10	11	10
Dynactin subunit 6 OS=Homo sapiens OX=9606 GN=DCTN6 PE=1 SV=1	O00399	DCTN6	21 kDa	0.31	0.8	[]	2	3	4	3	2	2	3	3
E3 ubiquitin-protein ligase TRIP12 OS=Homo sapiens OX=9606 GN=TRIP12 PE=1 SV=1	Q14669	TRIP12	220 kDa	0.31	0.8	[]	6	6	8	6	6	7	5	4
ADP-ribosylation factor-like protein 6-interacting protein 1 OS=Homo sapiens OX=9606 GN=ARL6IP1 PE=1 SV=2	Q15041	ARL6IP1	23 kDa	0.31	0.6	[]	2	5	1	4	2	3	2	1
Ubiquitin-conjugating enzyme E2 S OS=Homo sapiens OX=9606 GN=UBE2S PE=1 SV=2	Q16763	UBE2S	24 kDa	0.31	0.8	[]	1	1	2	1	1	1	1	1
Nucleolar pre-ribosomal-associated protein 1 OS=Homo sapiens OX=9606 GN=URB1 PE=1 SV=4	O60287	URB1	254 kDa	0.31	1.7	[]	1	0	2	1	2	1	1	3
Probable G-protein coupled receptor 179 OS=Homo sapiens OX=9606 GN=GPR179 PE=1 SV=2	Q6PRD1	GPR179	257 kDa	0.31	0.8	[]	1	1	2	1	1	1	1	1
Glutathione S-transferase A4 OS=Homo sapiens OX=9606 GN=GSTA4 PE=1 SV=1	O15217	GSTA4	26 kDa	0.31	0.7	[]	5	4	4	4	3	3	1	6
Small ribosomal subunit protein eS4, X isoform OS=Homo sapiens OX=9606 GN=RPS4X PE=1 SV=2	P62701	RPS4X	30 kDa	0.31	1.1	[]	35	23	31	35	36	30	36	37
COP9 signalosome complex subunit 7a OS=Homo sapiens OX=9606 GN=COPS7A PE=1 SV=1	Q9UBW8	COPS7A	30 kDa	0.31	1.2	[]	1	2	2	2	2	2	3	2
Enoyl-CoA hydratase, mitochondrial OS=Homo sapiens OX=9606 GN=ECHS1 PE=1 SV=4	P30084	ECHS1	31 kDa	0.31	0.9	[]	14	12	10	14	12	12	12	10
Ceramide synthase OS=Homo sapiens OX=9606 GN=TLCD3B PE=1 SV=1	Q71RH2	TLCD3B	31 kDa	0.31	0.7	[]	1	3	2	2	2	1	1	2
DmX-like protein 1 OS=Homo sapiens OX=9606 GN=DMXL1 PE=1 SV=3	Q9Y485	DMXL1	338 kDa	0.31	0.7	[]	6	5	3	4	4	5	4	1
Phosphoribosyl pyrophosphate synthase-associated protein 1 OS=Homo sapiens OX=9606 GN=PRPSAP1 PE=1 SV=2	Q14558	PRPSAP1	39 kDa	0.31	1.2	[]	4	5	8	6	6	6	7	9
High mobility group protein 20A OS=Homo sapiens OX=9606 GN=HMG20A PE=1 SV=1	Q9NP66	HMG20A	40 kDa	0.31	0.8	[]	1	1	2	1	1	1	1	1
Ribonuclease P protein subunit p40 OS=Homo sapiens OX=9606 GN=RPP40 PE=1 SV=3	O75818	RPP40	42 kDa	0.31	0.8	[]	1	1	2	1	1	1	1	1
Transformation/transcription domain-associated protein OS=Homo sapiens OX=9606 GN=TRRAP PE=1 SV=3	Q9Y4A5	TRRAP	438 kDa	0.31	1.2	[]	15	6	11	13	13	11	14	19
Endophilin-B2 OS=Homo sapiens OX=9606 GN=SH3GLB2 PE=1 SV=1	Q9NR46	SH3GLB2	44 kDa	0.31	0.8	[]	6	7	7	9	4	6	8	7
G2/mitotic-specific cyclin-B2 OS=Homo sapiens OX=9606 GN=CCNB2 PE=1 SV=1	O95067	CCNB2	45 kDa	0.31	1.7	[]	1	1	1	1	2	2	0	3
Ubiquitin-conjugating enzyme E2 Q1 OS=Homo sapiens OX=9606 GN=UBE2Q1 PE=1 SV=1	Q7Z7E8	UBE2Q1	46 kDa	0.31	1.4	[]	4	1	3	2	4	6	2	3
Casein kinase I isoform epsilon OS=Homo sapiens OX=9606 GN=CSNK1E PE=1 SV=1	P49674	CSNK1E	47 kDa	0.31	1.2	[]	7	4	7	6	5	7	8	9
Protein arginine methyltransferase NDUFAF7, mitochondrial OS=Homo sapiens OX=9606 GN=NDUFAF7 PE=1 SV=1	Q7L592	NDUFAF7	49 kDa	0.31	0.7	[]	5	2	3	2	2	2	3	2
Stromal membrane-associated protein 1 OS=Homo sapiens OX=9606 GN=SMAP1 PE=1 SV=2	Q8IYB5	SMAP1	50 kDa	0.31	0.7	[]	5	3	2	5	1	4	2	4
RNA-binding protein MEX3A OS=Homo sapiens OX=9606 GN=MEX3A PE=1 SV=1	A1L020	MEX3A	54 kDa	0.31	0.9	[]	5	6	5	7	6	6	4	5
ADP-dependent glucokinase OS=Homo sapiens OX=9606 GN=ADPGK PE=1 SV=1	Q9BRR6	ADPGK	54 kDa	0.31	0.9	[]	5	5	5	5	6	5	3	4
T-complex protein 11-like protein 1 OS=Homo sapiens OX=9606 GN=TCP11L1 PE=1 SV=1	Q9NUJ3	TCP11L1	57 kDa	0.31	1.2	[]	2	2	3	2	2	3	3	3
ADP-ribosylation factor GTPase-activating protein 3 OS=Homo sapiens OX=9606 GN=ARFGAP3 PE=1 SV=1	Q9NP61	ARFGAP3	57 kDa	0.31	1.7	[]	1	2	0	1	1	2	1	3
Polypyrimidine tract-binding protein 3 OS=Homo sapiens OX=9606 GN=PTBP3 PE=1 SV=2	O95758	PTBP3	60 kDa	0.31	1.2	[]	4	7	7	4	5	7	7	8
Cleavage stimulation factor subunit 2 OS=Homo sapiens OX=9606 GN=CSTF2 PE=1 SV=1	P33240	CSTF2	61 kDa	0.31	1.7	[]	2	0	0	2	2	2	1	2
U3 small nucleolar RNA-associated protein 18 homolog OS=Homo sapiens OX=9606 GN=UTP18 PE=1 SV=3	Q9Y5J1	UTP18	62 kDa	0.31	1.5	[]	2	0	2	1	2	3	1	2
La-related protein 7 OS=Homo sapiens OX=9606 GN=LARP7 PE=1 SV=1	Q4G0J3	LARP7	67 kDa	0.31	0.7	[]	3	2	7	5	2	4	4	2
Pre-mRNA 3'-end-processing factor FIP1 OS=Homo sapiens OX=9606 GN=FIP1L1 PE=1 SV=1	Q6UN15	FIP1L1	67 kDa	0.31	1.6	[]	2	2	0	1	1	2	3	2
WD repeat-containing protein 46 OS=Homo sapiens OX=9606 GN=WDR46 PE=1 SV=3	O15213	WDR46	68 kDa	0.31	1.7	[]	1	1	1	1	0	2	2	3
Ceramide transfer protein OS=Homo sapiens OX=9606 GN=CERT1 PE=1 SV=1	Q9Y5P4	CERT1	71 kDa	0.31	1.3	[]	4	2	5	4	3	5	6	6
ATP-dependent DNA helicase Q1 OS=Homo sapiens OX=9606 GN=RECQL PE=1 SV=3	P46063	RECQL	73 kDa	0.31	1.2	[]	5	6	10	6	9	8	9	7
Mannosyl-oligosaccharide 1,2-alpha-mannosidase IB OS=Homo sapiens OX=9606 GN=MAN1A2 PE=1 SV=1	O60476	MAN1A2	73 kDa	0.31	0.8	[]	1	1	2	1	1	1	1	1
Intraflagellar transport protein 81 homolog OS=Homo sapiens OX=9606 GN=IFT81 PE=1 SV=1	Q8WYA0	IFT81	80 kDa	0.31	1.6	[]	1	0	2	1	1	3	1	2
Acylamino-acid-releasing enzyme OS=Homo sapiens OX=9606 GN=APEH PE=1 SV=4	P13798	APEH	81 kDa	0.31	0.9	[]	17	17	17	15	15	15	18	12
Calpain-1 catalytic subunit OS=Homo sapiens OX=9606 GN=CAPN1 PE=1 SV=1	P07384	CAPN1	82 kDa	0.31	1	[]	25	22	25	26	25	24	27	27
DNA (cytosine-5)-methyltransferase 3B OS=Homo sapiens OX=9606 GN=DNMT3B PE=1 SV=1	Q9UBC3	DNMT3B	96 kDa	0.31	1.2	[]	3	2	2	4	4	3	3	4
Netrin receptor UNC5C OS=Homo sapiens OX=9606 GN=UNC5C PE=1 SV=2	O95185	UNC5C	103 kDa	0.32	0.8	[]	7	4	7	5	6	5	5	4
Large ribosomal subunit protein eL42 OS=Homo sapiens OX=9606 GN=RPL36A PE=1 SV=2	P83881	RPL36A	12 kDa	0.32	0.8	[]	7	4	8	6	7	5	5	4
High mobility group protein HMGI-C OS=Homo sapiens OX=9606 GN=HMGA2 PE=1 SV=1	P52926	HMGA2	12 kDa	0.32	0.7	[]	4	3	3	4	3	5	2	1
VPS10 domain-containing receptor SorCS2 OS=Homo sapiens OX=9606 GN=SORCS2 PE=1 SV=3	Q96PQ0	SORCS2	128 kDa	0.32	0.9	[]	5	6	6	5	5	5	5	6
Cytochrome c oxidase subunit 7A-related protein, mitochondrial OS=Homo sapiens OX=9606 GN=COX7A2L PE=1 SV=2	O14548	COX7A2L	13 kDa	0.32	0.5	[]	2	0	1	1	0	1	0	1
Double-stranded RNA-specific adenosine deaminase OS=Homo sapiens OX=9606 GN=ADAR PE=1 SV=4	P55265	ADAR	136 kDa	0.32	0.9	[]	22	28	32	27	26	24	27	23
Protocadherin-9 OS=Homo sapiens OX=9606 GN=PCDH9 PE=1 SV=2	Q9HC56	PCDH9	136 kDa	0.32	1.2	[]	4	6	4	3	5	6	4	6
Inverted formin-2 OS=Homo sapiens OX=9606 GN=INF2 PE=1 SV=2	Q27J81	INF2	136 kDa	0.32	0.5	[]	2	1	0	1	0	1	0	1
Splicing factor, arginine/serine-rich 19 OS=Homo sapiens OX=9606 GN=SCAF1 PE=1 SV=3	Q9H7N4	SCAF1	139 kDa	0.32	1.5	[]	1	0	2	2	1	3	2	2
Attractin OS=Homo sapiens OX=9606 GN=ATRN PE=1 SV=2	O75882	ATRN	159 kDa	0.32	0.8	[]	4	2	3	3	2	4	2	2
Ergosterol biosynthetic protein 28 homolog OS=Homo sapiens OX=9606 GN=ERG28 PE=1 SV=1	Q9UKR5	ERG28	16 kDa	0.32	0.8	[]	3	4	4	3	3	2	4	3
Low molecular weight phosphotyrosine protein phosphatase OS=Homo sapiens OX=9606 GN=ACP1 PE=1 SV=3	P24666	ACP1	18 kDa	0.32	0.9	[]	10	8	8	11	9	7	7	10
Afadin OS=Homo sapiens OX=9606 GN=AFDN PE=1 SV=3	P55196	AFDN	207 kDa	0.32	1.1	[]	20	22	25	26	25	23	26	26
Large ribosomal subunit protein uL6 OS=Homo sapiens OX=9606 GN=RPL9 PE=1 SV=1	P32969	RPL9	22 kDa	0.32	1	[]	22	24	26	26	24	22	22	25
GTPase KRas OS=Homo sapiens OX=9606 GN=KRAS PE=1 SV=1	P01116	KRAS	22 kDa	0.32	0.9	[]	10	13	12	8	9	8	10	11
NEDD4 family-interacting protein 1 OS=Homo sapiens OX=9606 GN=NDFIP1 PE=1 SV=1	Q9BT67	NDFIP1	25 kDa	0.32	0.4	[]	1	1	3	0	0	0	1	1
Cleavage and polyadenylation specificity factor subunit 5 OS=Homo sapiens OX=9606 GN=NUDT21 PE=1 SV=1	O43809	NUDT21	26 kDa	0.32	0.9	[]	14	10	13	12	10	10	12	13
ADP-ribosylation factor-like protein 6-interacting protein 4 OS=Homo sapiens OX=9606 GN=ARL6IP4 PE=1 SV=3	Q66PJ3	ARL6IP4	26 kDa	0.32	0.7	[]	3	1	1	2	1	2	1	1
Talin-2 OS=Homo sapiens OX=9606 GN=TLN2 PE=1 SV=4	Q9Y4G6	TLN2	272 kDa	0.32	1.1	[]	26	30	36	23	31	33	30	35
Mitochondrial import inner membrane translocase subunit Tim21 OS=Homo sapiens OX=9606 GN=TIMM21 PE=1 SV=1	Q9BVV7	TIMM21	28 kDa	0.32	2.2	[]	0	1	1	1	0	1	2	4
Regulation of nuclear pre-mRNA domain-containing protein 1A OS=Homo sapiens OX=9606 GN=RPRD1A PE=1 SV=1	Q96P16	RPRD1A	36 kDa	0.32	1.3	[]	3	4	3	2	3	3	4	6
Microtubule-associated protein RP/EB family member 2 OS=Homo sapiens OX=9606 GN=MAPRE2 PE=1 SV=1	Q15555	MAPRE2	37 kDa	0.32	0.9	[]	33	39	36	34	36	31	32	35
Secretory carrier-associated membrane protein 3 OS=Homo sapiens OX=9606 GN=SCAMP3 PE=1 SV=3	O14828	SCAMP3	38 kDa	0.32	0.7	[]	3	2	1	4	2	3	1	1
Mitochondrial mRNA pseudouridine synthase RPUSD3 OS=Homo sapiens OX=9606 GN=RPUSD3 PE=1 SV=3	Q6P087	RPUSD3	38 kDa	0.32	0.7	[]	2	2	2	1	2	2	1	0
Peroxisomal membrane protein PEX16 OS=Homo sapiens OX=9606 GN=PEX16 PE=1 SV=2	Q9Y5Y5	PEX16	39 kDa	0.32	0.6	[]	2	0	2	2	1	1	1	1
Microfibril-associated glycoprotein 3 OS=Homo sapiens OX=9606 GN=MFAP3 PE=1 SV=1	P55082	MFAP3	40 kDa	0.32	0.5	[]	0	2	1	1	0	1	1	0
Voltage-dependent calcium channel gamma-8 subunit OS=Homo sapiens OX=9606 GN=CACNG8 PE=2 SV=3	Q8WXS5	CACNG8	43 kDa	0.32	0.6	[]	1	2	1	1	1	2	0	0
Neuroplastin OS=Homo sapiens OX=9606 GN=NPTN PE=1 SV=2	Q9Y639	NPTN	44 kDa	0.32	1.1	[]	13	11	11	12	12	15	11	14
Small ribosomal subunit protein mS31 OS=Homo sapiens OX=9606 GN=MRPS31 PE=1 SV=3	Q92665	MRPS31	45 kDa	0.32	0.9	[]	4	3	4	4	4	4	3	3
Uncharacterized protein KIAA0513 OS=Homo sapiens OX=9606 GN=KIAA0513 PE=1 SV=1	O60268	KIAA0513	47 kDa	0.32	0.8	[]	2	4	2	3	2	2	2	3
Rab GDP dissociation inhibitor beta OS=Homo sapiens OX=9606 GN=GDI2 PE=1 SV=2	P50395	GDI2	51 kDa	0.32	1	[]	106	95	91	101	93	92	101	90
Hepatocyte nuclear factor 6 OS=Homo sapiens OX=9606 GN=ONECUT1 PE=2 SV=1	Q9UBC0 (+2)	ONECUT1	51 kDa	0.32	0.8	[]	2	4	2	3	2	2	2	3
Tryptophan--tRNA ligase, cytoplasmic OS=Homo sapiens OX=9606 GN=WARS1 PE=1 SV=2	P23381	WARS1	53 kDa	0.32	0.9	[]	17	12	12	10	12	12	9	12
RNA-splicing ligase RtcB homolog OS=Homo sapiens OX=9606 GN=RTCB PE=1 SV=1	Q9Y3I0	RTCB	55 kDa	0.32	1.1	[]	25	28	26	30	30	27	28	31
Katanin p60 ATPase-containing subunit A-like 1 OS=Homo sapiens OX=9606 GN=KATNAL1 PE=1 SV=1	Q9BW62	KATNAL1	55 kDa	0.32	1.1	[]	4	4	5	4	4	5	6	5
T-complex protein 1 subunit delta OS=Homo sapiens OX=9606 GN=CCT4 PE=1 SV=4	P50991	CCT4	58 kDa	0.32	0.9	[]	47	46	46	52	42	41	46	50
Serine/threonine-protein phosphatase 2A 56 kDa regulatory subunit gamma isoform OS=Homo sapiens OX=9606 GN=PPP2R5C PE=1 SV=3	Q13362	PPP2R5C	61 kDa	0.32	1.2	[]	6	5	4	6	5	7	8	5
TBC1 domain family member 24 OS=Homo sapiens OX=9606 GN=TBC1D24 PE=1 SV=2	Q9ULP9	TBC1D24	63 kDa	0.32	0.9	[]	12	8	7	10	8	7	7	10
Serine/threonine-protein phosphatase 2A 65 kDa regulatory subunit A alpha isoform OS=Homo sapiens OX=9606 GN=PPP2R1A PE=1 SV=4	P30153	PPP2R1A	65 kDa	0.32	0.9	[]	46	51	42	45	48	43	39	42
2',5'-phosphodiesterase 12 OS=Homo sapiens OX=9606 GN=PDE12 PE=1 SV=2	Q6L8Q7	PDE12	67 kDa	0.32	1.2	[]	4	2	4	4	5	6	3	4
Medium-chain acyl-CoA ligase ACSF2, mitochondrial OS=Homo sapiens OX=9606 GN=ACSF2 PE=1 SV=2	Q96CM8	ACSF2	68 kDa	0.32	1.3	[]	2	3	2	1	2	4	3	2
DBH-like monooxygenase protein 1 OS=Homo sapiens OX=9606 GN=MOXD1 PE=1 SV=1	Q6UVY6	MOXD1	70 kDa	0.32	0.7	[]	2	1	2	2	2	2	1	0
Drebrin OS=Homo sapiens OX=9606 GN=DBN1 PE=1 SV=4	Q16643	DBN1	71 kDa	0.32	0.9	[]	47	36	43	38	35	40	30	42
Nucleolar and coiled-body phosphoprotein 1 OS=Homo sapiens OX=9606 GN=NOLC1 PE=1 SV=2	Q14978	NOLC1	74 kDa	0.32	1.2	[]	7	4	6	5	8	7	5	6
Nucleoporin NDC1 OS=Homo sapiens OX=9606 GN=NDC1 PE=1 SV=2	Q9BTX1	NDC1	76 kDa	0.32	0.7	[]	3	1	4	3	3	2	2	1
Protein kinase C gamma type OS=Homo sapiens OX=9606 GN=PRKCG PE=1 SV=3	P05129	PRKCG	78 kDa	0.32	0.6	[]	2	1	1	2	2	1	1	0
ATP-binding cassette sub-family F member 3 OS=Homo sapiens OX=9606 GN=ABCF3 PE=1 SV=2	Q9NUQ8	ABCF3	80 kDa	0.32	0.9	[]	8	7	10	6	7	7	7	6
FACT complex subunit SSRP1 OS=Homo sapiens OX=9606 GN=SSRP1 PE=1 SV=1	Q08945	SSRP1	81 kDa	0.32	0.9	[]	12	13	11	15	11	14	10	12
4'-phosphopantetheine phosphatase OS=Homo sapiens OX=9606 GN=PANK4 PE=1 SV=1	Q9NVE7	PANK4	86 kDa	0.32	1.2	[]	9	10	13	10	10	14	10	18
Gelsolin OS=Homo sapiens OX=9606 GN=GSN PE=1 SV=1	P06396 (+1)	GSN	86 kDa	0.32	0.9	[]	12	9	7	12	9	8	9	9
Lysine-specific demethylase 9 OS=Homo sapiens OX=9606 GN=RSBN1 PE=1 SV=2	Q5VWQ0	RSBN1	90 kDa	0.32	0.8	[]	4	3	3	5	3	3	4	3
Ras GTPase-activating protein 4 OS=Homo sapiens OX=9606 GN=RASA4 PE=2 SV=2	O43374 (+1)	RASA4	90 kDa	0.32	1.5	[]	2	0	1	2	2	2	1	3
Heterogeneous nuclear ribonucleoprotein U OS=Homo sapiens OX=9606 GN=HNRNPU PE=1 SV=6	Q00839	HNRNPU	91 kDa	0.32	1.1	[]	54	53	63	60	59	56	66	62
Protein kinase C-binding protein NELL2 OS=Homo sapiens OX=9606 GN=NELL2 PE=1 SV=1	Q99435	NELL2	91 kDa	0.32	0.4	[]	1	0	3	1	0	0	1	1
Sortilin OS=Homo sapiens OX=9606 GN=SORT1 PE=1 SV=3	Q99523	SORT1	92 kDa	0.32	0.8	[]	7	7	3	7	4	7	3	4
ATP-binding cassette sub-family B member 6 OS=Homo sapiens OX=9606 GN=ABCB6 PE=1 SV=1	Q9NP58	ABCB6	94 kDa	0.32	0.6	[]	3	1	1	1	1	1	1	1
Probable ATP-dependent RNA helicase DDX10 OS=Homo sapiens OX=9606 GN=DDX10 PE=1 SV=2	Q13206	DDX10	101 kDa	0.33	2.4	[]	2	0	0	0	2	2	1	0
RNA cytidine acetyltransferase OS=Homo sapiens OX=9606 GN=NAT10 PE=1 SV=2	Q9H0A0	NAT10	116 kDa	0.33	1.2	[]	12	5	7	8	11	10	10	8
Large ribosomal subunit protein eL33 OS=Homo sapiens OX=9606 GN=RPL35A PE=1 SV=2	P18077	RPL35A	13 kDa	0.33	1.3	[]	3	2	4	4	3	6	3	5
Elongator complex protein 1 OS=Homo sapiens OX=9606 GN=ELP1 PE=1 SV=3	O95163	ELP1	150 kDa	0.33	1.2	[]	13	9	7	8	14	8	9	15
Jupiter microtubule associated homolog 1 OS=Homo sapiens OX=9606 GN=JPT1 PE=1 SV=3	Q9UK76	JPT1	16 kDa	0.33	1.2	[]	6	7	7	6	11	6	6	8
Thioredoxin-like protein 4A OS=Homo sapiens OX=9606 GN=TXNL4A PE=1 SV=1	P83876	TXNL4A	17 kDa	0.33	0.6	[]	1	4	1	2	2	1	1	1
Focadhesin OS=Homo sapiens OX=9606 GN=FOCAD PE=1 SV=2	Q5VW36	FOCAD	200 kDa	0.33	0.8	[]	8	4	5	6	5	6	5	4
Regulator of G-protein signaling 10 OS=Homo sapiens OX=9606 GN=RGS10 PE=1 SV=3	O43665	RGS10	21 kDa	0.33	0.7	[]	1	1	2	3	1	2	1	1
Small ribosomal subunit protein eS7 OS=Homo sapiens OX=9606 GN=RPS7 PE=1 SV=1	P62081	RPS7	22 kDa	0.33	0.9	[]	10	12	12	8	9	9	9	11
Supervillin OS=Homo sapiens OX=9606 GN=SVIL PE=1 SV=2	O95425	SVIL	248 kDa	0.33	0.7	[]	1	2	1	3	1	2	1	1
YEATS domain-containing protein 4 OS=Homo sapiens OX=9606 GN=YEATS4 PE=1 SV=1	O95619	YEATS4	27 kDa	0.33	0.5	[]	2	0	1	1	0	1	1	0
Spectrin beta chain, non-erythrocytic 4 OS=Homo sapiens OX=9606 GN=SPTBN4 PE=1 SV=2	Q9H254	SPTBN4	289 kDa	0.33	1.3	[]	2	1	2	3	2	4	3	2
Probable ubiquitin carboxyl-terminal hydrolase FAF-X OS=Homo sapiens OX=9606 GN=USP9X PE=1 SV=4	Q93008	USP9X	290 kDa	0.33	1.1	[]	46	40	53	42	48	47	51	47
Heterogeneous nuclear ribonucleoprotein A0 OS=Homo sapiens OX=9606 GN=HNRNPA0 PE=1 SV=1	Q13151	HNRNPA0	31 kDa	0.33	0.9	[]	41	38	37	40	37	40	39	32
Protein furry homolog OS=Homo sapiens OX=9606 GN=FRY PE=1 SV=1	Q5TBA9	FRY	339 kDa	0.33	1.2	[]	4	6	7	6	7	9	7	5
Endonuclease III-like protein 1 OS=Homo sapiens OX=9606 GN=NTHL1 PE=1 SV=2	P78549	NTHL1	34 kDa	0.33	0.5	[]	2	0	1	1	0	1	1	0
Pyridoxal kinase OS=Homo sapiens OX=9606 GN=PDXK PE=1 SV=1	O00764	PDXK	35 kDa	0.33	1	[]	8	8	9	9	9	9	9	9
Annexin A5 OS=Homo sapiens OX=9606 GN=ANXA5 PE=1 SV=2	P08758 (+1)	ANXA5	36 kDa	0.33	1	[]	17	18	16	18	19	18	17	17
Protein FAM98B OS=Homo sapiens OX=9606 GN=FAM98B PE=1 SV=2	Q52LJ0	FAM98B	46 kDa	0.33	0.9	[]	12	11	12	11	12	10	12	9
Mannose-1-phosphate guanyltransferase alpha OS=Homo sapiens OX=9606 GN=GMPPA PE=1 SV=1	Q96IJ6	GMPPA	46 kDa	0.33	1.2	[]	4	3	4	4	5	5	5	3
Cytochrome c oxidase assembly protein COX15 homolog OS=Homo sapiens OX=9606 GN=COX15 PE=1 SV=1	Q7KZN9	COX15	46 kDa	0.33	1.2	[]	2	3	4	2	4	3	3	4
Actin-like protein 6A OS=Homo sapiens OX=9606 GN=ACTL6A PE=1 SV=1	O96019	ACTL6A	47 kDa	0.33	0.9	[]	12	15	12	15	13	15	9	12
Adenosine 3'-phospho 5'-phosphosulfate transporter 1 OS=Homo sapiens OX=9606 GN=SLC35B2 PE=1 SV=1	Q8TB61	SLC35B2	48 kDa	0.33	0.8	[]	3	2	3	4	2	4	2	2
Cytoplasmic dynein 2 heavy chain 1 OS=Homo sapiens OX=9606 GN=DYNC2H1 PE=1 SV=4	Q8NCM8	DYNC2H1	493 kDa	0.33	0.6	[]	1	2	1	2	0	1	2	1
Glycogen synthase kinase-3 alpha OS=Homo sapiens OX=9606 GN=GSK3A PE=1 SV=2	P49840	GSK3A	51 kDa	0.33	1.1	[]	15	12	12	11	14	13	15	13
E3 ubiquitin-protein ligase MYCBP2 OS=Homo sapiens OX=9606 GN=MYCBP2 PE=1 SV=4	O75592	MYCBP2	514 kDa	0.33	1.2	[]	8	11	16	10	12	13	13	14
Ectonucleoside triphosphate diphosphohydrolase 6 OS=Homo sapiens OX=9606 GN=ENTPD6 PE=1 SV=3	O75354	ENTPD6	53 kDa	0.33	0.5	[]	2	1	0	1	1	1	0	0
Protein phosphatase 1H OS=Homo sapiens OX=9606 GN=PPM1H PE=1 SV=2	Q9ULR3	PPM1H	56 kDa	0.33	1.2	[]	15	12	6	8	11	15	11	14
H/ACA ribonucleoprotein complex subunit DKC1 OS=Homo sapiens OX=9606 GN=DKC1 PE=1 SV=3	O60832	DKC1	58 kDa	0.33	1.1	[]	6	10	9	8	10	9	8	11
E3 ubiquitin-protein ligase ZFP91 OS=Homo sapiens OX=9606 GN=ZFP91 PE=1 SV=1	Q96JP5	ZFP91	63 kDa	0.33	0.6	[]	2	4	1	1	1	1	1	2
Protein GPR107 OS=Homo sapiens OX=9606 GN=GPR107 PE=1 SV=1	Q5VW38	GPR107	67 kDa	0.33	1.9	[]	2	1	0	0	1	3	1	1
Mitochondrial Rho GTPase 1 OS=Homo sapiens OX=9606 GN=RHOT1 PE=1 SV=2	Q8IXI2	RHOT1	71 kDa	0.33	0.9	[]	11	10	8	11	10	7	11	7
Tumor necrosis factor receptor superfamily member 21 OS=Homo sapiens OX=9606 GN=TNFRSF21 PE=1 SV=1	O75509	TNFRSF21	72 kDa	0.33	2.3	[]	0	1	1	0	0	3	1	1
Kinetochore protein NDC80 homolog OS=Homo sapiens OX=9606 GN=NDC80 PE=1 SV=1	O14777	NDC80	74 kDa	0.33	1.1	[]	3	2	3	3	3	3	3	4
Nuclear pore complex protein Nup85 OS=Homo sapiens OX=9606 GN=NUP85 PE=1 SV=1	Q9BW27	NUP85	75 kDa	0.33	1.2	[]	10	11	8	8	16	9	11	9
RNA polymerase-associated protein LEO1 OS=Homo sapiens OX=9606 GN=LEO1 PE=1 SV=1	Q8WVC0	LEO1	75 kDa	0.33	0.8	[]	3	5	5	3	3	3	2	5
Serine/threonine-protein kinase DCLK1 OS=Homo sapiens OX=9606 GN=DCLK1 PE=1 SV=2	O15075	DCLK1	82 kDa	0.33	1.1	[]	46	40	46	40	48	48	42	43
Pinin OS=Homo sapiens OX=9606 GN=PNN PE=1 SV=5	Q9H307	PNN	82 kDa	0.33	0.9	[]	14	10	11	11	11	11	11	10
Cyclin-dependent kinase 11B OS=Homo sapiens OX=9606 GN=CDK11B PE=1 SV=4	P21127	CDK11B	93 kDa	0.33	1.1	[]	11	17	12	13	15	14	15	16
Cytoplasmic aconitate hydratase OS=Homo sapiens OX=9606 GN=ACO1 PE=1 SV=3	P21399	ACO1	98 kDa	0.33	0.9	[]	10	8	9	9	7	9	7	10
DNA ligase 1 OS=Homo sapiens OX=9606 GN=LIG1 PE=1 SV=1	P18858	LIG1	102 kDa	0.34	0.5	[]	1	0	2	1	1	0	0	1
RNA-binding protein 10 OS=Homo sapiens OX=9606 GN=RBM10 PE=1 SV=3	P98175	RBM10	104 kDa	0.34	0.8	[]	5	4	2	5	3	4	4	2
Eukaryotic translation initiation factor 3 subunit C OS=Homo sapiens OX=9606 GN=EIF3C PE=1 SV=1	Q99613	EIF3C	105 kDa	0.34	1	[]	26	22	22	23	22	21	21	24
PH and SEC7 domain-containing protein 1 OS=Homo sapiens OX=9606 GN=PSD PE=1 SV=2	A5PKW4	PSD	110 kDa	0.34	0.8	[]	2	2	2	3	1	1	2	3
SWI/SNF complex subunit SMARCC1 OS=Homo sapiens OX=9606 GN=SMARCC1 PE=1 SV=3	Q92922	SMARCC1	123 kDa	0.34	1.1	[]	11	9	10	12	11	15	10	12
Nucleolar protein 6 OS=Homo sapiens OX=9606 GN=NOL6 PE=1 SV=2	Q9H6R4	NOL6	128 kDa	0.34	1.4	[]	1	3	4	2	4	2	4	4
TBC1 domain family member 9B OS=Homo sapiens OX=9606 GN=TBC1D9B PE=1 SV=3	Q66K14	TBC1D9B	141 kDa	0.34	1.1	[]	8	10	9	6	10	11	8	9
Sorbin and SH3 domain-containing protein 1 OS=Homo sapiens OX=9606 GN=SORBS1 PE=1 SV=3	Q9BX66	SORBS1	143 kDa	0.34	0.5	[]	2	1	0	1	1	0	0	1
Contactin-associated protein-like 5 OS=Homo sapiens OX=9606 GN=CNTNAP5 PE=2 SV=1	Q8WYK1	CNTNAP5	146 kDa	0.34	0.9	[]	6	8	7	7	8	5	7	5
Signal recognition particle 14 kDa protein OS=Homo sapiens OX=9606 GN=SRP14 PE=1 SV=2	P37108	SRP14	15 kDa	0.34	0.9	[]	15	13	15	16	16	12	10	15
Cyclin-dependent kinase 13 OS=Homo sapiens OX=9606 GN=CDK13 PE=1 SV=2	Q14004	CDK13	165 kDa	0.34	1.2	[]	5	10	10	8	11	9	9	10
Protein MON2 homolog OS=Homo sapiens OX=9606 GN=MON2 PE=1 SV=3	Q7Z3U7	MON2	190 kDa	0.34	1.1	[]	7	7	8	5	9	6	9	7
Adenosine 5'-monophosphoramidase HINT3 OS=Homo sapiens OX=9606 GN=HINT3 PE=1 SV=1	Q9NQE9	HINT3	20 kDa	0.34	1.1	[]	7	8	9	7	9	9	8	8
Small acidic protein OS=Homo sapiens OX=9606 GN=SMAP PE=1 SV=1	O00193	SMAP	20 kDa	0.34	0.8	[]	2	2	4	3	3	2	2	2
Large ribosomal subunit protein uL22 OS=Homo sapiens OX=9606 GN=RPL17 PE=1 SV=3	P18621	RPL17	21 kDa	0.34	1.1	[]	27	26	28	25	25	27	30	30
Cytochrome b-245 chaperone 1 OS=Homo sapiens OX=9606 GN=CYBC1 PE=1 SV=1	Q9BQA9	CYBC1	21 kDa	0.34	0.7	[]	3	1	1	2	1	1	1	2
GTP-binding protein SAR1b OS=Homo sapiens OX=9606 GN=SAR1B PE=1 SV=1	Q9Y6B6	SAR1B	22 kDa	0.34	1.1	[]	6	6	6	6	6	6	7	9
Ral GTPase-activating protein subunit alpha-1 OS=Homo sapiens OX=9606 GN=RALGAPA1 PE=1 SV=1	Q6GYQ0	RALGAPA1	230 kDa	0.34	0.9	[]	9	9	9	8	9	9	8	6
U5 small nuclear ribonucleoprotein 200 kDa helicase OS=Homo sapiens OX=9606 GN=SNRNP200 PE=1 SV=2	O75643	SNRNP200	245 kDa	0.34	1.1	[]	52	47	53	55	55	48	55	60
Caspase-14 OS=Homo sapiens OX=9606 GN=CASP14 PE=1 SV=2	P31944	CASP14	28 kDa	0.34	0.2	[]	0	5	0	1	1	0	0	0
Proteasome activator complex subunit 1 OS=Homo sapiens OX=9606 GN=PSME1 PE=1 SV=1	Q06323	PSME1	29 kDa	0.34	1.3	[]	4	2	9	6	7	6	6	9
Activator of basal transcription 1 OS=Homo sapiens OX=9606 GN=ABT1 PE=1 SV=1	Q9ULW3	ABT1	31 kDa	0.34	0.5	[]	1	1	1	1	2	0	0	0
Alpha-soluble NSF attachment protein OS=Homo sapiens OX=9606 GN=NAPA PE=1 SV=3	P54920	NAPA	33 kDa	0.34	0.9	[]	22	21	24	23	20	20	19	25
Calponin-2 OS=Homo sapiens OX=9606 GN=CNN2 PE=1 SV=4	Q99439	CNN2	34 kDa	0.34	0.9	[]	12	12	9	10	11	10	7	11
ATPase GET3 OS=Homo sapiens OX=9606 GN=GET3 PE=1 SV=2	O43681	GET3	39 kDa	0.34	1.1	[]	10	9	7	8	9	9	10	9
Eukaryotic translation initiation factor 3 subunit H OS=Homo sapiens OX=9606 GN=EIF3H PE=1 SV=1	O15372	EIF3H	40 kDa	0.34	0.9	[]	7	6	5	7	5	5	6	7
Inositol polyphosphate 1-phosphatase OS=Homo sapiens OX=9606 GN=INPP1 PE=1 SV=1	P49441	INPP1	44 kDa	0.34	0.8	[]	3	4	5	4	4	4	4	1
Nucleosome assembly protein 1-like 1 OS=Homo sapiens OX=9606 GN=NAP1L1 PE=1 SV=1	P55209	NAP1L1	45 kDa	0.34	0.9	[]	8	7	8	8	8	6	8	7
Heterogeneous nuclear ribonucleoprotein F OS=Homo sapiens OX=9606 GN=HNRNPF PE=1 SV=3	P52597	HNRNPF	46 kDa	0.34	0.9	[]	17	15	19	18	18	15	16	15
Gamma-enolase OS=Homo sapiens OX=9606 GN=ENO2 PE=1 SV=3	P09104	ENO2	47 kDa	0.34	0.9	[]	47	51	46	49	46	45	51	38
Tubulin beta-3 chain OS=Homo sapiens OX=9606 GN=TUBB3 PE=1 SV=2	Q13509	TUBB3	50 kDa	0.34	1	[]	684	745	644	668	697	613	660	657
Protoporphyrinogen oxidase OS=Homo sapiens OX=9606 GN=PPOX PE=1 SV=1	P50336	PPOX	51 kDa	0.34	0.9	[]	6	5	7	6	4	6	6	5
YTH domain-containing family protein 1 OS=Homo sapiens OX=9606 GN=YTHDF1 PE=1 SV=1	Q9BYJ9	YTHDF1	61 kDa	0.34	1.3	[]	4	5	3	4	2	7	6	6
Excitatory amino acid transporter 2 OS=Homo sapiens OX=9606 GN=SLC1A2 PE=1 SV=2	P43004	SLC1A2	62 kDa	0.34	1.2	[]	5	5	5	4	6	8	4	5
Fatty-acid amide hydrolase 1 OS=Homo sapiens OX=9606 GN=FAAH PE=1 SV=2	O00519	FAAH	63 kDa	0.34	1.2	[]	6	6	5	3	6	6	6	5
Trafficking protein particle complex subunit 14 OS=Homo sapiens OX=9606 GN=TRAPPC14 PE=1 SV=2	Q8WVR3	TRAPPC14	63 kDa	0.34	1.5	[]	1	0	3	1	2	2	2	2
Transmembrane protein 209 OS=Homo sapiens OX=9606 GN=TMEM209 PE=1 SV=2	Q96SK2	TMEM209	63 kDa	0.34	1.9	[]	2	0	0	2	4	2	1	1
5'-AMP-activated protein kinase subunit gamma-2 OS=Homo sapiens OX=9606 GN=PRKAG2 PE=1 SV=1	Q9UGJ0	PRKAG2	63 kDa	0.34	2.5	[]	1	0	0	1	0	1	3	1
Glutathione S-transferase C-terminal domain-containing protein OS=Homo sapiens OX=9606 GN=GSTCD PE=1 SV=2	Q8NEC7	GSTCD	71 kDa	0.34	0.6	[]	2	0	2	3	2	0	1	1
Large ribosomal subunit protein eL38 OS=Homo sapiens OX=9606 GN=RPL38 PE=1 SV=2	P63173	RPL38	8 kDa	0.34	1.2	[]	9	7	6	7	6	8	9	11
Mitotic spindle assembly checkpoint protein MAD1 OS=Homo sapiens OX=9606 GN=MAD1L1 PE=1 SV=2	Q9Y6D9	MAD1L1	83 kDa	0.34	0.7	[]	5	3	2	2	1	3	2	3
Cell division cycle 5-like protein OS=Homo sapiens OX=9606 GN=CDC5L PE=1 SV=2	Q99459	CDC5L	92 kDa	0.34	0.8	[]	13	11	12	15	6	12	13	13
Matrin-3 OS=Homo sapiens OX=9606 GN=MATR3 PE=1 SV=2	P43243	MATR3	95 kDa	0.34	1.1	[]	48	49	53	46	57	46	49	56
Nucleolar protein 14 OS=Homo sapiens OX=9606 GN=NOP14 PE=1 SV=3	P78316	NOP14	98 kDa	0.34	2.4	[]	0	1	1	0	1	1	0	3
DNA-binding protein SMUBP-2 OS=Homo sapiens OX=9606 GN=IGHMBP2 PE=1 SV=3	P38935	IGHMBP2	109 kDa	0.35	1.9	[]	1	0	1	1	2	1	0	3
Ataxin-7-like protein 3B OS=Homo sapiens OX=9606 GN=ATXN7L3B PE=1 SV=2	Q96GX2	ATXN7L3B	11 kDa	0.35	1.3	[]	1	3	3	2	3	4	3	2
ATP-dependent RNA helicase DHX30 OS=Homo sapiens OX=9606 GN=DHX30 PE=1 SV=1	Q7L2E3	DHX30	134 kDa	0.35	0.9	[]	21	28	22	25	23	21	23	21
Caskin-1 OS=Homo sapiens OX=9606 GN=CASKIN1 PE=1 SV=1	Q8WXD9	CASKIN1	150 kDa	0.35	1.1	[]	4	5	5	4	6	6	5	4
Trafficking protein particle complex subunit 6B OS=Homo sapiens OX=9606 GN=TRAPPC6B PE=1 SV=1	Q86SZ2	TRAPPC6B	18 kDa	0.35	0.9	[]	3	2	2	3	2	3	2	2
Serine/arginine-rich splicing factor 3 OS=Homo sapiens OX=9606 GN=SRSF3 PE=1 SV=1	P84103	SRSF3	19 kDa	0.35	1.1	[]	47	32	32	29	42	42	36	38
Kinesin-like protein KIF1A OS=Homo sapiens OX=9606 GN=KIF1A PE=1 SV=2	Q12756	KIF1A	191 kDa	0.35	1.1	[]	28	19	25	25	23	26	27	31
Protein PAXX OS=Homo sapiens OX=9606 GN=PAXX PE=1 SV=2	Q9BUH6	PAXX	22 kDa	0.35	1.2	[]	4	2	2	4	4	4	3	4
Hepatoma-derived growth factor-related protein 3 OS=Homo sapiens OX=9606 GN=HDGFL3 PE=1 SV=1	Q9Y3E1	HDGFL3	23 kDa	0.35	0.9	[]	5	4	5	5	3	4	4	6
BAG family molecular chaperone regulator 2 OS=Homo sapiens OX=9606 GN=BAG2 PE=1 SV=1	O95816	BAG2	24 kDa	0.35	1.9	[]	0	2	0	1	2	2	0	2
Small ribosomal subunit protein eS4, Y isoform 1 OS=Homo sapiens OX=9606 GN=RPS4Y1 PE=1 SV=2	P22090	RPS4Y1	29 kDa	0.35	1.2	[]	22	13	20	21	23	16	23	25
Teneurin-1 OS=Homo sapiens OX=9606 GN=TENM1 PE=1 SV=2	Q9UKZ4	TENM1	305 kDa	0.35	1.5	[]	3	4	1	0	3	3	3	3
Syntaxin-1B OS=Homo sapiens OX=9606 GN=STX1B PE=1 SV=1	P61266	STX1B	33 kDa	0.35	1	[]	22	20	18	19	19	18	18	19
Transformer-2 protein homolog alpha OS=Homo sapiens OX=9606 GN=TRA2A PE=1 SV=1	Q13595	TRA2A	33 kDa	0.35	3.4	[]	6	0	0	0	0	0	13	7
m-AAA protease-interacting protein 1, mitochondrial OS=Homo sapiens OX=9606 GN=MAIP1 PE=1 SV=1	Q8WWC4	MAIP1	33 kDa	0.35	0.8	[]	4	4	6	7	4	6	3	5
Very-long-chain 3-oxoacyl-CoA reductase OS=Homo sapiens OX=9606 GN=HSD17B12 PE=1 SV=2	Q53GQ0	HSD17B12	34 kDa	0.35	0.9	[]	12	12	11	12	13	8	12	10
Hydroxymethylglutaryl-CoA lyase, mitochondrial OS=Homo sapiens OX=9606 GN=HMGCL PE=1 SV=2	P35914	HMGCL	34 kDa	0.35	0.8	[]	3	3	4	3	3	4	1	3
Arginase-1 OS=Homo sapiens OX=9606 GN=ARG1 PE=1 SV=2	P05089	ARG1	35 kDa	0.35	0.2	[]	0	3	1	0	1	0	0	0
Dehydrogenase/reductase SDR family member on chromosome X OS=Homo sapiens OX=9606 GN=DHRSX PE=1 SV=2	Q8N5I4	DHRSX	36 kDa	0.35	0.6	[]	1	2	1	1	2	1	0	0
Fructose-bisphosphate aldolase A OS=Homo sapiens OX=9606 GN=ALDOA PE=1 SV=2	P04075	ALDOA	39 kDa	0.35	1.1	[]	52	53	43	46	55	55	52	45
Stomatin-like protein 2, mitochondrial OS=Homo sapiens OX=9606 GN=STOML2 PE=1 SV=1	Q9UJZ1	STOML2	39 kDa	0.35	0.9	[]	14	13	18	13	14	13	15	9
PHD finger protein 6 OS=Homo sapiens OX=9606 GN=PHF6 PE=1 SV=1	Q8IWS0	PHF6	41 kDa	0.35	0.9	[]	9	9	10	10	10	8	10	6
Queuine tRNA-ribosyltransferase catalytic subunit 1 OS=Homo sapiens OX=9606 GN=QTRT1 PE=1 SV=3	Q9BXR0	QTRT1	44 kDa	0.35	1.3	[]	3	3	3	3	2	6	3	5
BRISC and BRCA1-A complex member 2 OS=Homo sapiens OX=9606 GN=BABAM2 PE=1 SV=2	Q9NXR7	BABAM2	44 kDa	0.35	1.5	[]	1	2	1	2	2	1	2	4
Eukaryotic initiation factor 4A-II OS=Homo sapiens OX=9606 GN=EIF4A2 PE=1 SV=2	Q14240	EIF4A2	46 kDa	0.35	1.1	[]	29	32	32	33	31	33	32	37
Beta-arrestin-1 OS=Homo sapiens OX=9606 GN=ARRB1 PE=1 SV=2	P49407	ARRB1	47 kDa	0.35	1.2	[]	6	6	9	5	9	7	9	6
Phosphatidylinositol 3,4,5-trisphosphate 3-phosphatase and dual-specificity protein phosphatase PTEN OS=Homo sapiens OX=9606 GN=PTEN PE=1 SV=1	P60484	PTEN	47 kDa	0.35	1.5	[]	1	1	3	2	1	4	4	2
26S proteasome regulatory subunit 7 OS=Homo sapiens OX=9606 GN=PSMC2 PE=1 SV=3	P35998	PSMC2	49 kDa	0.35	1.1	[]	31	32	31	35	37	38	34	29
Dynactin subunit 4 OS=Homo sapiens OX=9606 GN=DCTN4 PE=1 SV=1	Q9UJW0	DCTN4	52 kDa	0.35	1.1	[]	6	7	9	9	8	9	11	8
Phenylalanine--tRNA ligase, mitochondrial OS=Homo sapiens OX=9606 GN=FARS2 PE=1 SV=1	O95363	FARS2	52 kDa	0.35	0.5	[]	2	0	1	1	1	0	1	0
7-dehydrocholesterol reductase OS=Homo sapiens OX=9606 GN=DHCR7 PE=1 SV=1	Q9UBM7	DHCR7	54 kDa	0.35	0.8	[]	11	10	10	14	12	8	12	6
Ubiquitin carboxyl-terminal hydrolase 30 OS=Homo sapiens OX=9606 GN=USP30 PE=1 SV=1	Q70CQ3	USP30	59 kDa	0.35	0.5	[]	1	0	1	2	0	0	1	1
RNA-binding protein RO60 OS=Homo sapiens OX=9606 GN=RO60 PE=1 SV=2	P10155	RO60	61 kDa	0.35	0.9	[]	14	8	9	12	10	9	9	10
Cleavage stimulation factor subunit 2 tau variant OS=Homo sapiens OX=9606 GN=CSTF2T PE=1 SV=1	Q9H0L4	CSTF2T	64 kDa	0.35	2.4	[]	0	2	0	0	1	2	0	2
Eukaryotic translation initiation factor 2A OS=Homo sapiens OX=9606 GN=EIF2A PE=1 SV=3	Q9BY44	EIF2A	65 kDa	0.35	1.2	[]	9	11	10	6	8	9	12	15
TRAF-type zinc finger domain-containing protein 1 OS=Homo sapiens OX=9606 GN=TRAFD1 PE=1 SV=1	O14545	TRAFD1	65 kDa	0.35	0.5	[]	3	0	2	1	0	1	0	2
Actin-related protein 8 OS=Homo sapiens OX=9606 GN=ACTR8 PE=1 SV=2	Q9H981	ACTR8	70 kDa	0.35	1.9	[]	0	1	2	0	1	3	1	1
Heterogeneous nuclear ribonucleoprotein R OS=Homo sapiens OX=9606 GN=HNRNPR PE=1 SV=1	O43390	HNRNPR	71 kDa	0.35	1	[]	35	31	37	35	36	36	35	37
Peptide-N(4)-(N-acetyl-beta-glucosaminyl)asparagine amidase OS=Homo sapiens OX=9606 GN=NGLY1 PE=1 SV=1	Q96IV0	NGLY1	74 kDa	0.35	0.9	[]	5	4	5	5	3	6	3	5
Synaptic vesicle glycoprotein 2A OS=Homo sapiens OX=9606 GN=SV2A PE=1 SV=1	Q7L0J3	SV2A	83 kDa	0.35	0.9	[]	41	32	42	44	41	36	38	30
Probable C-mannosyltransferase DPY19L3 OS=Homo sapiens OX=9606 GN=DPY19L3 PE=1 SV=1	Q6ZPD9	DPY19L3	83 kDa	0.35	0.5	[]	2	0	1	1	1	0	1	0
MICOS complex subunit MIC60 OS=Homo sapiens OX=9606 GN=IMMT PE=1 SV=1	Q16891	IMMT	84 kDa	0.35	1.1	[]	36	38	46	40	41	43	49	38
Ribosomal protein S6 kinase alpha-3 OS=Homo sapiens OX=9606 GN=RPS6KA3 PE=1 SV=1	P51812	RPS6KA3	84 kDa	0.35	0.9	[]	25	22	20	21	18	18	19	25
ATP-dependent RNA helicase DHX15 OS=Homo sapiens OX=9606 GN=DHX15 PE=1 SV=2	O43143	DHX15	91 kDa	0.35	1	[]	23	23	23	22	23	26	21	25
Telomere length regulation protein TEL2 homolog OS=Homo sapiens OX=9606 GN=TELO2 PE=1 SV=2	Q9Y4R8	TELO2	92 kDa	0.35	1.1	[]	4	4	3	4	4	4	4	5
Rab GTPase-activating protein 1-like OS=Homo sapiens OX=9606 GN=RABGAP1L PE=1 SV=1	Q5R372	RABGAP1L	93 kDa	0.35	0.7	[]	1	3	4	2	1	2	3	1
Programmed cell death 6-interacting protein OS=Homo sapiens OX=9606 GN=PDCD6IP PE=1 SV=1	Q8WUM4	PDCD6IP	96 kDa	0.35	0.9	[]	20	22	26	24	22	23	20	21
Prickle-like protein 2 OS=Homo sapiens OX=9606 GN=PRICKLE2 PE=1 SV=2	Q7Z3G6	PRICKLE2	96 kDa	0.35	0.7	[]	4	3	2	3	3	3	3	0
Exosome component 10 OS=Homo sapiens OX=9606 GN=EXOSC10 PE=1 SV=2	Q01780	EXOSC10	101 kDa	0.36	0.8	[]	9	4	10	9	7	6	8	6
WD repeat-containing protein 47 OS=Homo sapiens OX=9606 GN=WDR47 PE=1 SV=1	O94967	WDR47	102 kDa	0.36	0.9	[]	25	21	26	23	23	23	19	24
Alpha-actinin-1 OS=Homo sapiens OX=9606 GN=ACTN1 PE=1 SV=2	P12814	ACTN1	103 kDa	0.36	0.9	[]	40	36	39	46	36	37	37	41
Non-histone chromosomal protein HMG-14 OS=Homo sapiens OX=9606 GN=HMGN1 PE=1 SV=3	P05114	HMGN1	11 kDa	0.36	0.8	[]	13	8	20	8	8	13	7	9
Cystatin-A OS=Homo sapiens OX=9606 GN=CSTA PE=1 SV=1	P01040	CSTA	11 kDa	0.36	0	[]	0	3	0	0	0	0	0	0
Mediator of RNA polymerase II transcription subunit 24 OS=Homo sapiens OX=9606 GN=MED24 PE=1 SV=1	O75448	MED24	110 kDa	0.36	INF	[]	0	0	0	0	0	0	0	2
CAP-Gly domain-containing linker protein 2 OS=Homo sapiens OX=9606 GN=CLIP2 PE=1 SV=1	Q9UDT6	CLIP2	116 kDa	0.36	1.1	[]	29	33	34	26	30	34	35	32
Zinc finger RNA-binding protein OS=Homo sapiens OX=9606 GN=ZFR PE=1 SV=2	Q96KR1	ZFR	117 kDa	0.36	1.1	[]	7	6	7	7	6	6	9	10
Ribosomal protein S6 kinase delta-1 OS=Homo sapiens OX=9606 GN=RPS6KC1 PE=1 SV=2	Q96S38	RPS6KC1	119 kDa	0.36	0	[]	0	0	2	0	0	0	0	0
Rabankyrin-5 OS=Homo sapiens OX=9606 GN=ANKFY1 PE=1 SV=2	Q9P2R3	ANKFY1	128 kDa	0.36	1.1	[]	20	17	17	26	21	27	22	20
Nck-associated protein 1 OS=Homo sapiens OX=9606 GN=NCKAP1 PE=1 SV=1	Q9Y2A7	NCKAP1	129 kDa	0.36	1.1	[]	32	33	34	39	35	41	39	33
Nuclear pore complex protein Nup133 OS=Homo sapiens OX=9606 GN=NUP133 PE=1 SV=2	Q8WUM0	NUP133	129 kDa	0.36	1.1	[]	9	9	10	12	11	10	11	12
Cytochrome c oxidase subunit 5B, mitochondrial OS=Homo sapiens OX=9606 GN=COX5B PE=1 SV=2	P10606	COX5B	14 kDa	0.36	1.5	[]	2	1	2	1	4	2	2	1
Sal-like protein 1 OS=Homo sapiens OX=9606 GN=SALL1 PE=1 SV=2	Q9NSC2	SALL1	140 kDa	0.36	INF	[]	0	0	0	0	0	0	0	5
Zinc finger protein 532 OS=Homo sapiens OX=9606 GN=ZNF532 PE=1 SV=2	Q9HCE3	ZNF532	142 kDa	0.36	1.4	[]	1	4	3	1	2	4	3	4
RRP12-like protein OS=Homo sapiens OX=9606 GN=RRP12 PE=1 SV=2	Q5JTH9	RRP12	144 kDa	0.36	0.9	[]	8	9	9	7	8	6	9	7
Lymphocyte antigen 6H OS=Homo sapiens OX=9606 GN=LY6H PE=1 SV=1	O94772	LY6H	15 kDa	0.36	0.9	[]	14	12	15	14	8	13	14	14
Small ribosomal subunit protein uS17 OS=Homo sapiens OX=9606 GN=RPS11 PE=1 SV=3	P62280	RPS11	18 kDa	0.36	0.9	[]	16	21	15	19	18	16	15	15
Ribonuclease P protein subunit p25-like protein OS=Homo sapiens OX=9606 GN=RPP25L PE=1 SV=1	Q8N5L8	RPP25L	18 kDa	0.36	0.3	[]	0	0	1	2	0	1	0	0
eIF-2-alpha kinase GCN2 OS=Homo sapiens OX=9606 GN=EIF2AK4 PE=1 SV=3	Q9P2K8	EIF2AK4	187 kDa	0.36	2.2	[]	2	0	0	1	0	2	1	4
Large ribosomal subunit protein eL21 OS=Homo sapiens OX=9606 GN=RPL21 PE=1 SV=2	P46778	RPL21	19 kDa	0.36	0.9	[]	2	3	2	3	2	3	2	2
Adrenodoxin, mitochondrial OS=Homo sapiens OX=9606 GN=FDX1 PE=1 SV=1	P10109	FDX1	19 kDa	0.36	0.6	[]	2	1	2	0	0	1	1	1
Intersectin-2 OS=Homo sapiens OX=9606 GN=ITSN2 PE=1 SV=3	Q9NZM3	ITSN2	193 kDa	0.36	INF	[]	0	0	0	0	0	0	0	3
Malignant T-cell-amplified sequence 1 OS=Homo sapiens OX=9606 GN=MCTS1 PE=1 SV=1	Q9ULC4	MCTS1	21 kDa	0.36	0.9	[]	6	8	6	6	6	5	7	6
E3 ubiquitin-protein ligase UBR3 OS=Homo sapiens OX=9606 GN=UBR3 PE=2 SV=2	Q6ZT12	UBR3	212 kDa	0.36	1.4	[]	3	2	2	3	5	4	4	1
Ras-related protein Rab-30 OS=Homo sapiens OX=9606 GN=RAB30 PE=1 SV=2	Q15771	RAB30	23 kDa	0.36	1.1	[]	16	11	13	12	14	15	16	13
[truncated: 3,301 more rows]

## Sheet: NU-757
#71558, Samples Report created on 05/29/2025							Quantitative Value (Normalized Total Spectra)	Quantitative Value (Normalized Total Spectra)	Quantitative Value (Normalized Total Spectra)	Quantitative Value (Normalized Total Spectra)	Quantitative Value (Normalized Total Spectra)	Quantitative Value (Normalized Total Spectra)	Quantitative Value (Normalized Total Spectra)	Quantitative Value (Normalized Total Spectra)
71558							052325_71558_CN	052325_71558_CN	052325_71558_CN	052325_71558_CN	052325_71558_NG	052325_71558_NG	052325_71558_NG	052325_71558_NG
Identified Proteins (5144)	Accession Number	Alternate ID	Molecular Weight	T-Test (p-value): (p < 0.05)	Fold Change by Category	Quantitative Profile	052325_71558_CN_01	052325_71558_CN_02	052325_71558_CN_03	052325_71558_CN_04	052325_71558_NG_01	052325_71558_NG_02	052325_71558_NG_03	052325_71558_NG_04
Gamma-tubulin complex component 6 OS=Homo sapiens OX=9606 GN=TUBGCP6 PE=1 SV=3	Q96RT7	TUBGCP6	200 kDa	0.002	0	052325_71558_CN high, 052325_71558_NG low	1	2	1	1	0	0	0	0
Sodium- and chloride-dependent creatine transporter 1 OS=Homo sapiens OX=9606 GN=SLC6A8 PE=1 SV=1	P48029	SLC6A8	71 kDa	0.002	0	052325_71558_CN high, 052325_71558_NG low	1	2	1	1	0	0	0	0
Calcium uptake protein 3, mitochondrial OS=Homo sapiens OX=9606 GN=MICU3 PE=1 SV=1	Q86XE3	MICU3	61 kDa	0.0024	0	052325_71558_CN high, 052325_71558_NG low	1	3	3	3	0	0	0	0
Small subunit processome component 20 homolog OS=Homo sapiens OX=9606 GN=UTP20 PE=1 SV=3	O75691	UTP20	318 kDa	0.0026	0	052325_71558_CN high, 052325_71558_NG low	1	1	1	2	0	0	0	0
Protein FAM76B OS=Homo sapiens OX=9606 GN=FAM76B PE=1 SV=3	Q5HYJ3	FAM76B	39 kDa	0.0027	0	052325_71558_CN high, 052325_71558_NG low	1	1	2	1	0	0	0	0
Anaphase-promoting complex subunit 2 OS=Homo sapiens OX=9606 GN=ANAPC2 PE=1 SV=1	Q9UJX6	ANAPC2	94 kDa	0.039	0	052325_71558_CN high, 052325_71558_NG low	2	2	1	0	0	0	0	0
Guanylate-binding protein 2 OS=Homo sapiens OX=9606 GN=GBP2 PE=1 SV=3	P32456	GBP2	67 kDa	0.039	0	052325_71558_CN high, 052325_71558_NG low	2	2	1	0	0	0	0	0
A-kinase anchor protein 17A OS=Homo sapiens OX=9606 GN=AKAP17A PE=1 SV=2	Q02040	AKAP17A	81 kDa	0.04	0	052325_71558_CN high, 052325_71558_NG low	2	0	2	1	0	0	0	0
Transcriptional coactivator YAP1 OS=Homo sapiens OX=9606 GN=YAP1 PE=1 SV=2	P46937	YAP1	54 kDa	0.04	0	052325_71558_CN high, 052325_71558_NG low	0	2	1	2	0	0	0	0
Ubiquitin carboxyl-terminal hydrolase MINDY-3 OS=Homo sapiens OX=9606 GN=MINDY3 PE=1 SV=1	Q9H8M7	MINDY3	50 kDa	0.048	0	052325_71558_CN high, 052325_71558_NG low	1	2	0	1	0	0	0	0
Integral membrane protein GPR180 OS=Homo sapiens OX=9606 GN=GPR180 PE=2 SV=1	Q86V85	GPR180	49 kDa	0.05	0	[]	2	1	1	0	0	0	0	0
Trimeric intracellular cation channel type B OS=Homo sapiens OX=9606 GN=TMEM38B PE=1 SV=1	Q9NVV0	TMEM38B	33 kDa	0.0055	0.1	052325_71558_CN high, 052325_71558_NG low	2	2	2	1	0	0	0	1
Stromal membrane-associated protein 2 OS=Homo sapiens OX=9606 GN=SMAP2 PE=1 SV=1	Q8WU79	SMAP2	47 kDa	0.011	0.1	052325_71558_CN high, 052325_71558_NG low	3	3	2	1	1	0	0	0
Phosphatidylinositol glycan anchor biosynthesis class U protein OS=Homo sapiens OX=9606 GN=PIGU PE=1 SV=3	Q9H490	PIGU	50 kDa	0.0031	0.2	052325_71558_CN high, 052325_71558_NG low	3	3	2	2	1	0	0	1
Large ribosomal subunit protein bL12m OS=Homo sapiens OX=9606 GN=MRPL12 PE=1 SV=2	P52815	MRPL12	21 kDa	0.016	0.2	052325_71558_CN high, 052325_71558_NG low	2	2	1	1	0	1	0	0
Probable cationic amino acid transporter OS=Homo sapiens OX=9606 GN=SLC7A14 PE=1 SV=3	Q8TBB6	SLC7A14	84 kDa	0.017	0.2	052325_71558_CN high, 052325_71558_NG low	2	1	1	2	0	1	0	0
Low-density lipoprotein receptor-related protein 1B OS=Homo sapiens OX=9606 GN=LRP1B PE=1 SV=2	Q9NZR2	LRP1B	515 kDa	0.017	0.2	052325_71558_CN high, 052325_71558_NG low	2	1	1	2	0	1	0	0
YEATS domain-containing protein 4 OS=Homo sapiens OX=9606 GN=YEATS4 PE=1 SV=1	O95619	YEATS4	27 kDa	0.018	0.2	052325_71558_CN high, 052325_71558_NG low	2	1	1	2	0	0	1	0
Mitochondrial ribosome-associated GTPase 1 OS=Homo sapiens OX=9606 GN=MTG1 PE=1 SV=2	Q9BT17	MTG1	37 kDa	0.02	0.2	052325_71558_CN high, 052325_71558_NG low	2	3	3	1	0	1	1	0
Protein phosphatase 1 regulatory subunit 37 OS=Homo sapiens OX=9606 GN=PPP1R37 PE=1 SV=4	O75864	PPP1R37	75 kDa	0.029	0.2	052325_71558_CN high, 052325_71558_NG low	1	1	1	2	0	1	0	0
Protein FAM107B OS=Homo sapiens OX=9606 GN=FAM107B PE=1 SV=1	Q9H098	FAM107B	16 kDa	0.029	0.2	052325_71558_CN high, 052325_71558_NG low	1	1	1	2	0	1	0	0
Stonin-2 OS=Homo sapiens OX=9606 GN=STON2 PE=1 SV=1	Q8WXE9	STON2	101 kDa	0.031	0.2	052325_71558_CN high, 052325_71558_NG low	2	1	1	1	0	0	1	0
Dynactin subunit 1 OS=Homo sapiens OX=9606 GN=DCTN1 PE=1 SV=3	Q14203-DECOY		?	0.032	0.2	052325_71558_CN high, 052325_71558_NG low	1	1	1	2	0	0	0	1
Phosphatidylinositol 4,5-bisphosphate 3-kinase catalytic subunit beta isoform OS=Homo sapiens OX=9606 GN=PIK3CB PE=1 SV=1	P42338	PIK3CB	123 kDa	0.039	0.2	052325_71558_CN high, 052325_71558_NG low	2	1	1	1	1	0	0	0
Dihydroorotate dehydrogenase (quinone), mitochondrial OS=Homo sapiens OX=9606 GN=DHODH PE=1 SV=3	Q02127	DHODH	43 kDa	0.0039	0.3	052325_71558_CN high, 052325_71558_NG low	3	3	2	2	1	1	0	1
LIX1-like protein OS=Homo sapiens OX=9606 GN=LIX1L PE=2 SV=1	Q8IVB5	LIX1L	37 kDa	0.0045	0.3	052325_71558_CN high, 052325_71558_NG low	3	2	2	3	1	1	0	1
Transcription factor 20 OS=Homo sapiens OX=9606 GN=TCF20 PE=1 SV=3	Q9UGU0	TCF20	212 kDa	0.0055	0.3	052325_71558_CN high, 052325_71558_NG low	2	3	2	2	1	1	1	0
Receptor-type tyrosine-protein phosphatase R OS=Homo sapiens OX=9606 GN=PTPRR PE=1 SV=2	Q15256	PTPRR	74 kDa	0.0067	0.3	052325_71558_CN high, 052325_71558_NG low	2	2	3	2	1	1	1	0
Amyloid beta precursor protein binding family B member 1 OS=Homo sapiens OX=9606 GN=APBB1 PE=1 SV=2	O00213	APBB1	77 kDa	0.017	0.3	052325_71558_CN high, 052325_71558_NG low	2	2	2	1	0	0	1	1
Retinoic acid-induced protein 1 OS=Homo sapiens OX=9606 GN=RAI1 PE=1 SV=2	Q7Z5J4	RAI1	203 kDa	0.017	0.3	052325_71558_CN high, 052325_71558_NG low	2	2	1	2	0	0	1	1
TATA element modulatory factor OS=Homo sapiens OX=9606 GN=TMF1 PE=1 SV=2	P82094	TMF1	123 kDa	0.017	0.3	052325_71558_CN high, 052325_71558_NG low	2	1	2	2	0	1	1	0
Putative monooxygenase p33MONOX OS=Homo sapiens OX=9606 GN=KIAA1191 PE=1 SV=1	Q96A73	KIAA1191	33 kDa	0.017	0.3	052325_71558_CN high, 052325_71558_NG low	2	2	2	1	0	0	1	1
Retinoic acid receptor RXR-beta OS=Homo sapiens OX=9606 GN=RXRB PE=1 SV=2	P28702	RXRB	57 kDa	0.018	0.3	052325_71558_CN high, 052325_71558_NG low	2	1	2	2	0	0	1	1
Zinc finger CCCH domain-containing protein 4 OS=Homo sapiens OX=9606 GN=ZC3H4 PE=1 SV=3	Q9UPT8	ZC3H4	140 kDa	0.03	0.3	052325_71558_CN high, 052325_71558_NG low	3	3	2	4	0	2	2	0
Keratin, type II cytoskeletal 8 OS=Homo sapiens OX=9606 GN=KRT8 PE=1 SV=7	P05787	KRT8	54 kDa	0.031	0.3	052325_71558_CN high, 052325_71558_NG low	10	12	10	17	0	10	6	0
Probable ATP-dependent RNA helicase DDX27 OS=Homo sapiens OX=9606 GN=DDX27 PE=1 SV=2	Q96GQ7	DDX27	90 kDa	0.033	0.3	052325_71558_CN high, 052325_71558_NG low	2	3	2	2	0	0	1	2
Jupiter microtubule associated homolog 2 OS=Homo sapiens OX=9606 GN=JPT2 PE=1 SV=1	Q9H910	JPT2	20 kDa	0.039	0.3	052325_71558_CN high, 052325_71558_NG low	1	5	6	6	1	1	2	1
Protein O-glucosyltransferase 2 OS=Homo sapiens OX=9606 GN=POGLUT2 PE=1 SV=1	Q6UW63	POGLUT2	58 kDa	0.043	0.3	052325_71558_CN high, 052325_71558_NG low	3	4	1	2	0	1	1	1
Uncharacterized protein C11orf98 OS=Homo sapiens OX=9606 GN=C11orf98 PE=4 SV=2	E9PRG8	C11orf98	14 kDa	0.048	0.3	052325_71558_CN high, 052325_71558_NG low	2	2	1	1	0	1	1	0
Nucleotide triphosphate diphosphatase NUDT15 OS=Homo sapiens OX=9606 GN=NUDT15 PE=1 SV=1	Q9NV35	NUDT15	19 kDa	0.049	0.3	052325_71558_CN high, 052325_71558_NG low	3	5	1	3	1	1	1	1
Mitochondrial ornithine transporter 1 OS=Homo sapiens OX=9606 GN=SLC25A15 PE=1 SV=1	Q9Y619	SLC25A15	33 kDa	0.0025	0.4	052325_71558_CN high, 052325_71558_NG low	3	2	2	3	1	1	1	1
Thioredoxin domain-containing protein 12 OS=Homo sapiens OX=9606 GN=TXNDC12 PE=1 SV=1	O95881	TXNDC12	19 kDa	0.0099	0.4	052325_71558_CN high, 052325_71558_NG low	3	3	3	2	0	2	1	1
Ribosome biogenesis protein BMS1 homolog OS=Homo sapiens OX=9606 GN=BMS1 PE=1 SV=1	Q14692	BMS1	146 kDa	0.012	0.4	052325_71558_CN high, 052325_71558_NG low	3	2	4	3	1	1	1	2
V-type proton ATPase subunit F OS=Homo sapiens OX=9606 GN=ATP6V1F PE=1 SV=2	Q16864	ATP6V1F	13 kDa	0.014	0.4	052325_71558_CN high, 052325_71558_NG low	5	5	5	4	0	4	2	1
Epsin-2 OS=Homo sapiens OX=9606 GN=EPN2 PE=1 SV=3	O95208	EPN2	68 kDa	0.016	0.4	052325_71558_CN high, 052325_71558_NG low	4	5	4	3	0	2	3	1
SAP30-binding protein OS=Homo sapiens OX=9606 GN=SAP30BP PE=1 SV=1	Q9UHR5	SAP30BP	34 kDa	0.027	0.4	052325_71558_CN high, 052325_71558_NG low	2	3	4	4	0	1	2	2
Beta-2-syntrophin OS=Homo sapiens OX=9606 GN=SNTB2 PE=1 SV=1	Q13425	SNTB2	58 kDa	0.03	0.4	052325_71558_CN high, 052325_71558_NG low	2	2	2	1	0	1	1	1
HEAT repeat-containing protein 5A OS=Homo sapiens OX=9606 GN=HEATR5A PE=1 SV=2	Q86XA9	HEATR5A	222 kDa	0.03	0.4	052325_71558_CN high, 052325_71558_NG low	2	2	2	1	0	1	1	1
ADP-ribosylation factor-like protein 6-interacting protein 1 OS=Homo sapiens OX=9606 GN=ARL6IP1 PE=1 SV=2	Q15041	ARL6IP1	23 kDa	0.031	0.4	052325_71558_CN high, 052325_71558_NG low	2	1	2	2	0	1	1	1
Uroporphyrinogen-III synthase OS=Homo sapiens OX=9606 GN=UROS PE=1 SV=1	P10746	UROS	29 kDa	0.038	0.4	052325_71558_CN high, 052325_71558_NG low	3	2	2	2	0	2	1	1
Protocadherin Fat 3 OS=Homo sapiens OX=9606 GN=FAT3 PE=2 SV=3	Q8TDW7	FAT3	502 kDa	0.042	0.4	052325_71558_CN high, 052325_71558_NG low	2	3	2	1	1	1	0	1
ADP-ribosylation factor-like protein 10 OS=Homo sapiens OX=9606 GN=ARL10 PE=2 SV=1	Q8N8L6	ARL10	27 kDa	0.042	0.4	052325_71558_CN high, 052325_71558_NG low	2	1	3	2	0	1	1	1
FAST kinase domain-containing protein 5, mitochondrial OS=Homo sapiens OX=9606 GN=FASTKD5 PE=1 SV=1	Q7L8L6	FASTKD5	87 kDa	0.045	0.4	052325_71558_CN high, 052325_71558_NG low	3	2	2	1	1	0	1	1
Capping protein, Arp2/3 and myosin-I linker protein 2 OS=Homo sapiens OX=9606 GN=CARMIL2 PE=1 SV=2	Q6F5E8	CARMIL2	155 kDa	< 0.00010	0.5	052325_71558_CN high, 052325_71558_NG low	5	5	5	5	2	3	3	2
SHC-transforming protein 3 OS=Homo sapiens OX=9606 GN=SHC3 PE=1 SV=1	Q92529	SHC3	64 kDa	< 0.00010	0.5	052325_71558_CN high, 052325_71558_NG low	2	2	2	2	1	1	1	1
Putative GTP-binding protein 6 OS=Homo sapiens OX=9606 GN=GTPBP6 PE=1 SV=4	O43824	GTPBP6	57 kDa	< 0.00010	0.5	052325_71558_CN high, 052325_71558_NG low	2	2	2	2	1	1	1	1
Protein Wnt-8b OS=Homo sapiens OX=9606 GN=WNT8B PE=2 SV=3	Q93098	WNT8B	39 kDa	< 0.00010	0.5	052325_71558_CN high, 052325_71558_NG low	2	2	2	2	1	1	1	1
Serine/threonine-protein kinase Nek1 OS=Homo sapiens OX=9606 GN=NEK1 PE=1 SV=2	Q96PY6	NEK1	143 kDa	< 0.00010	0.5	052325_71558_CN high, 052325_71558_NG low	2	2	2	2	1	1	1	1
Nuclear pore complex protein Nup50 OS=Homo sapiens OX=9606 GN=NUP50 PE=1 SV=2	Q9UKX7	NUP50	50 kDa	0.0011	0.5	052325_71558_CN high, 052325_71558_NG low	3	4	4	4	1	2	2	2
CD63 antigen OS=Homo sapiens OX=9606 GN=CD63 PE=1 SV=2	P08962	CD63	26 kDa	0.002	0.5	052325_71558_CN high, 052325_71558_NG low	2	3	2	2	1	1	1	1
General transcription and DNA repair factor IIH helicase subunit XPB OS=Homo sapiens OX=9606 GN=ERCC3 PE=1 SV=1	P19447	ERCC3	89 kDa	0.0049	0.5	052325_71558_CN high, 052325_71558_NG low	2	3	3	3	1	2	1	1
BAG family molecular chaperone regulator 1 OS=Homo sapiens OX=9606 GN=BAG1 PE=1 SV=4	Q99933	BAG1	39 kDa	0.0094	0.5	052325_71558_CN high, 052325_71558_NG low	3	3	3	2	2	1	1	1
Protein FAM50A OS=Homo sapiens OX=9606 GN=FAM50A PE=1 SV=2	Q14320	FAM50A	40 kDa	0.012	0.5	052325_71558_CN high, 052325_71558_NG low	6	4	4	4	3	2	1	2
G-protein coupled receptor-associated protein LMBRD2 OS=Homo sapiens OX=9606 GN=LMBRD2 PE=1 SV=1	Q68DH5	LMBRD2	81 kDa	0.015	0.5	052325_71558_CN high, 052325_71558_NG low	3	3	2	2	1	2	1	1
Cleavage stimulation factor subunit 2 OS=Homo sapiens OX=9606 GN=CSTF2 PE=1 SV=1	P33240	CSTF2	61 kDa	0.016	0.5	052325_71558_CN high, 052325_71558_NG low	5	6	4	5	1	4	3	1
Cytochrome b-245 chaperone 1 OS=Homo sapiens OX=9606 GN=CYBC1 PE=1 SV=1	Q9BQA9	CYBC1	21 kDa	0.016	0.5	052325_71558_CN high, 052325_71558_NG low	3	4	4	5	2	2	1	3
MAM domain-containing glycosylphosphatidylinositol anchor protein 1 OS=Homo sapiens OX=9606 GN=MDGA1 PE=1 SV=1	Q8NFP4	MDGA1	106 kDa	0.019	0.5	052325_71558_CN high, 052325_71558_NG low	4	3	4	3	1	3	2	1
Cannabinoid receptor 1 OS=Homo sapiens OX=9606 GN=CNR1 PE=1 SV=1	P21554	CNR1	53 kDa	0.021	0.5	052325_71558_CN high, 052325_71558_NG low	3	4	3	3	1	1	3	1
F-BAR and double SH3 domains protein 1 OS=Homo sapiens OX=9606 GN=FCHSD1 PE=1 SV=1	Q86WN1	FCHSD1	77 kDa	0.023	0.5	052325_71558_CN high, 052325_71558_NG low	5	5	4	3	1	3	2	3
MAP7 domain-containing protein 2 OS=Homo sapiens OX=9606 GN=MAP7D2 PE=1 SV=2	Q96T17	MAP7D2	82 kDa	0.027	0.5	052325_71558_CN high, 052325_71558_NG low	4	7	4	4	1	3	2	3
Lipid scramblase CLPTM1L OS=Homo sapiens OX=9606 GN=CLPTM1L PE=1 SV=1	Q96KA5	CLPTM1L	62 kDa	0.027	0.5	052325_71558_CN high, 052325_71558_NG low	3	4	3	3	1	3	2	1
Neuronal growth regulator 1 OS=Homo sapiens OX=9606 GN=NEGR1 PE=1 SV=3	Q7Z3B1	NEGR1	39 kDa	0.028	0.5	052325_71558_CN high, 052325_71558_NG low	4	4	6	3	2	3	2	2
Nonsense-mediated mRNA decay factor SMG9 OS=Homo sapiens OX=9606 GN=SMG9 PE=1 SV=1	Q9H0W8	SMG9	58 kDa	0.03	0.5	052325_71558_CN high, 052325_71558_NG low	4	3	3	3	1	3	1	2
Rap1 GTPase-activating protein 2 OS=Homo sapiens OX=9606 GN=RAP1GAP2 PE=1 SV=2	Q684P5	RAP1GAP2	80 kDa	0.032	0.5	052325_71558_CN high, 052325_71558_NG low	3	5	5	6	1	2	2	4
Deoxycytidylate deaminase OS=Homo sapiens OX=9606 GN=DCTD PE=1 SV=2	P32321	DCTD	20 kDa	0.034	0.5	052325_71558_CN high, 052325_71558_NG low	3	4	4	4	1	1	3	3
Nucleobindin-2 OS=Homo sapiens OX=9606 GN=NUCB2 PE=1 SV=3	P80303	NUCB2	50 kDa	0.037	0.5	052325_71558_CN high, 052325_71558_NG low	5	7	11	7	4	2	3	5
Rho GTPase-activating protein 22 OS=Homo sapiens OX=9606 GN=ARHGAP22 PE=1 SV=1	Q7Z5H3	ARHGAP22	77 kDa	0.045	0.5	052325_71558_CN high, 052325_71558_NG low	1	2	3	3	1	1	1	1
Transcription elongation factor A protein-like 4 OS=Homo sapiens OX=9606 GN=TCEAL4 PE=1 SV=2	Q96EI5	TCEAL4	25 kDa	0.045	0.5	052325_71558_CN high, 052325_71558_NG low	1	2	3	3	1	1	1	1
TBC1 domain family member 10A OS=Homo sapiens OX=9606 GN=TBC1D10A PE=1 SV=1	Q9BXI6	TBC1D10A	57 kDa	0.045	0.5	052325_71558_CN high, 052325_71558_NG low	1	2	3	3	1	1	1	1
Plakophilin-4 OS=Homo sapiens OX=9606 GN=PKP4 PE=1 SV=2	Q99569	PKP4	132 kDa	0.046	0.5	052325_71558_CN high, 052325_71558_NG low	5	5	5	4	4	0	3	2
Magnesium transporter NIPA1 OS=Homo sapiens OX=9606 GN=NIPA1 PE=1 SV=1	Q7RTP0	NIPA1	35 kDa	0.047	0.5	052325_71558_CN high, 052325_71558_NG low	2	2	2	2	0	2	1	1
Zinc finger protein 609 OS=Homo sapiens OX=9606 GN=ZNF609 PE=1 SV=2	O15014	ZNF609	151 kDa	0.05	0.5	[]	2	3	1	2	1	1	1	1
Leucine-rich repeat protein SHOC-2 OS=Homo sapiens OX=9606 GN=SHOC2 PE=1 SV=2	Q9UQ13	SHOC2	65 kDa	< 0.00010	0.6	052325_71558_CN high, 052325_71558_NG low	8	8	9	8	4	5	5	5
GRB10-interacting GYF protein 2 OS=Homo sapiens OX=9606 GN=GIGYF2 PE=1 SV=1	Q6Y7W6	GIGYF2	150 kDa	0.0024	0.6	052325_71558_CN high, 052325_71558_NG low	7	9	7	7	3	4	5	5
Telomeric repeat-binding factor 2 OS=Homo sapiens OX=9606 GN=TERF2 PE=1 SV=3	Q15554	TERF2	60 kDa	0.0048	0.6	052325_71558_CN high, 052325_71558_NG low	3	4	4	4	2	3	2	2
Ras-related protein Rab-9A OS=Homo sapiens OX=9606 GN=RAB9A PE=1 SV=1	P51151	RAB9A	23 kDa	0.0068	0.6	052325_71558_CN high, 052325_71558_NG low	4	4	4	5	3	3	2	2
Protein Red OS=Homo sapiens OX=9606 GN=IK PE=1 SV=3	Q13123	IK	66 kDa	0.011	0.6	052325_71558_CN high, 052325_71558_NG low	4	4	4	4	2	3	1	3
Protein PRRC2A OS=Homo sapiens OX=9606 GN=PRRC2A PE=1 SV=3	P48634	PRRC2A	229 kDa	0.017	0.6	052325_71558_CN high, 052325_71558_NG low	9	11	9	6	5	6	5	3
Large ribosomal subunit protein uL15m OS=Homo sapiens OX=9606 GN=MRPL15 PE=1 SV=1	Q9P015	MRPL15	33 kDa	0.019	0.6	052325_71558_CN high, 052325_71558_NG low	5	5	3	4	2	3	2	3
EVI5-like protein OS=Homo sapiens OX=9606 GN=EVI5L PE=1 SV=1	Q96CN4	EVI5L	91 kDa	0.019	0.6	052325_71558_CN high, 052325_71558_NG low	4	5	3	5	2	3	3	2
Glutamate receptor-interacting protein 1 OS=Homo sapiens OX=9606 GN=GRIP1 PE=1 SV=3	Q9Y3R0	GRIP1	122 kDa	0.02	0.6	052325_71558_CN high, 052325_71558_NG low	8	6	7	6	4	6	4	3
RING finger protein 214 OS=Homo sapiens OX=9606 GN=RNF214 PE=1 SV=2	Q8ND24	RNF214	78 kDa	0.024	0.6	052325_71558_CN high, 052325_71558_NG low	11	11	8	10	4	9	7	5
45 kDa calcium-binding protein OS=Homo sapiens OX=9606 GN=SDF4 PE=1 SV=1	Q9BRK5	SDF4	42 kDa	0.027	0.6	052325_71558_CN high, 052325_71558_NG low	2	2	2	2	1	1	2	1
Pyrroline-5-carboxylate reductase 3 OS=Homo sapiens OX=9606 GN=PYCR3 PE=1 SV=3	Q53H96	PYCR3	29 kDa	0.03	0.6	052325_71558_CN high, 052325_71558_NG low	6	4	4	5	3	4	2	2
Low-density lipoprotein receptor OS=Homo sapiens OX=9606 GN=LDLR PE=1 SV=1	P01130	LDLR	95 kDa	0.03	0.6	052325_71558_CN high, 052325_71558_NG low	2	1	2	2	1	1	1	1
Cadherin-13 OS=Homo sapiens OX=9606 GN=CDH13 PE=1 SV=1	P55290	CDH13	78 kDa	0.03	0.6	052325_71558_CN high, 052325_71558_NG low	2	1	2	2	1	1	1	1
Ubiquitin carboxyl-terminal hydrolase 3 OS=Homo sapiens OX=9606 GN=USP3 PE=1 SV=2	Q9Y6I4	USP3	59 kDa	0.03	0.6	052325_71558_CN high, 052325_71558_NG low	2	1	2	2	1	1	1	1
Zinc finger CCHC domain-containing protein 8 OS=Homo sapiens OX=9606 GN=ZCCHC8 PE=1 SV=2	Q6NZY4	ZCCHC8	79 kDa	0.032	0.6	052325_71558_CN high, 052325_71558_NG low	4	5	3	3	2	2	2	3
tRNA (guanine(37)-N1)-methyltransferase OS=Homo sapiens OX=9606 GN=TRMT5 PE=1 SV=3	Q32P41	TRMT5	58 kDa	0.033	0.6	052325_71558_CN high, 052325_71558_NG low	3	2	2	2	1	1	2	1
Serine/threonine-protein phosphatase 1 regulatory subunit 10 OS=Homo sapiens OX=9606 GN=PPP1R10 PE=1 SV=1	Q96QC0	PPP1R10	99 kDa	0.035	0.6	052325_71558_CN high, 052325_71558_NG low	2	2	2	3	1	1	1	2
Myotubularin-related protein 7 OS=Homo sapiens OX=9606 GN=MTMR7 PE=1 SV=3	Q9Y216	MTMR7	76 kDa	0.036	0.6	052325_71558_CN high, 052325_71558_NG low	4	6	6	4	3	2	4	3
Alpha-parvin OS=Homo sapiens OX=9606 GN=PARVA PE=1 SV=1	Q9NVD7	PARVA	42 kDa	0.041	0.6	052325_71558_CN high, 052325_71558_NG low	5	6	5	3	2	4	2	3
Golgi-associated PDZ and coiled-coil motif-containing protein OS=Homo sapiens OX=9606 GN=GOPC PE=1 SV=1	Q9HD26	GOPC	51 kDa	0.044	0.6	052325_71558_CN high, 052325_71558_NG low	4	4	2	3	2	2	2	2
ATP-binding cassette sub-family B member 10, mitochondrial OS=Homo sapiens OX=9606 GN=ABCB10 PE=1 SV=2	Q9NRK6	ABCB10	79 kDa	0.044	0.6	052325_71558_CN high, 052325_71558_NG low	3	3	3	3	1	1	2	3
U6 snRNA-associated Sm-like protein LSm3 OS=Homo sapiens OX=9606 GN=LSM3 PE=1 SV=2	P62310	LSM3	12 kDa	0.047	0.6	052325_71558_CN high, 052325_71558_NG low	2	3	2	3	1	2	2	1
Peptidyl-prolyl cis-trans isomerase FKBP5 OS=Homo sapiens OX=9606 GN=FKBP5 PE=1 SV=2	Q13451	FKBP5	51 kDa	< 0.00010	0.7	052325_71558_CN high, 052325_71558_NG low	3	3	3	3	2	2	2	2
Damage-control phosphatase ARMT1 OS=Homo sapiens OX=9606 GN=ARMT1 PE=1 SV=1	Q9H993	ARMT1	51 kDa	0.0014	0.7	052325_71558_CN high, 052325_71558_NG low	6	5	6	6	4	4	4	4
Carboxypeptidase D OS=Homo sapiens OX=9606 GN=CPD PE=1 SV=2	O75976	CPD	153 kDa	0.0019	0.7	052325_71558_CN high, 052325_71558_NG low	11	11	10	13	8	8	7	8
Trafficking protein particle complex subunit 8 OS=Homo sapiens OX=9606 GN=TRAPPC8 PE=1 SV=2	Q9Y2L5	TRAPPC8	161 kDa	0.0052	0.7	052325_71558_CN high, 052325_71558_NG low	7	9	8	8	6	6	6	5
Endophilin-A2 OS=Homo sapiens OX=9606 GN=SH3GL1 PE=1 SV=1	Q99961	SH3GL1	41 kDa	0.0068	0.7	052325_71558_CN high, 052325_71558_NG low	13	11	11	11	8	8	10	8
Protein prune homolog 2 OS=Homo sapiens OX=9606 GN=PRUNE2 PE=1 SV=3	Q8WUY3	PRUNE2	341 kDa	0.0081	0.7	052325_71558_CN high, 052325_71558_NG low	12	9	10	12	6	8	8	7
Liprin-alpha-3 OS=Homo sapiens OX=9606 GN=PPFIA3 PE=1 SV=3	O75145	PPFIA3	134 kDa	0.0085	0.7	052325_71558_CN high, 052325_71558_NG low	21	22	26	21	17	17	18	13
Ornithine aminotransferase, mitochondrial OS=Homo sapiens OX=9606 GN=OAT PE=1 SV=1	P04181	OAT	49 kDa	0.011	0.7	052325_71558_CN high, 052325_71558_NG low	14	14	14	18	10	12	11	11
Trans-Golgi network integral membrane protein 2 OS=Homo sapiens OX=9606 GN=TGOLN2 PE=1 SV=4	O43493	TGOLN2	46 kDa	0.013	0.7	052325_71558_CN high, 052325_71558_NG low	6	5	5	5	4	3	4	4
Immunoglobulin superfamily member 8 OS=Homo sapiens OX=9606 GN=IGSF8 PE=1 SV=1	Q969P0	IGSF8	65 kDa	0.014	0.7	052325_71558_CN high, 052325_71558_NG low	11	9	13	11	6	7	7	9
Gamma-aminobutyric acid receptor-associated protein-like 2 OS=Homo sapiens OX=9606 GN=GABARAPL2 PE=1 SV=1	P60520	GABARAPL2	14 kDa	0.015	0.7	052325_71558_CN high, 052325_71558_NG low	6	7	6	7	4	6	5	4
NADH dehydrogenase [ubiquinone] 1 beta subcomplex subunit 4 OS=Homo sapiens OX=9606 GN=NDUFB4 PE=1 SV=3	O95168	NDUFB4	15 kDa	0.015	0.7	052325_71558_CN high, 052325_71558_NG low	4	4	3	4	2	3	2	3
Large ribosomal subunit protein bL28m OS=Homo sapiens OX=9606 GN=MRPL28 PE=1 SV=4	Q13084	MRPL28	30 kDa	0.019	0.7	052325_71558_CN high, 052325_71558_NG low	5	5	4	4	3	3	3	4
Protein phosphatase 1 regulatory subunit 14B OS=Homo sapiens OX=9606 GN=PPP1R14B PE=1 SV=3	Q96C90	PPP1R14B	16 kDa	0.02	0.7	052325_71558_CN high, 052325_71558_NG low	5	6	6	5	3	4	3	5
Serine/threonine-protein kinase TAO1 OS=Homo sapiens OX=9606 GN=TAOK1 PE=1 SV=1	Q7L7X3	TAOK1	116 kDa	0.021	0.7	052325_71558_CN high, 052325_71558_NG low	18	14	14	13	8	10	12	11
Integrin alpha-7 OS=Homo sapiens OX=9606 GN=ITGA7 PE=1 SV=3	Q13683	ITGA7	129 kDa	0.023	0.7	052325_71558_CN high, 052325_71558_NG low	9	9	9	8	4	8	7	6
Syndecan-3 OS=Homo sapiens OX=9606 GN=SDC3 PE=1 SV=2	O75056	SDC3	45 kDa	0.024	0.7	052325_71558_CN high, 052325_71558_NG low	5	4	4	5	3	3	3	4
Alpha-1,2-mannosyltransferase ALG9 OS=Homo sapiens OX=9606 GN=ALG9 PE=1 SV=2	Q9H6U8	ALG9	70 kDa	0.027	0.7	052325_71558_CN high, 052325_71558_NG low	6	4	5	5	3	4	3	4
Protein farnesyltransferase/geranylgeranyltransferase type-1 subunit alpha OS=Homo sapiens OX=9606 GN=FNTA PE=1 SV=1	P49354	FNTA	44 kDa	0.028	0.7	052325_71558_CN high, 052325_71558_NG low	6	6	5	4	3	4	4	4
E3 ubiquitin-protein ligase RING2 OS=Homo sapiens OX=9606 GN=RNF2 PE=1 SV=1	Q99496	RNF2	38 kDa	0.029	0.7	052325_71558_CN high, 052325_71558_NG low	6	6	7	7	3	6	3	5
Rab GTPase-binding effector protein 1 OS=Homo sapiens OX=9606 GN=RABEP1 PE=1 SV=2	Q15276	RABEP1	99 kDa	0.03	0.7	052325_71558_CN high, 052325_71558_NG low	16	15	17	16	12	8	11	15
182 kDa tankyrase-1-binding protein OS=Homo sapiens OX=9606 GN=TNKS1BP1 PE=1 SV=4	Q9C0C2	TNKS1BP1	182 kDa	0.031	0.7	052325_71558_CN high, 052325_71558_NG low	23	17	19	18	15	15	17	11
Protein PRRC1 OS=Homo sapiens OX=9606 GN=PRRC1 PE=1 SV=1	Q96M27	PRRC1	47 kDa	0.031	0.7	052325_71558_CN high, 052325_71558_NG low	4	4	4	3	3	2	3	2
General transcription factor 3C polypeptide 4 OS=Homo sapiens OX=9606 GN=GTF3C4 PE=1 SV=2	Q9UKN8	GTF3C4	92 kDa	0.032	0.7	052325_71558_CN high, 052325_71558_NG low	5	6	5	4	3	4	4	2
Phosphofurin acidic cluster sorting protein 2 OS=Homo sapiens OX=9606 GN=PACS2 PE=1 SV=3	Q86VP3	PACS2	98 kDa	0.035	0.7	052325_71558_CN high, 052325_71558_NG low	5	4	4	5	3	2	3	4
Nucleolar complex protein 2 homolog OS=Homo sapiens OX=9606 GN=NOC2L PE=1 SV=4	Q9Y3T9	NOC2L	85 kDa	0.039	0.7	052325_71558_CN high, 052325_71558_NG low	3	3	2	3	2	2	2	1
Proline-rich transmembrane protein 2 OS=Homo sapiens OX=9606 GN=PRRT2 PE=1 SV=1	Q7Z6L0	PRRT2	35 kDa	0.04	0.7	052325_71558_CN high, 052325_71558_NG low	9	10	10	12	9	6	9	6
Epsin-1 OS=Homo sapiens OX=9606 GN=EPN1 PE=1 SV=2	Q9Y6I3	EPN1	60 kDa	0.042	0.7	052325_71558_CN high, 052325_71558_NG low	6	6	5	4	4	4	4	3
Torsin-1A-interacting protein 2 OS=Homo sapiens OX=9606 GN=TOR1AIP2 PE=1 SV=1	Q8NFQ8	TOR1AIP2	51 kDa	0.043	0.7	052325_71558_CN high, 052325_71558_NG low	4	4	6	5	3	3	4	3
Poliovirus receptor OS=Homo sapiens OX=9606 GN=PVR PE=1 SV=2	P15151	PVR	45 kDa	0.048	0.7	052325_71558_CN high, 052325_71558_NG low	3	4	4	3	2	3	2	3
Teneurin-4 OS=Homo sapiens OX=9606 GN=TENM4 PE=1 SV=2	Q6N022	TENM4	308 kDa	0.049	0.7	052325_71558_CN high, 052325_71558_NG low	13	18	19	16	14	11	14	9
Quinone oxidoreductase-like protein 1 OS=Homo sapiens OX=9606 GN=CRYZL1 PE=1 SV=2	O95825	CRYZL1	39 kDa	0.049	0.7	052325_71558_CN high, 052325_71558_NG low	11	8	10	10	4	7	7	9
Protein virilizer homolog OS=Homo sapiens OX=9606 GN=VIRMA PE=1 SV=2	Q69YN4	VIRMA	202 kDa	0.05	0.7	052325_71558_CN high, 052325_71558_NG low	7	5	5	6	5	3	3	4
Dystrobrevin beta OS=Homo sapiens OX=9606 GN=DTNB PE=1 SV=1	O60941	DTNB	71 kDa	0.05	0.7	052325_71558_CN high, 052325_71558_NG low	3	3	3	3	1	2	2	3
Protein PALS2 OS=Homo sapiens OX=9606 GN=PALS2 PE=1 SV=2	Q9NZW5	PALS2	61 kDa	0.00011	0.8	052325_71558_CN high, 052325_71558_NG low	5	5	5	5	4	4	4	4
NADP-dependent malic enzyme OS=Homo sapiens OX=9606 GN=ME1 PE=1 SV=1	P48163	ME1	64 kDa	0.00089	0.8	052325_71558_CN high, 052325_71558_NG low	16	15	15	15	12	12	13	13
Scaffold attachment factor B1 OS=Homo sapiens OX=9606 GN=SAFB PE=1 SV=4	Q15424	SAFB	103 kDa	0.0017	0.8	052325_71558_CN high, 052325_71558_NG low	14	14	13	13	10	12	11	11
Proto-oncogene tyrosine-protein kinase receptor Ret OS=Homo sapiens OX=9606 GN=RET PE=1 SV=3	P07949	RET	124 kDa	0.004	0.8	052325_71558_CN high, 052325_71558_NG low	14	16	14	16	11	11	11	13
Tropomyosin alpha-4 chain OS=Homo sapiens OX=9606 GN=TPM4 PE=1 SV=3	P67936	TPM4	29 kDa	0.0041	0.8	052325_71558_CN high, 052325_71558_NG low	26	29	27	26	24	21	23	21
Protein Hook homolog 3 OS=Homo sapiens OX=9606 GN=HOOK3 PE=1 SV=2	Q86VS8	HOOK3	83 kDa	0.0042	0.8	052325_71558_CN high, 052325_71558_NG low	9	9	9	9	6	8	7	8
Cell adhesion molecule 1 OS=Homo sapiens OX=9606 GN=CADM1 PE=1 SV=2	Q9BY67	CADM1	49 kDa	0.0059	0.8	052325_71558_CN high, 052325_71558_NG low	13	14	14	16	11	11	12	10
Double-stranded RNA-binding protein Staufen homolog 1 OS=Homo sapiens OX=9606 GN=STAU1 PE=1 SV=2	O95793	STAU1	63 kDa	0.0064	0.8	052325_71558_CN high, 052325_71558_NG low	14	16	12	14	10	11	11	11
Contactin-associated protein-like 2 OS=Homo sapiens OX=9606 GN=CNTNAP2 PE=1 SV=1	Q9UHC6	CNTNAP2	148 kDa	0.0087	0.8	052325_71558_CN high, 052325_71558_NG low	15	14	17	16	11	13	13	11
Proteasome activator complex subunit 1 OS=Homo sapiens OX=9606 GN=PSME1 PE=1 SV=1	Q06323	PSME1	29 kDa	0.0092	0.8	052325_71558_CN high, 052325_71558_NG low	14	14	14	16	11	13	12	12
Vesicular glutamate transporter 2 OS=Homo sapiens OX=9606 GN=SLC17A6 PE=2 SV=1	Q9P2U8	SLC17A6	64 kDa	0.011	0.8	052325_71558_CN high, 052325_71558_NG low	15	17	15	15	13	14	10	11
ATP synthase subunit d, mitochondrial OS=Homo sapiens OX=9606 GN=ATP5PD PE=1 SV=3	O75947	ATP5PD	18 kDa	0.012	0.8	052325_71558_CN high, 052325_71558_NG low	24	21	20	20	13	18	16	18
Dolichyl-diphosphooligosaccharide--protein glycosyltransferase 48 kDa subunit OS=Homo sapiens OX=9606 GN=DDOST PE=1 SV=4	P39656	DDOST	51 kDa	0.013	0.8	052325_71558_CN high, 052325_71558_NG low	22	18	18	19	14	14	16	17
Gamma-synuclein OS=Homo sapiens OX=9606 GN=SNCG PE=1 SV=2	O76070	SNCG	13 kDa	0.014	0.8	052325_71558_CN high, 052325_71558_NG low	56	51	47	48	41	46	40	37
Cartilage acidic protein 1 OS=Homo sapiens OX=9606 GN=CRTAC1 PE=1 SV=2	Q9NQ79	CRTAC1	71 kDa	0.016	0.8	052325_71558_CN high, 052325_71558_NG low	15	14	14	12	11	12	12	11
Glutathione S-transferase P OS=Homo sapiens OX=9606 GN=GSTP1 PE=1 SV=2	P09211	GSTP1	23 kDa	0.017	0.8	052325_71558_CN high, 052325_71558_NG low	38	35	31	35	30	27	31	26
Tripartite motif-containing protein 46 OS=Homo sapiens OX=9606 GN=TRIM46 PE=2 SV=2	Q7Z4K8	TRIM46	83 kDa	0.019	0.8	052325_71558_CN high, 052325_71558_NG low	10	10	9	9	6	6	9	7
Zinc finger protein 346 OS=Homo sapiens OX=9606 GN=ZNF346 PE=1 SV=1	Q9UL40	ZNF346	33 kDa	0.02	0.8	052325_71558_CN high, 052325_71558_NG low	3	3	3	3	2	3	2	2
Tumor protein D54 OS=Homo sapiens OX=9606 GN=TPD52L2 PE=1 SV=2	O43399	TPD52L2	22 kDa	0.021	0.8	052325_71558_CN high, 052325_71558_NG low	12	11	10	11	10	10	9	8
Isoamyl acetate-hydrolyzing esterase 1 homolog OS=Homo sapiens OX=9606 GN=IAH1 PE=1 SV=1	Q2TAA2	IAH1	28 kDa	0.021	0.8	052325_71558_CN high, 052325_71558_NG low	6	6	6	5	4	5	5	5
Tropomyosin alpha-3 chain OS=Homo sapiens OX=9606 GN=TPM3 PE=1 SV=2	P06753	TPM3	33 kDa	0.024	0.8	052325_71558_CN high, 052325_71558_NG low	28	25	28	23	18	21	20	24
Elongation factor G, mitochondrial OS=Homo sapiens OX=9606 GN=GFM1 PE=1 SV=2	Q96RP9	GFM1	83 kDa	0.024	0.8	052325_71558_CN high, 052325_71558_NG low	12	13	13	11	8	10	11	10
Actin-related protein 3B OS=Homo sapiens OX=9606 GN=ACTR3B PE=2 SV=1	Q9P1U1	ACTR3B	48 kDa	0.025	0.8	052325_71558_CN high, 052325_71558_NG low	12	10	12	13	10	8	9	10
Immunoglobulin-binding protein 1 OS=Homo sapiens OX=9606 GN=IGBP1 PE=1 SV=1	P78318	IGBP1	39 kDa	0.025	0.8	052325_71558_CN high, 052325_71558_NG low	9	8	8	7	5	7	7	6
Myosin regulatory light chain 12B OS=Homo sapiens OX=9606 GN=MYL12B PE=1 SV=2	O14950	MYL12B	20 kDa	0.026	0.8	052325_71558_CN high, 052325_71558_NG low	22	17	18	17	15	15	14	15
Serine racemase OS=Homo sapiens OX=9606 GN=SRR PE=1 SV=1	Q9GZT4	SRR	37 kDa	0.027	0.8	052325_71558_CN high, 052325_71558_NG low	7	8	8	9	5	7	7	6
Ethanolamine-phosphate cytidylyltransferase OS=Homo sapiens OX=9606 GN=PCYT2 PE=1 SV=1	Q99447	PCYT2	44 kDa	0.028	0.8	052325_71558_CN high, 052325_71558_NG low	17	14	14	16	12	10	11	14
Renin receptor OS=Homo sapiens OX=9606 GN=ATP6AP2 PE=1 SV=2	O75787	ATP6AP2	39 kDa	0.03	0.8	052325_71558_CN high, 052325_71558_NG low	6	6	6	5	3	4	5	5
Large ribosomal subunit protein eL31 OS=Homo sapiens OX=9606 GN=RPL31 PE=1 SV=1	P62899	RPL31	14 kDa	0.031	0.8	052325_71558_CN high, 052325_71558_NG low	7	9	9	8	6	7	7	7
Tumor protein p53-inducible protein 11 OS=Homo sapiens OX=9606 GN=TP53I11 PE=1 SV=2	O14683	TP53I11	21 kDa	0.031	0.8	052325_71558_CN high, 052325_71558_NG low	6	6	6	6	4	6	4	5
Golgi-resident adenosine 3',5'-bisphosphate 3'-phosphatase OS=Homo sapiens OX=9606 GN=BPNT2 PE=1 SV=1	Q9NX62	BPNT2	39 kDa	0.031	0.8	052325_71558_CN high, 052325_71558_NG low	3	3	3	3	2	2	2	3
Derlin-2 OS=Homo sapiens OX=9606 GN=DERL2 PE=1 SV=1	Q9GZP9	DERL2	28 kDa	0.031	0.8	052325_71558_CN high, 052325_71558_NG low	3	3	3	3	2	2	2	3
E3 ubiquitin-protein ligase LRSAM1 OS=Homo sapiens OX=9606 GN=LRSAM1 PE=1 SV=1	Q6UWE0	LRSAM1	84 kDa	0.032	0.8	052325_71558_CN high, 052325_71558_NG low	12	10	12	10	9	9	10	8
Endophilin-A1 OS=Homo sapiens OX=9606 GN=SH3GL2 PE=1 SV=1	Q99962	SH3GL2	40 kDa	0.032	0.8	052325_71558_CN high, 052325_71558_NG low	10	8	8	9	8	7	7	5
Lysine--tRNA ligase OS=Homo sapiens OX=9606 GN=KARS1 PE=1 SV=3	Q15046	KARS1	68 kDa	0.033	0.8	052325_71558_CN high, 052325_71558_NG low	25	33	28	24	23	20	22	21
Vacuolar protein-sorting-associated protein 25 OS=Homo sapiens OX=9606 GN=VPS25 PE=1 SV=1	Q9BRG1	VPS25	21 kDa	0.033	0.8	052325_71558_CN high, 052325_71558_NG low	6	7	8	7	4	5	6	6
Neuronal cell adhesion molecule OS=Homo sapiens OX=9606 GN=NRCAM PE=1 SV=3	Q92823	NRCAM	144 kDa	0.034	0.8	052325_71558_CN high, 052325_71558_NG low	10	11	10	12	9	10	9	7
Golgin subfamily A member 2 OS=Homo sapiens OX=9606 GN=GOLGA2 PE=1 SV=3	Q08379	GOLGA2	113 kDa	0.034	0.8	052325_71558_CN high, 052325_71558_NG low	9	10	9	9	6	8	9	7
Toll-interacting protein OS=Homo sapiens OX=9606 GN=TOLLIP PE=1 SV=1	Q9H0E2	TOLLIP	30 kDa	0.034	0.8	052325_71558_CN high, 052325_71558_NG low	8	8	10	7	6	7	6	6
Partner of Y14 and mago OS=Homo sapiens OX=9606 GN=PYM1 PE=1 SV=1	Q9BRP8	PYM1	23 kDa	0.034	0.8	052325_71558_CN high, 052325_71558_NG low	7	7	6	6	5	5	6	4
NudC domain-containing protein 3 OS=Homo sapiens OX=9606 GN=NUDCD3 PE=1 SV=3	Q8IVD9	NUDCD3	41 kDa	0.036	0.8	052325_71558_CN high, 052325_71558_NG low	12	11	10	11	8	10	10	9
PRA1 family protein 2 OS=Homo sapiens OX=9606 GN=PRAF2 PE=1 SV=1	O60831	PRAF2	19 kDa	0.037	0.8	052325_71558_CN high, 052325_71558_NG low	4	4	3	4	3	3	3	3
TATA box-binding protein-like 1 OS=Homo sapiens OX=9606 GN=TBPL1 PE=1 SV=1	P62380	TBPL1	21 kDa	0.037	0.8	052325_71558_CN high, 052325_71558_NG low	4	4	3	4	3	3	3	3
Methionine aminopeptidase 2 OS=Homo sapiens OX=9606 GN=METAP2 PE=1 SV=1	P50579	METAP2	53 kDa	0.04	0.8	052325_71558_CN high, 052325_71558_NG low	11	15	11	12	10	11	9	9
ATPase GET3 OS=Homo sapiens OX=9606 GN=GET3 PE=1 SV=2	O43681	GET3	39 kDa	0.04	0.8	052325_71558_CN high, 052325_71558_NG low	10	8	11	10	8	9	7	7
Rho GTPase-activating protein 35 OS=Homo sapiens OX=9606 GN=ARHGAP35 PE=1 SV=3	Q9NRY4	ARHGAP35	171 kDa	0.041	0.8	052325_71558_CN high, 052325_71558_NG low	51	49	48	50	28	46	40	43
Protocadherin-7 OS=Homo sapiens OX=9606 GN=PCDH7 PE=1 SV=2	O60245	PCDH7	116 kDa	0.041	0.8	052325_71558_CN high, 052325_71558_NG low	6	6	6	6	4	5	6	4
Neogenin OS=Homo sapiens OX=9606 GN=NEO1 PE=1 SV=2	Q92859	NEO1	160 kDa	0.043	0.8	052325_71558_CN high, 052325_71558_NG low	15	15	15	17	14	12	13	8
MTOR-associated protein MEAK7 OS=Homo sapiens OX=9606 GN=MEAK7 PE=1 SV=2	Q6P9B6	MEAK7	51 kDa	0.044	0.8	052325_71558_CN high, 052325_71558_NG low	12	11	12	11	10	10	11	8
MAGUK p55 subfamily member 3 OS=Homo sapiens OX=9606 GN=MPP3 PE=1 SV=2	Q13368	MPP3	66 kDa	0.044	0.8	052325_71558_CN high, 052325_71558_NG low	9	10	10	8	9	8	7	7
Cytochrome b-c1 complex subunit 7 OS=Homo sapiens OX=9606 GN=UQCRB PE=1 SV=2	P14927	UQCRB	14 kDa	0.044	0.8	052325_71558_CN high, 052325_71558_NG low	10	10	9	8	6	7	9	7
Ciliary neurotrophic factor receptor subunit alpha OS=Homo sapiens OX=9606 GN=CNTFR PE=1 SV=2	P26992	CNTFR	41 kDa	0.045	0.8	052325_71558_CN high, 052325_71558_NG low	16	18	14	14	14	11	10	13
STE20-like serine/threonine-protein kinase OS=Homo sapiens OX=9606 GN=SLK PE=1 SV=1	Q9H2G2	SLK	143 kDa	0.049	0.8	052325_71558_CN high, 052325_71558_NG low	18	19	18	17	17	12	16	14
ATP-dependent Clp protease ATP-binding subunit clpX-like, mitochondrial OS=Homo sapiens OX=9606 GN=CLPX PE=1 SV=2	O76031	CLPX	69 kDa	0.049	0.8	052325_71558_CN high, 052325_71558_NG low	5	5	5	6	4	4	5	4
Neurofilament medium polypeptide OS=Homo sapiens OX=9606 GN=NEFM PE=1 SV=3	P07197	NEFM	102 kDa	< 0.00010	0.9	052325_71558_CN high, 052325_71558_NG low	395	398	406	405	368	366	363	362
A-kinase anchor protein 12 OS=Homo sapiens OX=9606 GN=AKAP12 PE=1 SV=4	Q02952	AKAP12	191 kDa	0.00016	0.9	052325_71558_CN high, 052325_71558_NG low	115	117	112	117	102	102	103	98
Protein O-GlcNAcase OS=Homo sapiens OX=9606 GN=OGA PE=1 SV=2	O60502	OGA	103 kDa	0.00069	0.9	052325_71558_CN high, 052325_71558_NG low	31	33	32	31	27	28	28	28
Ubiquitin carboxyl-terminal hydrolase 14 OS=Homo sapiens OX=9606 GN=USP14 PE=1 SV=3	P54578	USP14	56 kDa	0.00098	0.9	052325_71558_CN high, 052325_71558_NG low	31	32	33	32	29	28	29	29
Microtubule-associated protein 1B OS=Homo sapiens OX=9606 GN=MAP1B PE=1 SV=2	P46821	MAP1B	271 kDa	0.0016	0.9	052325_71558_CN high, 052325_71558_NG low	354	344	342	341	313	326	305	301
5'-3' exonuclease PLD3 OS=Homo sapiens OX=9606 GN=PLD3 PE=1 SV=1	Q8IV08	PLD3	55 kDa	0.0017	0.9	052325_71558_CN high, 052325_71558_NG low	18	18	18	19	16	16	16	17
Dihydropyrimidinase-related protein 2 OS=Homo sapiens OX=9606 GN=DPYSL2 PE=1 SV=1	Q16555	DPYSL2	62 kDa	0.0026	0.9	052325_71558_CN high, 052325_71558_NG low	334	337	319	336	307	303	282	296
Eukaryotic translation initiation factor 3 subunit L OS=Homo sapiens OX=9606 GN=EIF3L PE=1 SV=1	Q9Y262	EIF3L	67 kDa	0.0027	0.9	052325_71558_CN high, 052325_71558_NG low	24	23	23	23	22	20	21	22
Fatty acid-binding protein, heart OS=Homo sapiens OX=9606 GN=FABP3 PE=1 SV=4	P05413	FABP3	15 kDa	0.0032	0.9	052325_71558_CN high, 052325_71558_NG low	44	43	43	44	38	37	36	41
Neural cell adhesion molecule 1 OS=Homo sapiens OX=9606 GN=NCAM1 PE=1 SV=3	P13591	NCAM1	95 kDa	0.0035	0.9	052325_71558_CN high, 052325_71558_NG low	119	119	122	120	113	112	117	110
Oxysterol-binding protein 1 OS=Homo sapiens OX=9606 GN=OSBP PE=1 SV=1	P22059	OSBP	89 kDa	0.0096	0.9	052325_71558_CN high, 052325_71558_NG low	21	21	22	21	19	20	19	20
Guanine nucleotide-binding protein G(olf) subunit alpha OS=Homo sapiens OX=9606 GN=GNAL PE=1 SV=1	P38405	GNAL	44 kDa	0.01	0.9	052325_71558_CN high, 052325_71558_NG low	18	17	17	18	16	16	15	16
Bifunctional purine biosynthesis protein ATIC OS=Homo sapiens OX=9606 GN=ATIC PE=1 SV=3	P31939	ATIC	65 kDa	0.012	0.9	052325_71558_CN high, 052325_71558_NG low	48	48	48	47	45	46	44	42
Neurofilament light polypeptide OS=Homo sapiens OX=9606 GN=NEFL PE=1 SV=3	P07196	NEFL	62 kDa	0.013	0.9	052325_71558_CN high, 052325_71558_NG low	195	185	189	209	180	173	174	165
Ras-related protein Rab-14 OS=Homo sapiens OX=9606 GN=RAB14 PE=1 SV=4	P61106	RAB14	24 kDa	0.013	0.9	052325_71558_CN high, 052325_71558_NG low	49	44	48	48	42	44	43	40
Laminin subunit alpha-1 OS=Homo sapiens OX=9606 GN=LAMA1 PE=1 SV=2	P25391	LAMA1	337 kDa	0.013	0.9	052325_71558_CN high, 052325_71558_NG low	22	20	20	22	16	18	19	19
14-3-3 protein beta/alpha OS=Homo sapiens OX=9606 GN=YWHAB PE=1 SV=3	P31946	YWHAB	28 kDa	0.016	0.9	052325_71558_CN high, 052325_71558_NG low	87	88	89	87	77	82	86	81
Microtubule-associated protein 6 OS=Homo sapiens OX=9606 GN=MAP6 PE=1 SV=2	Q96JE9	MAP6	87 kDa	0.016	0.9	052325_71558_CN high, 052325_71558_NG low	41	38	40	38	32	34	38	33
Coronin-1A OS=Homo sapiens OX=9606 GN=CORO1A PE=1 SV=4	P31146	CORO1A	51 kDa	0.016	0.9	052325_71558_CN high, 052325_71558_NG low	26	24	26	24	21	20	24	22
P2X purinoceptor 3 OS=Homo sapiens OX=9606 GN=P2RX3 PE=1 SV=2	P56373	P2RX3	44 kDa	0.016	0.9	052325_71558_CN high, 052325_71558_NG low	11	11	11	10	9	10	10	9
Neuromodulin OS=Homo sapiens OX=9606 GN=GAP43 PE=1 SV=1	P17677	GAP43	25 kDa	0.017	0.9	052325_71558_CN high, 052325_71558_NG low	89	82	83	81	78	74	75	66
Hypoxia up-regulated protein 1 OS=Homo sapiens OX=9606 GN=HYOU1 PE=1 SV=1	Q9Y4L1	HYOU1	111 kDa	0.017	0.9	052325_71558_CN high, 052325_71558_NG low	59	66	64	67	58	59	56	52
Neurofascin OS=Homo sapiens OX=9606 GN=NFASC PE=1 SV=4	O94856	NFASC	150 kDa	0.018	0.9	052325_71558_CN high, 052325_71558_NG low	20	23	23	21	18	19	19	19
Rho GTPase-activating protein 21 OS=Homo sapiens OX=9606 GN=ARHGAP21 PE=1 SV=2	Q5T5U3	ARHGAP21	217 kDa	0.019	0.9	052325_71558_CN high, 052325_71558_NG low	18	18	18	21	15	17	17	16
OX-2 membrane glycoprotein OS=Homo sapiens OX=9606 GN=CD200 PE=1 SV=4	P41217	CD200	31 kDa	0.019	0.9	052325_71558_CN high, 052325_71558_NG low	10	11	10	10	9	10	9	8
ATP synthase subunit beta, mitochondrial OS=Homo sapiens OX=9606 GN=ATP5F1B PE=1 SV=3	P06576	ATP5F1B	57 kDa	0.023	0.9	052325_71558_CN high, 052325_71558_NG low	174	169	169	175	142	169	134	148
Protein RUFY3 OS=Homo sapiens OX=9606 GN=RUFY3 PE=1 SV=1	Q7L099	RUFY3	53 kDa	0.024	0.9	052325_71558_CN high, 052325_71558_NG low	56	51	55	52	50	49	48	43
Citrate synthase, mitochondrial OS=Homo sapiens OX=9606 GN=CS PE=1 SV=2	O75390	CS	52 kDa	0.027	0.9	052325_71558_CN high, 052325_71558_NG low	36	32	34	32	28	32	30	28
Ankyrin-3 OS=Homo sapiens OX=9606 GN=ANK3 PE=1 SV=3	Q12955	ANK3	480 kDa	0.028	0.9	052325_71558_CN high, 052325_71558_NG low	35	32	33	29	29	28	27	29
MOB-like protein phocein OS=Homo sapiens OX=9606 GN=MOB4 PE=1 SV=1	Q9Y3A3	MOB4	26 kDa	0.028	0.9	052325_71558_CN high, 052325_71558_NG low	8	9	8	8	8	8	7	7
Microtubule-associated protein tau OS=Homo sapiens OX=9606 GN=MAPT PE=1 SV=5	P10636	MAPT	79 kDa	0.029	0.9	052325_71558_CN high, 052325_71558_NG low	78	71	66	71	63	64	66	62
Neural cell adhesion molecule L1 OS=Homo sapiens OX=9606 GN=L1CAM PE=1 SV=2	P32004	L1CAM	140 kDa	0.032	0.9	052325_71558_CN high, 052325_71558_NG low	71	62	61	67	57	60	56	59
Guanine nucleotide-binding protein G(i) subunit alpha-2 OS=Homo sapiens OX=9606 GN=GNAI2 PE=1 SV=3	P04899	GNAI2	40 kDa	0.032	0.9	052325_71558_CN high, 052325_71558_NG low	55	58	55	59	55	52	51	54
B-cell receptor-associated protein 31 OS=Homo sapiens OX=9606 GN=BCAP31 PE=1 SV=3	P51572	BCAP31	28 kDa	0.032	0.9	052325_71558_CN high, 052325_71558_NG low	17	17	18	17	13	15	15	17
Ankyrin-2 OS=Homo sapiens OX=9606 GN=ANK2 PE=1 SV=4	Q01484	ANK2	434 kDa	0.033	0.9	052325_71558_CN high, 052325_71558_NG low	171	182	176	166	162	165	167	162
Immunoglobulin superfamily containing leucine-rich repeat protein 2 OS=Homo sapiens OX=9606 GN=ISLR2 PE=1 SV=1	Q6UXK2	ISLR2	79 kDa	0.033	0.9	052325_71558_CN high, 052325_71558_NG low	26	24	23	21	19	21	21	19
Contactin-1 OS=Homo sapiens OX=9606 GN=CNTN1 PE=1 SV=1	Q12860	CNTN1	113 kDa	0.034	0.9	052325_71558_CN high, 052325_71558_NG low	62	56	58	63	58	53	51	49
Interleukin enhancer-binding factor 2 OS=Homo sapiens OX=9606 GN=ILF2 PE=1 SV=2	Q12905	ILF2	43 kDa	0.034	0.9	052325_71558_CN high, 052325_71558_NG low	33	33	32	31	29	28	31	31
YLP motif-containing protein 1 OS=Homo sapiens OX=9606 GN=YLPM1 PE=1 SV=4	P49750	YLPM1	242 kDa	0.035	0.9	052325_71558_CN high, 052325_71558_NG low	17	18	18	18	17	14	15	16
MAGUK p55 subfamily member 2 OS=Homo sapiens OX=9606 GN=MPP2 PE=1 SV=3	Q14168	MPP2	65 kDa	0.036	0.9	052325_71558_CN high, 052325_71558_NG low	20	18	21	21	19	18	17	16
ADP-ribosylation factor-like protein 1 OS=Homo sapiens OX=9606 GN=ARL1 PE=1 SV=1	P40616	ARL1	20 kDa	0.036	0.9	052325_71558_CN high, 052325_71558_NG low	7	6	6	6	5	6	5	5
Regulator of nonsense transcripts 1 OS=Homo sapiens OX=9606 GN=UPF1 PE=1 SV=2	Q92900	UPF1	124 kDa	0.039	0.9	052325_71558_CN high, 052325_71558_NG low	29	27	28	29	24	28	23	25
Isocitrate dehydrogenase [NADP] cytoplasmic OS=Homo sapiens OX=9606 GN=IDH1 PE=1 SV=2	O75874	IDH1	47 kDa	0.042	0.9	052325_71558_CN high, 052325_71558_NG low	69	59	59	59	54	56	53	55
Protein transport protein Sec24B OS=Homo sapiens OX=9606 GN=SEC24B PE=1 SV=2	O95487	SEC24B	137 kDa	0.043	0.9	052325_71558_CN high, 052325_71558_NG low	10	10	10	11	9	9	8	10
ARF GTPase-activating protein GIT1 OS=Homo sapiens OX=9606 GN=GIT1 PE=1 SV=2	Q9Y2X7	GIT1	84 kDa	0.045	0.9	052325_71558_CN high, 052325_71558_NG low	23	18	22	20	17	19	18	17
Signal transducer and activator of transcription 1-alpha/beta OS=Homo sapiens OX=9606 GN=STAT1 PE=1 SV=2	P42224	STAT1	87 kDa	0.045	0.9	052325_71558_CN high, 052325_71558_NG low	9	9	9	8	6	8	8	8
Spectrin alpha chain, non-erythrocytic 1 OS=Homo sapiens OX=9606 GN=SPTAN1 PE=1 SV=3	Q13813	SPTAN1	285 kDa	0.02	1	052325_71558_CN high, 052325_71558_NG low	281	272	276	281	272	262	271	260
Stress-induced-phosphoprotein 1 OS=Homo sapiens OX=9606 GN=STIP1 PE=1 SV=1	P31948	STIP1	63 kDa	0.0011	1.1	052325_71558_CN low, 052325_71558_NG high	41	43	42	42	44	46	47	46
Lanosterol synthase OS=Homo sapiens OX=9606 GN=LSS PE=1 SV=1	P48449	LSS	83 kDa	0.0011	1.1	052325_71558_CN low, 052325_71558_NG high	37	40	39	37	42	43	43	43
Phosphatidylinositol transfer protein alpha isoform OS=Homo sapiens OX=9606 GN=PITPNA PE=1 SV=2	Q00169	PITPNA	32 kDa	0.002	1.1	052325_71558_CN low, 052325_71558_NG high	10	10	10	10	11	12	11	12
Histone H2A type 1 OS=Homo sapiens OX=9606 GN=H2AC11 PE=1 SV=2	P0C0S8 (+4)	H2AC11	14 kDa	0.0038	1.1	052325_71558_CN low, 052325_71558_NG high	22	21	21	21	25	23	23	23
Tubulin alpha-1B chain OS=Homo sapiens OX=9606 GN=TUBA1B PE=1 SV=1	P68363	TUBA1B	50 kDa	0.0041	1.1	052325_71558_CN low, 052325_71558_NG high	674	692	703	710	746	722	747	756
Tubulin alpha-1A chain OS=Homo sapiens OX=9606 GN=TUBA1A PE=1 SV=1	Q71U36	TUBA1A	50 kDa	0.0048	1.1	052325_71558_CN low, 052325_71558_NG high	733	746	766	773	819	783	820	819
Ephrin type-B receptor 2 OS=Homo sapiens OX=9606 GN=EPHB2 PE=1 SV=5	P29323	EPHB2	117 kDa	0.0051	1.1	052325_71558_CN low, 052325_71558_NG high	18	17	18	18	21	20	19	19
DNA-dependent protein kinase catalytic subunit OS=Homo sapiens OX=9606 GN=PRKDC PE=1 SV=3	P78527	PRKDC	469 kDa	0.0059	1.1	052325_71558_CN low, 052325_71558_NG high	190	191	194	181	208	197	209	213
Structural maintenance of chromosomes protein 1A OS=Homo sapiens OX=9606 GN=SMC1A PE=1 SV=2	Q14683	SMC1A	143 kDa	0.0059	1.1	052325_71558_CN low, 052325_71558_NG high	26	24	24	26	28	27	27	27
Heterogeneous nuclear ribonucleoprotein A1 OS=Homo sapiens OX=9606 GN=HNRNPA1 PE=1 SV=5	P09651	HNRNPA1	39 kDa	0.007	1.1	052325_71558_CN low, 052325_71558_NG high	78	75	81	82	84	86	91	90
Vacuolar protein sorting-associated protein 35 OS=Homo sapiens OX=9606 GN=VPS35 PE=1 SV=2	Q96QK1	VPS35	92 kDa	0.0087	1.1	052325_71558_CN low, 052325_71558_NG high	32	34	35	33	36	36	38	38
ATP-binding cassette sub-family F member 1 OS=Homo sapiens OX=9606 GN=ABCF1 PE=1 SV=2	Q8NE71	ABCF1	96 kDa	0.0089	1.1	052325_71558_CN low, 052325_71558_NG high	19	19	19	19	19	21	21	21
Heterogeneous nuclear ribonucleoprotein H OS=Homo sapiens OX=9606 GN=HNRNPH1 PE=1 SV=4	P31943	HNRNPH1	49 kDa	0.011	1.1	052325_71558_CN low, 052325_71558_NG high	56	51	57	52	61	62	62	58
Heterogeneous nuclear ribonucleoprotein Q OS=Homo sapiens OX=9606 GN=SYNCRIP PE=1 SV=2	O60506	SYNCRIP	70 kDa	0.013	1.1	052325_71558_CN low, 052325_71558_NG high	36	35	37	36	40	38	38	42
Branched-chain-amino-acid aminotransferase, cytosolic OS=Homo sapiens OX=9606 GN=BCAT1 PE=1 SV=3	P54687	BCAT1	43 kDa	0.015	1.1	052325_71558_CN low, 052325_71558_NG high	12	14	12	13	14	14	15	15
Heat shock protein HSP 90-beta OS=Homo sapiens OX=9606 GN=HSP90AB1 PE=1 SV=4	P08238	HSP90AB1	83 kDa	0.017	1.1	052325_71558_CN low, 052325_71558_NG high	208	189	209	201	213	218	221	220
Sarcoplasmic/endoplasmic reticulum calcium ATPase 2 OS=Homo sapiens OX=9606 GN=ATP2A2 PE=1 SV=1	P16615	ATP2A2	115 kDa	0.017	1.1	052325_71558_CN low, 052325_71558_NG high	44	48	45	46	49	53	48	50
E3 ubiquitin-protein ligase UBR4 OS=Homo sapiens OX=9606 GN=UBR4 PE=1 SV=1	Q5T4S7	UBR4	574 kDa	0.018	1.1	052325_71558_CN low, 052325_71558_NG high	60	63	67	64	70	67	68	68
Importin-5 OS=Homo sapiens OX=9606 GN=IPO5 PE=1 SV=4	O00410	IPO5	124 kDa	0.018	1.1	052325_71558_CN low, 052325_71558_NG high	44	48	45	47	56	50	49	53
Rho-related GTP-binding protein RhoC OS=Homo sapiens OX=9606 GN=RHOC PE=1 SV=1	P08134	RHOC	22 kDa	0.018	1.1	052325_71558_CN low, 052325_71558_NG high	22	21	21	21	23	22	23	25
Long-chain-fatty-acid--CoA ligase 1 OS=Homo sapiens OX=9606 GN=ACSL1 PE=1 SV=1	P33121	ACSL1	78 kDa	0.018	1.1	052325_71558_CN low, 052325_71558_NG high	15	17	15	14	16	18	18	17
Cellular retinoic acid-binding protein 1 OS=Homo sapiens OX=9606 GN=CRABP1 PE=1 SV=2	P29762	CRABP1	16 kDa	0.019	1.1	052325_71558_CN low, 052325_71558_NG high	30	27	27	26	32	31	29	31
Actin-binding LIM protein 1 OS=Homo sapiens OX=9606 GN=ABLIM1 PE=1 SV=3	O14639	ABLIM1	88 kDa	0.02	1.1	052325_71558_CN low, 052325_71558_NG high	18	15	16	16	18	18	18	18
Dynactin subunit 4 OS=Homo sapiens OX=9606 GN=DCTN4 PE=1 SV=1	Q9UJW0	DCTN4	52 kDa	0.021	1.1	052325_71558_CN low, 052325_71558_NG high	13	15	16	14	16	17	17	16
Alpha-actinin-1 OS=Homo sapiens OX=9606 GN=ACTN1 PE=1 SV=2	P12814	ACTN1	103 kDa	0.025	1.1	052325_71558_CN low, 052325_71558_NG high	45	47	49	44	51	52	49	57
Ras-related protein Rab-21 OS=Homo sapiens OX=9606 GN=RAB21 PE=1 SV=3	Q9UL25	RAB21	24 kDa	0.025	1.1	052325_71558_CN low, 052325_71558_NG high	9	11	10	11	12	12	12	11
FACT complex subunit SPT16 OS=Homo sapiens OX=9606 GN=SUPT16H PE=1 SV=1	Q9Y5B9	SUPT16H	120 kDa	0.027	1.1	052325_71558_CN low, 052325_71558_NG high	23	24	27	25	27	27	27	28
Novel acetylcholine receptor chaperone OS=Homo sapiens OX=9606 GN=TMEM35A PE=1 SV=2	Q53FP2	TMEM35A	18 kDa	0.027	1.1	052325_71558_CN low, 052325_71558_NG high	9	9	9	9	11	11	10	9
Platelet-activating factor acetylhydrolase IB subunit beta OS=Homo sapiens OX=9606 GN=PAFAH1B1 PE=1 SV=2	P43034	PAFAH1B1	47 kDa	0.03	1.1	052325_71558_CN low, 052325_71558_NG high	45	40	41	44	48	45	47	45
Lysosome-associated membrane glycoprotein 2 OS=Homo sapiens OX=9606 GN=LAMP2 PE=1 SV=2	P13473	LAMP2	45 kDa	0.031	1.1	052325_71558_CN low, 052325_71558_NG high	6	7	7	7	8	8	8	7
Arginine--tRNA ligase, cytoplasmic OS=Homo sapiens OX=9606 GN=RARS1 PE=1 SV=2	P54136	RARS1	75 kDa	0.032	1.1	052325_71558_CN low, 052325_71558_NG high	41	37	40	39	42	43	43	40
Cullin-3 OS=Homo sapiens OX=9606 GN=CUL3 PE=1 SV=2	Q13618	CUL3	89 kDa	0.032	1.1	052325_71558_CN low, 052325_71558_NG high	28	29	31	31	31	33	33	37
Neuronal-specific septin-3 OS=Homo sapiens OX=9606 GN=SEPTIN3 PE=1 SV=3	Q9UH03	SEPTIN3	41 kDa	0.032	1.1	052325_71558_CN low, 052325_71558_NG high	30	29	29	28	32	31	30	30
Cofilin-1 OS=Homo sapiens OX=9606 GN=CFL1 PE=1 SV=3	P23528	CFL1	19 kDa	0.037	1.1	052325_71558_CN low, 052325_71558_NG high	74	83	75	80	81	86	86	83
D-3-phosphoglycerate dehydrogenase OS=Homo sapiens OX=9606 GN=PHGDH PE=1 SV=4	O43175	PHGDH	57 kDa	0.037	1.1	052325_71558_CN low, 052325_71558_NG high	48	48	57	50	57	58	55	56
THO complex subunit 4 OS=Homo sapiens OX=9606 GN=ALYREF PE=1 SV=3	Q86V81	ALYREF	27 kDa	0.037	1.1	052325_71558_CN low, 052325_71558_NG high	12	10	11	12	13	13	13	12
Mitochondrial import inner membrane translocase subunit TIM44 OS=Homo sapiens OX=9606 GN=TIMM44 PE=1 SV=2	O43615	TIMM44	51 kDa	0.038	1.1	052325_71558_CN low, 052325_71558_NG high	16	16	16	15	16	18	16	17
ADP/ATP translocase 2 OS=Homo sapiens OX=9606 GN=SLC25A5 PE=1 SV=7	P05141	SLC25A5	33 kDa	0.04	1.1	052325_71558_CN low, 052325_71558_NG high	31	30	30	33	37	33	32	35
Protein SGT1 homolog OS=Homo sapiens OX=9606 GN=SUGT1 PE=1 SV=3	Q9Y2Z0	SUGT1	41 kDa	0.04	1.1	052325_71558_CN low, 052325_71558_NG high	18	16	16	18	18	20	18	19
Small ribosomal subunit protein uS2 OS=Homo sapiens OX=9606 GN=RPSA PE=1 SV=4	P08865	RPSA	33 kDa	0.041	1.1	052325_71558_CN low, 052325_71558_NG high	21	18	19	21	21	23	22	22
Vacuolar protein sorting-associated protein VTA1 homolog OS=Homo sapiens OX=9606 GN=VTA1 PE=1 SV=1	Q9NP79	VTA1	34 kDa	0.043	1.1	052325_71558_CN low, 052325_71558_NG high	9	10	10	10	10	12	11	11
Serine-threonine kinase receptor-associated protein OS=Homo sapiens OX=9606 GN=STRAP PE=1 SV=1	Q9Y3F4	STRAP	38 kDa	0.044	1.1	052325_71558_CN low, 052325_71558_NG high	23	22	24	22	29	25	25	24
Large ribosomal subunit protein eL8 OS=Homo sapiens OX=9606 GN=RPL7A PE=1 SV=2	P62424	RPL7A	30 kDa	0.045	1.1	052325_71558_CN low, 052325_71558_NG high	29	30	29	32	32	38	32	33
Protein flightless-1 homolog OS=Homo sapiens OX=9606 GN=FLII PE=1 SV=2	Q13045	FLII	145 kDa	0.046	1.1	052325_71558_CN low, 052325_71558_NG high	21	17	19	20	22	20	21	22
General transcription factor II-I OS=Homo sapiens OX=9606 GN=GTF2I PE=1 SV=2	P78347	GTF2I	112 kDa	0.047	1.1	052325_71558_CN low, 052325_71558_NG high	40	37	40	37	40	40	45	45
NADPH--cytochrome P450 reductase OS=Homo sapiens OX=9606 GN=POR PE=1 SV=2	P16435	POR	77 kDa	0.047	1.1	052325_71558_CN low, 052325_71558_NG high	31	28	30	29	32	31	31	36
Septin-11 OS=Homo sapiens OX=9606 GN=SEPTIN11 PE=1 SV=3	Q9NVA2	SEPTIN11	49 kDa	0.048	1.1	052325_71558_CN low, 052325_71558_NG high	31	28	26	27	31	29	32	31
Exocyst complex component 4 OS=Homo sapiens OX=9606 GN=EXOC4 PE=1 SV=1	Q96A65	EXOC4	111 kDa	0.048	1.1	052325_71558_CN low, 052325_71558_NG high	27	25	27	24	26	30	29	29
Heterogeneous nuclear ribonucleoproteins A2/B1 OS=Homo sapiens OX=9606 GN=HNRNPA2B1 PE=1 SV=2	P22626	HNRNPA2B1	37 kDa	0.049	1.1	052325_71558_CN low, 052325_71558_NG high	97	98	99	96	103	109	100	100
Spliceosome RNA helicase DDX39B OS=Homo sapiens OX=9606 GN=DDX39B PE=1 SV=1	Q13838	DDX39B	49 kDa	0.002	1.2	052325_71558_CN low, 052325_71558_NG high	37	40	36	37	47	43	43	43
AP-2 complex subunit alpha-1 OS=Homo sapiens OX=9606 GN=AP2A1 PE=1 SV=3	O95782	AP2A1	108 kDa	0.0024	1.2	052325_71558_CN low, 052325_71558_NG high	45	51	52	48	60	55	58	59
4-aminobutyrate aminotransferase, mitochondrial OS=Homo sapiens OX=9606 GN=ABAT PE=1 SV=3	P80404	ABAT	56 kDa	0.0024	1.2	052325_71558_CN low, 052325_71558_NG high	19	22	22	22	25	27	26	26
Large ribosomal subunit protein uL22 OS=Homo sapiens OX=9606 GN=RPL17 PE=1 SV=3	P18621	RPL17	21 kDa	0.0032	1.2	052325_71558_CN low, 052325_71558_NG high	15	16	15	14	16	18	18	17
Gamma-enolase OS=Homo sapiens OX=9606 GN=ENO2 PE=1 SV=3	P09104	ENO2	47 kDa	0.0034	1.2	052325_71558_CN low, 052325_71558_NG high	99	119	112	116	144	136	137	129
116 kDa U5 small nuclear ribonucleoprotein component OS=Homo sapiens OX=9606 GN=EFTUD2 PE=1 SV=1	Q15029	EFTUD2	109 kDa	0.0036	1.2	052325_71558_CN low, 052325_71558_NG high	36	37	40	37	43	46	44	41
Guanine nucleotide-binding protein-like 1 OS=Homo sapiens OX=9606 GN=GNL1 PE=1 SV=2	P36915	GNL1	69 kDa	0.0053	1.2	052325_71558_CN low, 052325_71558_NG high	13	13	13	13	16	15	14	16
GTP-binding protein 1 OS=Homo sapiens OX=9606 GN=GTPBP1 PE=1 SV=3	O00178	GTPBP1	72 kDa	0.011	1.2	052325_71558_CN low, 052325_71558_NG high	14	13	11	14	17	16	16	15
Serrate RNA effector molecule homolog OS=Homo sapiens OX=9606 GN=SRRT PE=1 SV=1	Q9BXP5	SRRT	101 kDa	0.012	1.2	052325_71558_CN low, 052325_71558_NG high	14	17	17	16	18	21	19	21
Endoplasmic reticulum-Golgi intermediate compartment protein 1 OS=Homo sapiens OX=9606 GN=ERGIC1 PE=1 SV=1	Q969X5	ERGIC1	33 kDa	0.013	1.2	052325_71558_CN low, 052325_71558_NG high	11	12	10	12	14	14	12	14
Spermine synthase OS=Homo sapiens OX=9606 GN=SMS PE=1 SV=2	P52788	SMS	41 kDa	0.014	1.2	052325_71558_CN low, 052325_71558_NG high	19	17	17	19	22	19	20	21
Beta-catenin-like protein 1 OS=Homo sapiens OX=9606 GN=CTNNBL1 PE=1 SV=1	Q8WYA6	CTNNBL1	65 kDa	0.014	1.2	052325_71558_CN low, 052325_71558_NG high	7	8	7	7	9	8	9	8
Neurochondrin OS=Homo sapiens OX=9606 GN=NCDN PE=1 SV=1	Q9UBB6	NCDN	79 kDa	0.016	1.2	052325_71558_CN low, 052325_71558_NG high	20	19	20	18	26	22	21	23
UDP-glucose 6-dehydrogenase OS=Homo sapiens OX=9606 GN=UGDH PE=1 SV=1	O60701	UGDH	55 kDa	0.016	1.2	052325_71558_CN low, 052325_71558_NG high	16	19	16	17	19	19	22	21
ATP-dependent RNA helicase DDX39A OS=Homo sapiens OX=9606 GN=DDX39A PE=1 SV=2	O00148	DDX39A	49 kDa	0.017	1.2	052325_71558_CN low, 052325_71558_NG high	29	27	29	30	37	32	33	31
Protein transport protein Sec23B OS=Homo sapiens OX=9606 GN=SEC23B PE=1 SV=2	Q15437	SEC23B	86 kDa	0.017	1.2	052325_71558_CN low, 052325_71558_NG high	11	15	15	15	17	17	18	17
sp|ALBU_BOVIN|	sp|ALBU_BOVIN|		69 kDa	0.021	1.2	052325_71558_CN low, 052325_71558_NG high	446	448	469	489	495	522	542	603
Golgi apparatus protein 1 OS=Homo sapiens OX=9606 GN=GLG1 PE=1 SV=2	Q92896	GLG1	135 kDa	0.021	1.2	052325_71558_CN low, 052325_71558_NG high	24	25	31	26	30	35	31	33
RNA-binding protein 14 OS=Homo sapiens OX=9606 GN=RBM14 PE=1 SV=2	Q96PK6	RBM14	69 kDa	0.022	1.2	052325_71558_CN low, 052325_71558_NG high	20	19	18	23	24	23	23	23
Heterogeneous nuclear ribonucleoprotein A/B OS=Homo sapiens OX=9606 GN=HNRNPAB PE=1 SV=2	Q99729	HNRNPAB	36 kDa	0.024	1.2	052325_71558_CN low, 052325_71558_NG high	10	11	8	9	12	11	12	11
Calcyclin-binding protein OS=Homo sapiens OX=9606 GN=CACYBP PE=1 SV=2	Q9HB71	CACYBP	26 kDa	0.026	1.2	052325_71558_CN low, 052325_71558_NG high	18	17	18	21	22	21	20	23
Ergosterol biosynthetic protein 28 homolog OS=Homo sapiens OX=9606 GN=ERG28 PE=1 SV=1	Q9UKR5	ERG28	16 kDa	0.027	1.2	052325_71558_CN low, 052325_71558_NG high	6	8	7	8	10	9	8	9
Large ribosomal subunit protein uL10 OS=Homo sapiens OX=9606 GN=RPLP0 PE=1 SV=1	P05388	RPLP0	34 kDa	0.028	1.2	052325_71558_CN low, 052325_71558_NG high	12	11	13	12	14	14	16	13
Phosphatidylinositol transfer protein beta isoform OS=Homo sapiens OX=9606 GN=PITPNB PE=1 SV=2	P48739	PITPNB	32 kDa	0.029	1.2	052325_71558_CN low, 052325_71558_NG high	12	13	11	12	13	13	14	15
DNA replication licensing factor MCM2 OS=Homo sapiens OX=9606 GN=MCM2 PE=1 SV=4	P49736	MCM2	102 kDa	0.03	1.2	052325_71558_CN low, 052325_71558_NG high	16	13	14	13	16	18	15	17
Signal peptidase complex subunit 3 OS=Homo sapiens OX=9606 GN=SPCS3 PE=1 SV=1	P61009	SPCS3	20 kDa	0.03	1.2	052325_71558_CN low, 052325_71558_NG high	5	5	5	5	6	6	6	5
Heterogeneous nuclear ribonucleoprotein D0 OS=Homo sapiens OX=9606 GN=HNRNPD PE=1 SV=1	Q14103	HNRNPD	38 kDa	0.032	1.2	052325_71558_CN low, 052325_71558_NG high	15	16	17	15	17	21	19	17
DNA replication licensing factor MCM7 OS=Homo sapiens OX=9606 GN=MCM7 PE=1 SV=4	P33993	MCM7	81 kDa	0.033	1.2	052325_71558_CN low, 052325_71558_NG high	13	12	11	15	14	17	15	17
Structural maintenance of chromosomes protein 2 OS=Homo sapiens OX=9606 GN=SMC2 PE=1 SV=2	O95347	SMC2	136 kDa	0.033	1.2	052325_71558_CN low, 052325_71558_NG high	12	13	12	12	12	17	16	16
AH receptor-interacting protein OS=Homo sapiens OX=9606 GN=AIP PE=1 SV=3	O00170	AIP	38 kDa	0.033	1.2	052325_71558_CN low, 052325_71558_NG high	12	12	10	9	13	13	12	13
Ras-related protein Rab-33A OS=Homo sapiens OX=9606 GN=RAB33A PE=1 SV=2	Q14088	RAB33A	27 kDa	0.035	1.2	052325_71558_CN low, 052325_71558_NG high	15	13	10	13	16	15	15	17
Metaxin-2 OS=Homo sapiens OX=9606 GN=MTX2 PE=1 SV=1	O75431	MTX2	30 kDa	0.036	1.2	052325_71558_CN low, 052325_71558_NG high	10	12	9	11	12	12	13	12
Amidophosphoribosyltransferase OS=Homo sapiens OX=9606 GN=PPAT PE=1 SV=1	Q06203	PPAT	57 kDa	0.037	1.2	052325_71558_CN low, 052325_71558_NG high	6	7	8	8	10	8	9	9
Transcription activator BRG1 OS=Homo sapiens OX=9606 GN=SMARCA4 PE=1 SV=2	P51532	SMARCA4	185 kDa	0.038	1.2	052325_71558_CN low, 052325_71558_NG high	25	27	26	25	27	28	31	34
Cullin-2 OS=Homo sapiens OX=9606 GN=CUL2 PE=1 SV=2	Q13617	CUL2	87 kDa	0.038	1.2	052325_71558_CN low, 052325_71558_NG high	17	20	21	17	23	20	24	22
E3 ubiquitin-protein ligase MGRN1 OS=Homo sapiens OX=9606 GN=MGRN1 PE=1 SV=2	O60291	MGRN1	61 kDa	0.039	1.2	052325_71558_CN low, 052325_71558_NG high	6	7	7	5	8	7	8	8
Protein transport protein Sec24A OS=Homo sapiens OX=9606 GN=SEC24A PE=1 SV=2	O95486	SEC24A	120 kDa	0.039	1.2	052325_71558_CN low, 052325_71558_NG high	5	6	5	6	6	7	6	6
Vacuolar protein sorting-associated protein 26A OS=Homo sapiens OX=9606 GN=VPS26A PE=1 SV=2	O75436	VPS26A	38 kDa	0.04	1.2	052325_71558_CN low, 052325_71558_NG high	13	14	15	12	15	15	17	19
Tuberin OS=Homo sapiens OX=9606 GN=TSC2 PE=1 SV=2	P49815	TSC2	201 kDa	0.04	1.2	052325_71558_CN low, 052325_71558_NG high	12	12	10	10	15	12	13	13
Succinate dehydrogenase cytochrome b560 subunit, mitochondrial OS=Homo sapiens OX=9606 GN=SDHC PE=1 SV=1	Q99643	SDHC	19 kDa	0.041	1.2	052325_71558_CN low, 052325_71558_NG high	4	5	5	5	5	6	6	5
ERO1-like protein alpha OS=Homo sapiens OX=9606 GN=ERO1A PE=1 SV=2	Q96HE7	ERO1A	54 kDa	0.044	1.2	052325_71558_CN low, 052325_71558_NG high	17	17	18	19	21	19	19	24
Protein canopy homolog 2 OS=Homo sapiens OX=9606 GN=CNPY2 PE=1 SV=1	Q9Y2B0	CNPY2	21 kDa	0.044	1.2	052325_71558_CN low, 052325_71558_NG high	9	8	10	9	11	13	10	10
ELMO domain-containing protein 2 OS=Homo sapiens OX=9606 GN=ELMOD2 PE=1 SV=1	Q8IZ81	ELMOD2	35 kDa	0.047	1.2	052325_71558_CN low, 052325_71558_NG high	6	7	7	7	6	9	9	9
Protein SET OS=Homo sapiens OX=9606 GN=SET PE=1 SV=3	Q01105	SET	33 kDa	0.049	1.2	052325_71558_CN low, 052325_71558_NG high	12	11	12	11	13	13	12	15
H/ACA ribonucleoprotein complex subunit DKC1 OS=Homo sapiens OX=9606 GN=DKC1 PE=1 SV=3	O60832	DKC1	58 kDa	0.049	1.2	052325_71558_CN low, 052325_71558_NG high	9	10	10	9	13	10	11	11
Metaxin-1 OS=Homo sapiens OX=9606 GN=MTX1 PE=1 SV=3	Q13505	MTX1	51 kDa	0.05	1.2	[]	5	4	5	5	5	6	6	5
Small ribosomal subunit protein eS8 OS=Homo sapiens OX=9606 GN=RPS8 PE=1 SV=2	P62241	RPS8	24 kDa	0.0017	1.3	052325_71558_CN low, 052325_71558_NG high	18	16	15	16	19	20	20	22
Caytaxin OS=Homo sapiens OX=9606 GN=ATCAY PE=1 SV=2	Q86WG3	ATCAY	42 kDa	0.0026	1.3	052325_71558_CN low, 052325_71558_NG high	6	7	7	6	9	8	9	8
Serine/threonine-protein kinase PAK 1 OS=Homo sapiens OX=9606 GN=PAK1 PE=1 SV=2	Q13153	PAK1	61 kDa	0.0045	1.3	052325_71558_CN low, 052325_71558_NG high	16	17	17	19	21	23	22	20
Small ribosomal subunit protein eS12 OS=Homo sapiens OX=9606 GN=RPS12 PE=1 SV=3	P25398	RPS12	15 kDa	0.0047	1.3	052325_71558_CN low, 052325_71558_NG high	11	15	14	15	19	18	17	18
Brain-specific angiogenesis inhibitor 1-associated protein 2 OS=Homo sapiens OX=9606 GN=BAIAP2 PE=1 SV=1	Q9UQB8	BAIAP2	61 kDa	0.0051	1.3	052325_71558_CN low, 052325_71558_NG high	5	6	5	6	6	8	7	7
Serine/threonine-protein phosphatase 2A 56 kDa regulatory subunit epsilon isoform OS=Homo sapiens OX=9606 GN=PPP2R5E PE=1 SV=1	Q16537	PPP2R5E	55 kDa	0.0082	1.3	052325_71558_CN low, 052325_71558_NG high	13	11	12	13	17	14	16	16
Vacuolar protein sorting-associated protein 26B OS=Homo sapiens OX=9606 GN=VPS26B PE=1 SV=2	Q4G0F5	VPS26B	39 kDa	0.0083	1.3	052325_71558_CN low, 052325_71558_NG high	14	16	15	14	17	18	21	22
Peptidyl-prolyl cis-trans isomerase FKBP3 OS=Homo sapiens OX=9606 GN=FKBP3 PE=1 SV=1	Q00688	FKBP3	25 kDa	0.0098	1.3	052325_71558_CN low, 052325_71558_NG high	12	13	11	12	14	14	15	17
Splicing factor U2AF 35 kDa subunit OS=Homo sapiens OX=9606 GN=U2AF1 PE=1 SV=3	Q01081	U2AF1	28 kDa	0.01	1.3	052325_71558_CN low, 052325_71558_NG high	15	14	14	13	19	20	19	15
Small ribosomal subunit protein uS7 OS=Homo sapiens OX=9606 GN=RPS5 PE=1 SV=4	P46782	RPS5	23 kDa	0.012	1.3	052325_71558_CN low, 052325_71558_NG high	15	15	15	13	18	16	20	18
Delta-aminolevulinic acid dehydratase OS=Homo sapiens OX=9606 GN=ALAD PE=1 SV=1	P13716	ALAD	36 kDa	0.013	1.3	052325_71558_CN low, 052325_71558_NG high	4	3	4	4	4	5	5	5
Thymidylate kinase OS=Homo sapiens OX=9606 GN=DTYMK PE=1 SV=4	P23919	DTYMK	24 kDa	0.014	1.3	052325_71558_CN low, 052325_71558_NG high	15	14	11	13	16	16	16	18
Endoribonuclease Dicer OS=Homo sapiens OX=9606 GN=DICER1 PE=1 SV=3	Q9UPY3	DICER1	219 kDa	0.014	1.3	052325_71558_CN low, 052325_71558_NG high	10	9	9	8	10	12	13	12
LRP chaperone MESD OS=Homo sapiens OX=9606 GN=MESD PE=1 SV=2	Q14696	MESD	26 kDa	0.014	1.3	052325_71558_CN low, 052325_71558_NG high	7	6	5	6	8	7	8	8
Isocitrate dehydrogenase [NAD] subunit gamma, mitochondrial OS=Homo sapiens OX=9606 GN=IDH3G PE=1 SV=1	P51553	IDH3G	43 kDa	0.014	1.3	052325_71558_CN low, 052325_71558_NG high	3	4	3	3	4	4	4	4
Putative RNA-binding protein Luc7-like 2 OS=Homo sapiens OX=9606 GN=LUC7L2 PE=1 SV=2	Q9Y383	LUC7L2	47 kDa	0.015	1.3	052325_71558_CN low, 052325_71558_NG high	12	12	11	13	16	13	15	16
Phosphatidylserine synthase 1 OS=Homo sapiens OX=9606 GN=PTDSS1 PE=1 SV=1	P48651	PTDSS1	56 kDa	0.02	1.3	052325_71558_CN low, 052325_71558_NG high	4	4	4	4	4	5	5	6
Glutathione S-transferase 3, mitochondrial OS=Homo sapiens OX=9606 GN=MGST3 PE=1 SV=1	O14880	MGST3	17 kDa	0.021	1.3	052325_71558_CN low, 052325_71558_NG high	13	16	12	10	17	17	15	18
Dihydroxyacetone phosphate acyltransferase OS=Homo sapiens OX=9606 GN=GNPAT PE=1 SV=1	O15228	GNPAT	77 kDa	0.022	1.3	052325_71558_CN low, 052325_71558_NG high	9	10	7	10	13	12	10	13
Stathmin-3 OS=Homo sapiens OX=9606 GN=STMN3 PE=1 SV=3	Q9NZ72	STMN3	21 kDa	0.022	1.3	052325_71558_CN low, 052325_71558_NG high	4	3	3	3	4	4	4	5
Aldehyde dehydrogenase 1A1 OS=Homo sapiens OX=9606 GN=ALDH1A1 PE=1 SV=2	P00352	ALDH1A1	55 kDa	0.024	1.3	052325_71558_CN low, 052325_71558_NG high	4	5	5	6	6	7	6	6
AP-3 complex subunit sigma-1 OS=Homo sapiens OX=9606 GN=AP3S1 PE=1 SV=1	Q92572	AP3S1	22 kDa	0.024	1.3	052325_71558_CN low, 052325_71558_NG high	4	5	6	4	6	6	7	6
Coatomer subunit gamma-1 OS=Homo sapiens OX=9606 GN=COPG1 PE=1 SV=1	Q9Y678	COPG1	98 kDa	0.025	1.3	052325_71558_CN low, 052325_71558_NG high	17	16	14	22	22	22	23	22
Cyclin-dependent kinase 11B OS=Homo sapiens OX=9606 GN=CDK11B PE=1 SV=4	P21127	CDK11B	93 kDa	0.028	1.3	052325_71558_CN low, 052325_71558_NG high	6	6	6	7	6	8	9	9
CD82 antigen OS=Homo sapiens OX=9606 GN=CD82 PE=1 SV=1	P27701	CD82	30 kDa	0.028	1.3	052325_71558_CN low, 052325_71558_NG high	4	5	5	4	5	5	6	6
Ubiquitin carboxyl-terminal hydrolase 15 OS=Homo sapiens OX=9606 GN=USP15 PE=1 SV=3	Q9Y4E8	USP15	112 kDa	0.03	1.3	052325_71558_CN low, 052325_71558_NG high	10	10	12	9	15	14	13	11
Nuclear receptor coactivator 5 OS=Homo sapiens OX=9606 GN=NCOA5 PE=1 SV=2	Q9HCD5	NCOA5	66 kDa	0.03	1.3	052325_71558_CN low, 052325_71558_NG high	7	9	8	8	11	9	9	11
Transcription factor A, mitochondrial OS=Homo sapiens OX=9606 GN=TFAM PE=1 SV=1	Q00059	TFAM	29 kDa	0.031	1.3	052325_71558_CN low, 052325_71558_NG high	7	8	6	8	11	8	9	10
RNA polymerase-associated protein CTR9 homolog OS=Homo sapiens OX=9606 GN=CTR9 PE=1 SV=1	Q6PD62	CTR9	134 kDa	0.031	1.3	052325_71558_CN low, 052325_71558_NG high	4	5	4	3	5	5	5	5
Exportin-5 OS=Homo sapiens OX=9606 GN=XPO5 PE=1 SV=1	Q9HAV4	XPO5	136 kDa	0.05	1.3	052325_71558_CN low, 052325_71558_NG high	12	17	16	13	18	16	19	23
Four and a half LIM domains protein 1 OS=Homo sapiens OX=9606 GN=FHL1 PE=1 SV=4	Q13642	FHL1	36 kDa	0.0054	1.4	052325_71558_CN low, 052325_71558_NG high	8	12	9	9	12	14	14	14
Endoplasmic reticulum aminopeptidase 1 OS=Homo sapiens OX=9606 GN=ERAP1 PE=1 SV=3	Q9NZ08	ERAP1	107 kDa	0.0061	1.4	052325_71558_CN low, 052325_71558_NG high	4	5	4	4	6	7	6	5
Importin-8 OS=Homo sapiens OX=9606 GN=IPO8 PE=1 SV=2	O15397	IPO8	120 kDa	0.0071	1.4	052325_71558_CN low, 052325_71558_NG high	5	5	4	5	8	6	7	6
Heterogeneous nuclear ribonucleoprotein L-like OS=Homo sapiens OX=9606 GN=HNRNPLL PE=1 SV=1	Q8WVV9	HNRNPLL	60 kDa	0.0073	1.4	052325_71558_CN low, 052325_71558_NG high	10	10	13	11	13	16	17	16
RNA helicase aquarius OS=Homo sapiens OX=9606 GN=AQR PE=1 SV=4	O60306	AQR	171 kDa	0.0077	1.4	052325_71558_CN low, 052325_71558_NG high	6	7	7	8	10	10	8	10
WD repeat domain phosphoinositide-interacting protein 3 OS=Homo sapiens OX=9606 GN=WDR45B PE=1 SV=2	Q5MNZ6	WDR45B	38 kDa	0.0079	1.4	052325_71558_CN low, 052325_71558_NG high	2	2	2	2	2	3	3	3
Large ribosomal subunit protein eL28 OS=Homo sapiens OX=9606 GN=RPL28 PE=1 SV=3	P46779	RPL28	16 kDa	0.014	1.4	052325_71558_CN low, 052325_71558_NG high	8	8	7	10	10	12	13	11
Vacuolar protein sorting-associated protein 28 homolog OS=Homo sapiens OX=9606 GN=VPS28 PE=1 SV=1	Q9UK41	VPS28	25 kDa	0.014	1.4	052325_71558_CN low, 052325_71558_NG high	5	5	6	7	9	7	8	8
Large ribosomal subunit protein uL11m OS=Homo sapiens OX=9606 GN=MRPL11 PE=1 SV=1	Q9Y3B7	MRPL11	21 kDa	0.019	1.4	052325_71558_CN low, 052325_71558_NG high	3	3	4	4	5	5	5	4
Zinc transporter 7 OS=Homo sapiens OX=9606 GN=SLC30A7 PE=1 SV=1	Q8NEW0	SLC30A7	42 kDa	0.02	1.4	052325_71558_CN low, 052325_71558_NG high	3	2	2	2	3	3	3	3
NHP2-like protein 1 OS=Homo sapiens OX=9606 GN=SNU13 PE=1 SV=3	P55769	SNU13	14 kDa	0.025	1.4	052325_71558_CN low, 052325_71558_NG high	5	9	6	6	9	9	9	9
Transmembrane protein 201 OS=Homo sapiens OX=9606 GN=TMEM201 PE=1 SV=1	Q5SNT2	TMEM201	72 kDa	0.027	1.4	052325_71558_CN low, 052325_71558_NG high	3	3	4	2	4	5	4	4
Dolichyl-phosphate beta-glucosyltransferase OS=Homo sapiens OX=9606 GN=ALG5 PE=1 SV=1	Q9Y673	ALG5	37 kDa	0.034	1.4	052325_71558_CN low, 052325_71558_NG high	2	4	3	3	4	4	4	4
m-AAA protease-interacting protein 1, mitochondrial OS=Homo sapiens OX=9606 GN=MAIP1 PE=1 SV=1	Q8WWC4	MAIP1	33 kDa	0.036	1.4	052325_71558_CN low, 052325_71558_NG high	5	5	4	4	8	5	6	6
Lysocardiolipin acyltransferase 1 OS=Homo sapiens OX=9606 GN=LCLAT1 PE=1 SV=1	Q6UWP7	LCLAT1	49 kDa	0.037	1.4	052325_71558_CN low, 052325_71558_NG high	3	2	3	2	3	3	4	4
Oxygen-dependent coproporphyrinogen-III oxidase, mitochondrial OS=Homo sapiens OX=9606 GN=CPOX PE=1 SV=3	P36551	CPOX	50 kDa	0.043	1.4	052325_71558_CN low, 052325_71558_NG high	5	3	3	3	4	5	5	5
F-box-like/WD repeat-containing protein TBL1XR1 OS=Homo sapiens OX=9606 GN=TBL1XR1 PE=1 SV=1	Q9BZK7	TBL1XR1	56 kDa	0.047	1.4	052325_71558_CN low, 052325_71558_NG high	5	3	4	3	4	5	6	6
Cytochrome b-c1 complex subunit 8 OS=Homo sapiens OX=9606 GN=UQCRQ PE=1 SV=4	O14949	UQCRQ	10 kDa	0.047	1.4	052325_71558_CN low, 052325_71558_NG high	5	3	4	3	4	5	6	6
Mitochondrial import inner membrane translocase subunit Tim29 OS=Homo sapiens OX=9606 GN=TIMM29 PE=1 SV=2	Q9BSF4	TIMM29	29 kDa	< 0.00010	1.5	052325_71558_CN low, 052325_71558_NG high	2	2	2	2	3	3	3	3
Eukaryotic translation initiation factor 3 subunit J OS=Homo sapiens OX=9606 GN=EIF3J PE=1 SV=2	O75822	EIF3J	29 kDa	0.0014	1.5	052325_71558_CN low, 052325_71558_NG high	5	5	5	5	9	7	7	7
Retrotransposon-derived protein PEG10 OS=Homo sapiens OX=9606 GN=PEG10 PE=1 SV=2	Q86TG7	PEG10	80 kDa	0.0027	1.5	052325_71558_CN low, 052325_71558_NG high	4	5	4	4	5	7	6	7
V-type proton ATPase subunit G 1 OS=Homo sapiens OX=9606 GN=ATP6V1G1 PE=1 SV=3	O75348	ATP6V1G1	14 kDa	0.0053	1.5	052325_71558_CN low, 052325_71558_NG high	3	4	4	4	6	6	5	5
U6 snRNA-associated Sm-like protein LSm6 OS=Homo sapiens OX=9606 GN=LSM6 PE=1 SV=1	P62312	LSM6	9 kDa	0.0069	1.5	052325_71558_CN low, 052325_71558_NG high	3	4	5	5	6	7	6	6
Tyrosine-protein kinase BAZ1B OS=Homo sapiens OX=9606 GN=BAZ1B PE=1 SV=2	Q9UIG0	BAZ1B	171 kDa	0.0083	1.5	052325_71558_CN low, 052325_71558_NG high	8	7	9	8	11	15	11	11
Neutral amino acid transporter B(0) OS=Homo sapiens OX=9606 GN=SLC1A5 PE=1 SV=2	Q15758	SLC1A5	57 kDa	0.022	1.5	052325_71558_CN low, 052325_71558_NG high	3	2	2	2	3	3	4	3
Proteasomal ATPase-associated factor 1 OS=Homo sapiens OX=9606 GN=PAAF1 PE=1 SV=2	Q9BRP4	PAAF1	42 kDa	0.028	1.5	052325_71558_CN low, 052325_71558_NG high	3	3	4	4	6	4	5	6
Solute carrier family 22 member 17 OS=Homo sapiens OX=9606 GN=SLC22A17 PE=1 SV=1	Q8WUG5	SLC22A17	58 kDa	0.029	1.5	052325_71558_CN low, 052325_71558_NG high	3	3	3	5	4	6	5	6
Protein tyrosine phosphatase type IVA 2 OS=Homo sapiens OX=9606 GN=PTP4A2 PE=1 SV=1	Q12974	PTP4A2	19 kDa	0.031	1.5	052325_71558_CN low, 052325_71558_NG high	3	5	3	4	5	5	5	7
Protein BUD31 homolog OS=Homo sapiens OX=9606 GN=BUD31 PE=1 SV=2	P41223	BUD31	17 kDa	0.033	1.5	052325_71558_CN low, 052325_71558_NG high	2	3	2	4	4	4	4	4
Serine/threonine-protein kinase PRP4 homolog OS=Homo sapiens OX=9606 GN=PRPF4B PE=1 SV=3	Q13523	PRPF4B	117 kDa	0.042	1.5	052325_71558_CN low, 052325_71558_NG high	3	5	3	2	4	5	5	5
Nucleoporin NUP35 OS=Homo sapiens OX=9606 GN=NUP35 PE=1 SV=1	Q8NFH5	NUP35	35 kDa	0.042	1.5	052325_71558_CN low, 052325_71558_NG high	2	2	2	2	3	3	4	2
Large ribosomal subunit protein uL5 OS=Homo sapiens OX=9606 GN=RPL11 PE=1 SV=2	P62913	RPL11	20 kDa	< 0.00010	1.6	052325_71558_CN low, 052325_71558_NG high	8	11	10	9	15	16	15	16
Protein disulfide isomerase CRELD1 OS=Homo sapiens OX=9606 GN=CRELD1 PE=1 SV=3	Q96HD1	CRELD1	45 kDa	0.0011	1.6	052325_71558_CN low, 052325_71558_NG high	3	4	4	3	5	6	5	6
High mobility group protein B2 OS=Homo sapiens OX=9606 GN=HMGB2 PE=1 SV=2	P26583	HMGB2	24 kDa	0.0013	1.6	052325_71558_CN low, 052325_71558_NG high	12	12	10	10	15	19	16	17
Pescadillo homolog OS=Homo sapiens OX=9606 GN=PES1 PE=1 SV=1	O00541	PES1	68 kDa	0.0085	1.6	052325_71558_CN low, 052325_71558_NG high	5	3	3	3	5	6	5	6
Endothelin-converting enzyme 1 OS=Homo sapiens OX=9606 GN=ECE1 PE=1 SV=2	P42892	ECE1	87 kDa	0.017	1.6	052325_71558_CN low, 052325_71558_NG high	1	2	1	1	2	2	2	2
Coiled-coil domain-containing protein 115 OS=Homo sapiens OX=9606 GN=CCDC115 PE=1 SV=1	Q96NT0	CCDC115	20 kDa	0.022	1.6	052325_71558_CN low, 052325_71558_NG high	1	1	2	1	2	2	2	2
Proteasome assembly chaperone 1 OS=Homo sapiens OX=9606 GN=PSMG1 PE=1 SV=1	O95456	PSMG1	33 kDa	0.022	1.6	052325_71558_CN low, 052325_71558_NG high	1	1	1	2	2	2	2	2
Persulfide dioxygenase ETHE1, mitochondrial OS=Homo sapiens OX=9606 GN=ETHE1 PE=1 SV=2	O95571	ETHE1	28 kDa	0.037	1.6	052325_71558_CN low, 052325_71558_NG high	4	2	2	3	5	4	4	4
Netrin receptor UNC5C OS=Homo sapiens OX=9606 GN=UNC5C PE=1 SV=2	O95185	UNC5C	103 kDa	0.0082	1.7	052325_71558_CN low, 052325_71558_NG high	3	4	3	3	5	4	6	6
Regulator of nonsense transcripts 2 OS=Homo sapiens OX=9606 GN=UPF2 PE=1 SV=1	Q9HAU5	UPF2	148 kDa	0.041	1.7	052325_71558_CN low, 052325_71558_NG high	2	1	2	1	2	2	3	3
Protein spire homolog 1 OS=Homo sapiens OX=9606 GN=SPIRE1 PE=1 SV=3	Q08AE8	SPIRE1	86 kDa	0.041	1.7	052325_71558_CN low, 052325_71558_NG high	2	1	2	1	2	2	3	3
Charged multivesicular body protein 1b OS=Homo sapiens OX=9606 GN=CHMP1B PE=1 SV=1	Q7LBR1	CHMP1B	22 kDa	0.0033	1.8	052325_71558_CN low, 052325_71558_NG high	2	2	2	2	4	4	3	3
Cytohesin-2 OS=Homo sapiens OX=9606 GN=CYTH2 PE=1 SV=2	Q99418	CYTH2	47 kDa	0.025	1.8	052325_71558_CN low, 052325_71558_NG high	3	1	2	2	4	4	3	3
Transmembrane protein with metallophosphoesterase domain OS=Homo sapiens OX=9606 GN=TMPPE PE=1 SV=2	Q6ZT21	TMPPE	49 kDa	0.027	1.8	052325_71558_CN low, 052325_71558_NG high	1	1	1	1	2	1	2	2
Pre-mRNA-splicing factor 38B OS=Homo sapiens OX=9606 GN=PRPF38B PE=1 SV=1	Q5VTL8	PRPF38B	64 kDa	0.027	1.8	052325_71558_CN low, 052325_71558_NG high	1	1	1	1	2	1	2	2
COMM domain-containing protein 9 OS=Homo sapiens OX=9606 GN=COMMD9 PE=1 SV=2	Q9P000	COMMD9	22 kDa	0.048	1.8	052325_71558_CN low, 052325_71558_NG high	3	4	2	2	6	3	5	5
Protein lin-28 homolog A OS=Homo sapiens OX=9606 GN=LIN28A PE=1 SV=1	Q9H9Z2	LIN28A	23 kDa	0.0034	1.9	052325_71558_CN low, 052325_71558_NG high	2	1	2	2	3	4	3	3
Segment polarity protein dishevelled homolog DVL-3 OS=Homo sapiens OX=9606 GN=DVL3 PE=1 SV=2	Q92997	DVL3	78 kDa	0.0095	1.9	052325_71558_CN low, 052325_71558_NG high	2	2	1	1	2	3	3	3
Annexin A1 OS=Homo sapiens OX=9606 GN=ANXA1 PE=1 SV=2	P04083	ANXA1	39 kDa	0.021	1.9	052325_71558_CN low, 052325_71558_NG high	2	3	4	2	4	7	6	4
ER membrane protein complex subunit 8 OS=Homo sapiens OX=9606 GN=EMC8 PE=1 SV=1	O43402	EMC8	24 kDa	0.021	1.9	052325_71558_CN low, 052325_71558_NG high	1	3	3	4	5	5	6	4
Beta-enolase OS=Homo sapiens OX=9606 GN=ENO3 PE=1 SV=5	P13929	ENO3	47 kDa	0.045	1.9	052325_71558_CN low, 052325_71558_NG high	34	58	0	52	74	70	66	67
Influenza virus NS1A-binding protein OS=Homo sapiens OX=9606 GN=IVNS1ABP PE=1 SV=3	Q9Y6Y0	IVNS1ABP	72 kDa	0.0025	2	052325_71558_CN low, 052325_71558_NG high	2	4	3	2	5	5	6	5
Phosphoribosyltransferase domain-containing protein 1 OS=Homo sapiens OX=9606 GN=PRTFDC1 PE=1 SV=1	Q9NRG1	PRTFDC1	26 kDa	0.01	2	052325_71558_CN low, 052325_71558_NG high	1	2	1	1	2	3	2	3
Ubiquitin carboxyl-terminal hydrolase 11 OS=Homo sapiens OX=9606 GN=USP11 PE=1 SV=3	P51784	USP11	110 kDa	0.013	2	052325_71558_CN low, 052325_71558_NG high	2	4	3	4	5	5	8	8
F-box only protein 21 OS=Homo sapiens OX=9606 GN=FBXO21 PE=2 SV=2	O94952	FBXO21	72 kDa	0.035	2	052325_71558_CN low, 052325_71558_NG high	1	2	3	1	2	4	4	4
ORM1-like protein 1 OS=Homo sapiens OX=9606 GN=ORMDL1 PE=1 SV=1	Q9P0S3	ORMDL1	17 kDa	0.019	2.1	052325_71558_CN low, 052325_71558_NG high	1	1	2	1	3	3	2	2
Histone-lysine N-methyltransferase EHMT2 OS=Homo sapiens OX=9606 GN=EHMT2 PE=1 SV=3	Q96KQ7	EHMT2	132 kDa	0.022	2.2	052325_71558_CN low, 052325_71558_NG high	2	1	3	1	3	3	4	5
Solute carrier family 12 member 6 OS=Homo sapiens OX=9606 GN=SLC12A6 PE=1 SV=2	Q9UHW9	SLC12A6	128 kDa	0.039	2.2	052325_71558_CN low, 052325_71558_NG high	1	2	3	0	3	3	4	3
D-glutamate cyclase, mitochondrial OS=Homo sapiens OX=9606 GN=DGLUCY PE=1 SV=2	Q7Z3D6	DGLUCY	66 kDa	0.0019	2.3	052325_71558_CN low, 052325_71558_NG high	1	1	1	1	2	2	3	2
Methyl-CpG-binding domain protein 1 OS=Homo sapiens OX=9606 GN=MBD1 PE=1 SV=2	Q9UIS9	MBD1	67 kDa	0.0062	2.3	052325_71558_CN low, 052325_71558_NG high	1	1	1	1	3	2	2	2
Phosphoinositide 3-kinase regulatory subunit 4 OS=Homo sapiens OX=9606 GN=PIK3R4 PE=1 SV=3	Q99570	PIK3R4	153 kDa	0.006	2.4	052325_71558_CN low, 052325_71558_NG high	2	2	2	1	5	3	4	4
Etoposide-induced protein 2.4 homolog OS=Homo sapiens OX=9606 GN=EI24 PE=1 SV=4	O14681	EI24	39 kDa	0.03	2.4	052325_71558_CN low, 052325_71558_NG high	0	1	1	1	2	1	2	2
Condensin complex subunit 1 OS=Homo sapiens OX=9606 GN=NCAPD2 PE=1 SV=3	Q15021	NCAPD2	157 kDa	0.00011	2.5	052325_71558_CN low, 052325_71558_NG high	3	3	4	2	8	7	7	8
Intracellular hyaluronan-binding protein 4 OS=Homo sapiens OX=9606 GN=HABP4 PE=1 SV=1	Q5JVS0	HABP4	46 kDa	0.019	2.5	052325_71558_CN low, 052325_71558_NG high	1	0	1	2	2	3	2	3
Glycerophosphodiester phosphodiesterase 1 OS=Homo sapiens OX=9606 GN=GDE1 PE=1 SV=1	Q9NZC3	GDE1	38 kDa	0.035	2.5	052325_71558_CN low, 052325_71558_NG high	0	2	2	1	4	3	3	2
NF-X1-type zinc finger protein NFXL1 OS=Homo sapiens OX=9606 GN=NFXL1 PE=1 SV=2	Q6ZNB6	NFXL1	101 kDa	0.0042	2.6	052325_71558_CN low, 052325_71558_NG high	2	5	3	3	6	11	9	7
Exosome complex component RRP40 OS=Homo sapiens OX=9606 GN=EXOSC3 PE=1 SV=3	Q9NQT5	EXOSC3	30 kDa	0.00079	2.7	052325_71558_CN low, 052325_71558_NG high	1	1	1	2	3	4	3	3
Zinc phosphodiesterase ELAC protein 2 OS=Homo sapiens OX=9606 GN=ELAC2 PE=1 SV=2	Q9BQ52	ELAC2	92 kDa	0.034	2.7	052325_71558_CN low, 052325_71558_NG high	1	1	0	1	1	2	3	2
Tubulin--tyrosine ligase OS=Homo sapiens OX=9606 GN=TTL PE=1 SV=2	Q8NG68	TTL	43 kDa	0.036	2.7	052325_71558_CN low, 052325_71558_NG high	2	0	0	1	2	2	2	2
Inner nuclear membrane protein Man1 OS=Homo sapiens OX=9606 GN=LEMD3 PE=1 SV=2	Q9Y2U8	LEMD3	100 kDa	0.046	2.8	052325_71558_CN low, 052325_71558_NG high	1	1	1	0	3	2	1	2
Deoxycytidine kinase OS=Homo sapiens OX=9606 GN=DCK PE=1 SV=1	P27707	DCK	31 kDa	0.043	3	052325_71558_CN low, 052325_71558_NG high	0	0	1	1	1	2	2	1
Large ribosomal subunit protein uL30m OS=Homo sapiens OX=9606 GN=MRPL30 PE=1 SV=1	Q8TCC3	MRPL30	19 kDa	0.043	3	052325_71558_CN low, 052325_71558_NG high	1	0	1	0	1	2	1	2
Translation machinery-associated protein 16 OS=Homo sapiens OX=9606 GN=TMA16 PE=1 SV=2	Q96EY4	TMA16	24 kDa	0.0045	3.1	052325_71558_CN low, 052325_71558_NG high	0	1	1	1	2	2	3	2
Transmembrane protein 127 OS=Homo sapiens OX=9606 GN=TMEM127 PE=1 SV=1	O75204	TMEM127	26 kDa	0.0045	3.1	052325_71558_CN low, 052325_71558_NG high	1	1	1	0	2	2	2	3
Serine hydroxymethyltransferase, cytosolic OS=Homo sapiens OX=9606 GN=SHMT1 PE=1 SV=1	P34896	SHMT1	53 kDa	0.014	3.1	052325_71558_CN low, 052325_71558_NG high	2	0	2	2	6	3	4	5
Wolframin OS=Homo sapiens OX=9606 GN=WFS1 PE=1 SV=2	O76024	WFS1	100 kDa	0.041	3.1	052325_71558_CN low, 052325_71558_NG high	1	1	0	0	1	2	2	1
Ubiquitin-like protein 5 OS=Homo sapiens OX=9606 GN=UBL5 PE=1 SV=1	Q9BZL1	UBL5	9 kDa	0.048	3.1	052325_71558_CN low, 052325_71558_NG high	0	1	0	1	2	2	1	1
Integrator complex subunit 13 OS=Homo sapiens OX=9606 GN=INTS13 PE=1 SV=2	Q9NVM9	INTS13	80 kDa	0.014	3.5	052325_71558_CN low, 052325_71558_NG high	0	0	1	1	1	2	2	2
Mitogen-activated protein kinase 9 OS=Homo sapiens OX=9606 GN=MAPK9 PE=1 SV=2	P45984	MAPK9	48 kDa	0.024	4.1	052325_71558_CN low, 052325_71558_NG high	0	0	0	6	5	7	6	6
Hydroxymethylglutaryl-CoA lyase, mitochondrial OS=Homo sapiens OX=9606 GN=HMGCL PE=1 SV=2	P35914	HMGCL	34 kDa	0.0032	5.1	052325_71558_CN low, 052325_71558_NG high	0	0	1	1	3	3	2	2
DNA-directed RNA polymerase III subunit RPC2 OS=Homo sapiens OX=9606 GN=POLR3B PE=1 SV=2	Q9NW08	POLR3B	128 kDa	0.027	5.1	052325_71558_CN low, 052325_71558_NG high	1	0	0	0	1	1	1	2
Cell division cycle protein 27 homolog OS=Homo sapiens OX=9606 GN=CDC27 PE=1 SV=2	P30260	CDC27	92 kDa	0.028	5.1	052325_71558_CN low, 052325_71558_NG high	0	0	1	0	1	1	2	1
TATA-binding protein-associated factor 172 OS=Homo sapiens OX=9606 GN=BTAF1 PE=1 SV=2	O14981	BTAF1	207 kDa	0.036	5.2	052325_71558_CN low, 052325_71558_NG high	0	0	0	1	2	1	1	1
NEDD4-binding protein 2 OS=Homo sapiens OX=9606 GN=N4BP2 PE=1 SV=2	Q86UW6	N4BP2	199 kDa	0.034	5.3	052325_71558_CN low, 052325_71558_NG high	0	1	0	0	2	1	1	1
Protein Dr1 OS=Homo sapiens OX=9606 GN=DR1 PE=1 SV=1	Q01658	DR1	19 kDa	0.015	6.1	052325_71558_CN low, 052325_71558_NG high	0	0	0	1	1	1	2	2
DCN1-like protein 4 OS=Homo sapiens OX=9606 GN=DCUN1D4 PE=1 SV=2	Q92564	DCUN1D4	34 kDa	0.015	6.1	052325_71558_CN low, 052325_71558_NG high	0	0	1	0	1	1	2	2
Probable N-acetyltransferase 14 OS=Homo sapiens OX=9606 GN=NAT14 PE=1 SV=1	Q8WUY8	NAT14	22 kDa	0.018	6.3	052325_71558_CN low, 052325_71558_NG high	0	1	0	0	2	1	1	2
Protein disulfide-isomerase A5 OS=Homo sapiens OX=9606 GN=PDIA5 PE=1 SV=1	Q14554	PDIA5	60 kDa	0.045	INF	052325_71558_CN low, 052325_71558_NG high	0	0	0	0	1	2	0	1
Ataxin-10 OS=Homo sapiens OX=9606 GN=ATXN10 PE=1 SV=1	Q9UBB4	ATXN10	53 kDa	0.051	1.1	[]	25	23	27	27	28	26	29	30
Large ribosomal subunit protein uL15 OS=Homo sapiens OX=9606 GN=RPL27A PE=1 SV=2	P46776	RPL27A	17 kDa	0.051	1.2	[]	7	9	7	8	10	10	9	8
Glutamate receptor 2 OS=Homo sapiens OX=9606 GN=GRIA2 PE=1 SV=3	P42262	GRIA2	99 kDa	0.051	0.7	[]	7	5	5	4	3	3	4	4
Small ribosomal subunit protein eS26 OS=Homo sapiens OX=9606 GN=RPS26 PE=1 SV=3	P62854	RPS26	13 kDa	0.051	1.4	[]	3	3	2	2	4	3	3	4
Mortality factor 4-like protein 1 OS=Homo sapiens OX=9606 GN=MORF4L1 PE=1 SV=2	Q9UBU8	MORF4L1	41 kDa	0.051	1.7	[]	1	2	1	2	3	2	2	3
Transcriptional repressor protein YY1 OS=Homo sapiens OX=9606 GN=YY1 PE=1 SV=2	P25490	YY1	45 kDa	0.051	2	[]	1	1	1	2	2	4	2	2
WW domain-containing adapter protein with coiled-coil OS=Homo sapiens OX=9606 GN=WAC PE=1 SV=3	Q9BTA9	WAC	71 kDa	0.051	0	[]	0	1	1	2	0	0	0	0
Protocadherin Fat 4 OS=Homo sapiens OX=9606 GN=FAT4 PE=1 SV=2	Q6V0I7	FAT4	543 kDa	0.051	INF	[]	0	0	0	0	0	1	1	2
BRCA2-interacting transcriptional repressor EMSY OS=Homo sapiens OX=9606 GN=EMSY PE=1 SV=2	Q7Z589	EMSY	141 kDa	0.051	0	[]	1	1	0	2	0	0	0	0
Importin-7 OS=Homo sapiens OX=9606 GN=IPO7 PE=1 SV=1	O95373	IPO7	120 kDa	0.052	1.1	[]	33	34	34	34	35	37	40	35
Microtubule-associated protein RP/EB family member 2 OS=Homo sapiens OX=9606 GN=MAPRE2 PE=1 SV=1	Q15555	MAPRE2	37 kDa	0.052	1.2	[]	21	20	22	20	26	20	24	26
Teneurin-2 OS=Homo sapiens OX=9606 GN=TENM2 PE=1 SV=3	Q9NT68	TENM2	308 kDa	0.052	0.8	[]	11	14	13	13	11	12	11	9
Excitatory amino acid transporter 1 OS=Homo sapiens OX=9606 GN=SLC1A3 PE=1 SV=1	P43003	SLC1A3	60 kDa	0.052	1.1	[]	9	9	9	9	11	9	10	11
CUGBP Elav-like family member 2 OS=Homo sapiens OX=9606 GN=CELF2 PE=1 SV=1	O95319	CELF2	54 kDa	0.052	1.3	[]	5	8	6	7	9	7	9	9
Probable global transcription activator SNF2L1 OS=Homo sapiens OX=9606 GN=SMARCA1 PE=1 SV=2	P28370	SMARCA1	123 kDa	0.052	1.3	[]	6	6	7	7	8	11	9	7
Growth arrest-specific protein 1 OS=Homo sapiens OX=9606 GN=GAS1 PE=1 SV=2	P54826	GAS1	36 kDa	0.052	0.7	[]	4	3	3	4	2	3	2	3
Coxsackievirus and adenovirus receptor OS=Homo sapiens OX=9606 GN=CXADR PE=1 SV=1	P78310	CXADR	40 kDa	0.053	1.1	[]	31	26	31	30	35	33	32	31
Synapsin-1 OS=Homo sapiens OX=9606 GN=SYN1 PE=1 SV=3	P17600	SYN1	74 kDa	0.053	0.8	[]	33	36	36	32	22	28	34	26
Stathmin OS=Homo sapiens OX=9606 GN=STMN1 PE=1 SV=3	P16949	STMN1	17 kDa	0.053	0.6	[]	19	26	43	36	13	18	21	18
Structural maintenance of chromosomes protein 4 OS=Homo sapiens OX=9606 GN=SMC4 PE=1 SV=2	Q9NTJ3	SMC4	147 kDa	0.053	1.4	[]	9	9	6	10	12	9	12	13
Ras-related GTP-binding protein C OS=Homo sapiens OX=9606 GN=RRAGC PE=1 SV=1	Q9HB90	RRAGC	44 kDa	0.053	1.3	[]	6	8	5	5	8	7	8	9
Transmembrane protein 205 OS=Homo sapiens OX=9606 GN=TMEM205 PE=1 SV=1	Q6UW68	TMEM205	21 kDa	0.053	1.7	[]	3	2	2	2	2	4	4	5
Acetyl-CoA carboxylase 1 OS=Homo sapiens OX=9606 GN=ACACA PE=1 SV=2	Q13085	ACACA	266 kDa	0.054	0.9	[]	39	34	34	40	30	30	34	34
DNA mismatch repair protein Msh2 OS=Homo sapiens OX=9606 GN=MSH2 PE=1 SV=1	P43246	MSH2	105 kDa	0.054	0.9	[]	21	18	19	22	16	18	19	18
Protein LYRIC OS=Homo sapiens OX=9606 GN=MTDH PE=1 SV=2	Q86UE4	MTDH	64 kDa	0.054	0.8	[]	17	21	16	20	15	14	16	16
Ubiquitin carboxyl-terminal hydrolase isozyme L3 OS=Homo sapiens OX=9606 GN=UCHL3 PE=1 SV=1	P15374	UCHL3	26 kDa	0.054	1.1	[]	7	7	7	7	8	7	8	8
PDZ domain-containing protein GIPC1 OS=Homo sapiens OX=9606 GN=GIPC1 PE=1 SV=2	O14908	GIPC1	36 kDa	0.054	0.8	[]	7	6	7	6	6	5	4	4
Protein pelota homolog OS=Homo sapiens OX=9606 GN=PELO PE=1 SV=2	Q9BRX2	PELO	43 kDa	0.054	0.8	[]	7	7	6	7	4	7	5	5
Disintegrin and metalloproteinase domain-containing protein 11 OS=Homo sapiens OX=9606 GN=ADAM11 PE=2 SV=3	O75078	ADAM11	83 kDa	0.054	0.6	[]	4	6	5	5	4	2	4	1
Endosome/lysosome-associated apoptosis and autophagy regulator family member 2 OS=Homo sapiens OX=9606 GN=ELAPOR2 PE=1 SV=2	A8MWY0	ELAPOR2	114 kDa	0.054	2.5	[]	1	0	2	1	2	2	2	4
Peroxiredoxin-1 OS=Homo sapiens OX=9606 GN=PRDX1 PE=1 SV=1	Q06830	PRDX1	22 kDa	0.055	0.9	[]	46	46	46	42	44	41	40	38
2',3'-cyclic-nucleotide 3'-phosphodiesterase OS=Homo sapiens OX=9606 GN=CNP PE=1 SV=2	P09543	CNP	48 kDa	0.055	1	[]	23	24	24	23	25	24	24	25
Rho GDP-dissociation inhibitor 1 OS=Homo sapiens OX=9606 GN=ARHGDIA PE=1 SV=3	P52565	ARHGDIA	23 kDa	0.055	0.9	[]	26	24	22	24	17	22	22	21
Pre-mRNA-processing factor 17 OS=Homo sapiens OX=9606 GN=CDC40 PE=1 SV=1	O60508	CDC40	66 kDa	0.055	2.1	[]	1	2	1	1	2	2	4	2
Pseudouridylate synthase TRUB1 OS=Homo sapiens OX=9606 GN=TRUB1 PE=1 SV=1	Q8WWH5	TRUB1	37 kDa	0.056	1.4	[]	3	2	3	2	4	3	3	4
Band 4.1-like protein 5 OS=Homo sapiens OX=9606 GN=EPB41L5 PE=1 SV=3	Q9HCM4	EPB41L5	82 kDa	0.056	0.6	[]	2	2	2	2	2	1	1	1
Semaphorin-3C OS=Homo sapiens OX=9606 GN=SEMA3C PE=2 SV=2	Q99985	SEMA3C	85 kDa	0.056	0.5	[]	3	1	2	2	1	1	1	1
Helicase-like transcription factor OS=Homo sapiens OX=9606 GN=HLTF PE=1 SV=2	Q14527	HLTF	114 kDa	0.056	0.5	[]	2	2	1	3	1	1	1	1
Stathmin-2 OS=Homo sapiens OX=9606 GN=STMN2 PE=1 SV=3	Q93045	STMN2	21 kDa	0.057	0.7	[]	18	20	28	28	17	16	19	17
Protein piccolo OS=Homo sapiens OX=9606 GN=PCLO PE=1 SV=5	Q9Y6V0	PCLO	561 kDa	0.057	0.7	[]	12	13	11	13	5	10	11	10
Serine/threonine-protein phosphatase 6 regulatory subunit 2 OS=Homo sapiens OX=9606 GN=PPP6R2 PE=1 SV=2	O75170	PPP6R2	105 kDa	0.057	1.2	[]	5	6	6	5	6	6	6	7
Nuclear pore complex protein Nup153 OS=Homo sapiens OX=9606 GN=NUP153 PE=1 SV=2	P49790	NUP153	154 kDa	0.057	0.8	[]	4	4	5	5	3	4	4	3
Arpin OS=Homo sapiens OX=9606 GN=ARPIN PE=1 SV=1	Q7Z6K5	ARPIN	25 kDa	0.057	0.5	[]	2	1	2	3	1	1	1	1
E3 ubiquitin-protein ligase MIB2 OS=Homo sapiens OX=9606 GN=MIB2 PE=1 SV=4	Q96AX9	MIB2	104 kDa	0.057	INF	[]	0	0	0	0	2	0	1	1
Histone deacetylase 1 OS=Homo sapiens OX=9606 GN=HDAC1 PE=1 SV=1	Q13547	HDAC1	55 kDa	0.058	0.8	[]	9	9	8	6	6	7	6	5
Histone acetyltransferase type B catalytic subunit OS=Homo sapiens OX=9606 GN=HAT1 PE=1 SV=2	O14929	HAT1	50 kDa	0.058	0.8	[]	4	5	4	3	3	3	3	3
Mast/stem cell growth factor receptor Kit OS=Homo sapiens OX=9606 GN=KIT PE=1 SV=1	P10721	KIT	110 kDa	0.058	0.5	[]	4	4	3	4	0	3	3	2
Methylthioribulose-1-phosphate dehydratase OS=Homo sapiens OX=9606 GN=APIP PE=1 SV=1	Q96GX9	APIP	27 kDa	0.058	3.5	[]	0	0	1	1	1	3	2	1
Tetratricopeptide repeat protein 27 OS=Homo sapiens OX=9606 GN=TTC27 PE=1 SV=1	Q6P3X3	TTC27	97 kDa	0.058	0.4	[]	2	2	1	1	1	0	0	1
Outer dense fiber protein 2 OS=Homo sapiens OX=9606 GN=ODF2 PE=1 SV=1	Q5BJF6	ODF2	95 kDa	0.058	INF	[]	0	0	0	0	2	1	1	0
Fructose-bisphosphate aldolase C OS=Homo sapiens OX=9606 GN=ALDOC PE=1 SV=2	P09972	ALDOC	39 kDa	0.059	1.1	[]	45	47	48	44	57	46	53	51
Nucleolin OS=Homo sapiens OX=9606 GN=NCL PE=1 SV=3	P19338	NCL	77 kDa	0.059	1.1	[]	45	43	44	41	47	46	45	44
Phenylalanine--tRNA ligase alpha subunit OS=Homo sapiens OX=9606 GN=FARSA PE=1 SV=3	Q9Y285	FARSA	58 kDa	0.059	1.2	[]	18	17	21	20	23	19	22	23
C-terminal-binding protein 1 OS=Homo sapiens OX=9606 GN=CTBP1 PE=1 SV=2	Q13363	CTBP1	48 kDa	0.059	1.2	[]	15	18	19	16	21	20	18	20
Chloride intracellular channel protein 1 OS=Homo sapiens OX=9606 GN=CLIC1 PE=1 SV=4	O00299	CLIC1	27 kDa	0.059	1.2	[]	17	16	16	13	16	18	18	19
Vacuolar protein sorting-associated protein 29 OS=Homo sapiens OX=9606 GN=VPS29 PE=1 SV=1	Q9UBQ0	VPS29	21 kDa	0.059	1.2	[]	6	5	7	6	9	7	7	7
ADP-ribosylation factor-like protein 2 OS=Homo sapiens OX=9606 GN=ARL2 PE=1 SV=4	P36404	ARL2	21 kDa	0.059	0.7	[]	6	6	6	4	3	4	5	4
Zinc finger MYM-type protein 3 OS=Homo sapiens OX=9606 GN=ZMYM3 PE=1 SV=2	Q14202	ZMYM3	152 kDa	0.059	1.4	[]	4	3	4	4	5	4	7	5
Glycosyltransferase-like domain-containing protein 1 OS=Homo sapiens OX=9606 GN=GTDC1 PE=2 SV=1	Q4AE62	GTDC1	53 kDa	0.059	0.4	[]	1	2	2	1	1	0	1	0
Inositol-3-phosphate synthase 1 OS=Homo sapiens OX=9606 GN=ISYNA1 PE=1 SV=1	Q9NPH2	ISYNA1	61 kDa	0.06	0.9	[]	25	24	28	25	24	23	24	22
Optineurin OS=Homo sapiens OX=9606 GN=OPTN PE=1 SV=3	Q96CV9	OPTN	66 kDa	0.06	0.8	[]	11	11	11	14	8	10	11	8
UPF0696 protein C11orf68 OS=Homo sapiens OX=9606 GN=C11orf68 PE=1 SV=3	Q9H3H3	C11orf68	31 kDa	0.06	0.8	[]	8	9	10	8	6	8	6	8
Disintegrin and metalloproteinase domain-containing protein 22 OS=Homo sapiens OX=9606 GN=ADAM22 PE=1 SV=1	Q9P0K1	ADAM22	100 kDa	0.06	0.8	[]	3	5	4	4	3	3	3	3
Vacuolar protein sorting-associated protein 37A OS=Homo sapiens OX=9606 GN=VPS37A PE=1 SV=1	Q8NEZ2	VPS37A	44 kDa	0.06	0.4	[]	2	1	1	2	1	0	1	0
Cullin-associated NEDD8-dissociated protein 1 OS=Homo sapiens OX=9606 GN=CAND1 PE=1 SV=2	Q86VP6	CAND1	136 kDa	0.061	1.1	[]	88	87	88	84	97	86	94	97
Alpha-soluble NSF attachment protein OS=Homo sapiens OX=9606 GN=NAPA PE=1 SV=3	P54920	NAPA	33 kDa	0.061	1.2	[]	30	33	28	27	34	36	36	30
Delta(3,5)-Delta(2,4)-dienoyl-CoA isomerase, mitochondrial OS=Homo sapiens OX=9606 GN=ECH1 PE=1 SV=2	Q13011	ECH1	36 kDa	0.061	0.9	[]	21	19	18	20	17	17	18	19
Nascent polypeptide-associated complex subunit alpha, muscle-specific form OS=Homo sapiens OX=9606 GN=NACA PE=1 SV=1	E9PAV3	NACA	205 kDa	0.061	0.8	[]	14	13	11	15	12	12	9	9
Histone H2AX OS=Homo sapiens OX=9606 GN=H2AX PE=1 SV=2	P16104	H2AX	15 kDa	0.061	1.2	[]	11	10	11	11	14	12	15	11
Coatomer subunit epsilon OS=Homo sapiens OX=9606 GN=COPE PE=1 SV=3	O14579	COPE	34 kDa	0.061	0.8	[]	9	10	8	9	8	8	8	5
Malonyl-CoA decarboxylase, mitochondrial OS=Homo sapiens OX=9606 GN=MLYCD PE=1 SV=3	O95822	MLYCD	55 kDa	0.061	0.6	[]	11	5	8	9	4	6	4	6
Protein OS-9 OS=Homo sapiens OX=9606 GN=OS9 PE=1 SV=1	Q13438	OS9	76 kDa	0.061	0.6	[]	4	7	5	5	3	2	5	2
Alpha-ketoglutarate dehydrogenase component 4 OS=Homo sapiens OX=9606 GN=MRPS36 PE=1 SV=2	P82909	MRPS36	11 kDa	0.061	0.7	[]	3	5	5	5	2	3	4	3
Islet cell autoantigen 1-like protein OS=Homo sapiens OX=9606 GN=ICA1L PE=1 SV=1	Q8NDH6	ICA1L	54 kDa	0.061	INF	[]	0	0	0	0	0	1	2	3
Transcription intermediary factor 1-beta OS=Homo sapiens OX=9606 GN=TRIM28 PE=1 SV=5	Q13263	TRIM28	89 kDa	0.062	1.1	[]	47	55	50	49	55	55	53	55
Amino acid transporter heavy chain SLC3A2 OS=Homo sapiens OX=9606 GN=SLC3A2 PE=1 SV=3	P08195	SLC3A2	68 kDa	0.062	0.9	[]	35	33	37	39	32	33	34	31
Coatomer subunit gamma-2 OS=Homo sapiens OX=9606 GN=COPG2 PE=1 SV=1	Q9UBF2	COPG2	98 kDa	0.062	1.1	[]	16	17	19	18	19	20	18	20
Roundabout homolog 2 OS=Homo sapiens OX=9606 GN=ROBO2 PE=1 SV=2	Q9HCK4	ROBO2	151 kDa	0.062	0.7	[]	9	13	10	8	8	8	8	6
Glutamate--cysteine ligase catalytic subunit OS=Homo sapiens OX=9606 GN=GCLC PE=1 SV=2	P48506	GCLC	73 kDa	0.062	1.4	[]	6	5	4	5	6	9	8	5
Craniofacial development protein 1 OS=Homo sapiens OX=9606 GN=CFDP1 PE=1 SV=1	Q9UEE9	CFDP1	34 kDa	0.062	0.7	[]	2	3	3	4	2	2	2	2
Microtubule-associated protein 1A OS=Homo sapiens OX=9606 GN=MAP1A PE=1 SV=6	P78559	MAP1A	305 kDa	0.063	0.8	[]	53	59	52	55	42	51	53	37
CTP synthase 1 OS=Homo sapiens OX=9606 GN=CTPS1 PE=1 SV=2	P17812	CTPS1	67 kDa	0.063	1.1	[]	23	23	25	24	24	29	26	27
Synapse-associated protein 1 OS=Homo sapiens OX=9606 GN=SYAP1 PE=1 SV=1	Q96A49	SYAP1	40 kDa	0.063	0.3	[]	2	2	2	1	0	2	0	0
Dynamin-3 OS=Homo sapiens OX=9606 GN=DNM3 PE=1 SV=4	Q9UQ16	DNM3	98 kDa	0.064	0.9	[]	61	56	52	52	53	50	46	48
Putative tyrosine-protein phosphatase auxilin OS=Homo sapiens OX=9606 GN=DNAJC6 PE=1 SV=3	O75061	DNAJC6	100 kDa	0.064	1.3	[]	11	12	14	14	18	14	18	14
Methionine adenosyltransferase 2 subunit beta OS=Homo sapiens OX=9606 GN=MAT2B PE=1 SV=1	Q9NZL9	MAT2B	38 kDa	0.064	0.8	[]	13	15	10	11	8	11	10	9
Guanine nucleotide-binding protein subunit beta-5 OS=Homo sapiens OX=9606 GN=GNB5 PE=1 SV=2	O14775	GNB5	44 kDa	0.064	0.8	[]	7	6	8	7	6	5	5	6
Protein NipSnap homolog 3B OS=Homo sapiens OX=9606 GN=NIPSNAP3B PE=2 SV=1	Q9BS92	NIPSNAP3B	28 kDa	0.064	0.4	[]	6	5	4	3	0	3	0	4
Serine/threonine-protein kinase ULK3 OS=Homo sapiens OX=9606 GN=ULK3 PE=1 SV=2	Q6PHR2	ULK3	53 kDa	0.064	0.7	[]	4	3	3	3	3	2	2	2
Nucleoprotein TPR OS=Homo sapiens OX=9606 GN=TPR PE=1 SV=3	P12270	TPR	267 kDa	0.065	0.9	[]	45	36	43	41	35	35	40	33
Plasma membrane calcium-transporting ATPase 1 OS=Homo sapiens OX=9606 GN=ATP2B1 PE=1 SV=4	P20020	ATP2B1	135 kDa	0.065	1.2	[]	35	37	35	30	44	35	39	40
Membrane-associated progesterone receptor component 2 OS=Homo sapiens OX=9606 GN=PGRMC2 PE=1 SV=1	O15173	PGRMC2	24 kDa	0.065	1.1	[]	15	17	17	16	18	17	18	17
Transgelin OS=Homo sapiens OX=9606 GN=TAGLN PE=1 SV=4	Q01995	TAGLN	23 kDa	0.065	1.2	[]	10	7	10	9	11	10	11	12
Adenine phosphoribosyltransferase OS=Homo sapiens OX=9606 GN=APRT PE=1 SV=2	P07741	APRT	20 kDa	0.065	1.2	[]	5	7	6	6	6	7	7	7
Ran-binding protein 3 OS=Homo sapiens OX=9606 GN=RANBP3 PE=1 SV=1	Q9H6Z4	RANBP3	60 kDa	0.065	0.8	[]	6	8	6	7	5	6	6	5
Protein FAM98B OS=Homo sapiens OX=9606 GN=FAM98B PE=1 SV=2	Q52LJ0	FAM98B	46 kDa	0.066	1.2	[]	13	11	14	14	15	14	17	15
Tyrosine-protein phosphatase non-receptor type 12 OS=Homo sapiens OX=9606 GN=PTPN12 PE=1 SV=3	Q05209	PTPN12	88 kDa	0.066	0.6	[]	4	7	5	4	2	4	4	2
Elongation factor 1-delta OS=Homo sapiens OX=9606 GN=EEF1D PE=1 SV=5	P29692	EEF1D	31 kDa	0.067	0.9	[]	27	33	30	32	29	27	25	24
Adenylate kinase isoenzyme 1 OS=Homo sapiens OX=9606 GN=AK1 PE=1 SV=3	P00568	AK1	22 kDa	0.067	1.1	[]	18	19	20	21	22	21	23	20
Synapsin-3 OS=Homo sapiens OX=9606 GN=SYN3 PE=1 SV=2	O14994	SYN3	63 kDa	0.067	0.9	[]	13	13	14	12	11	11	10	13
Probable E3 ubiquitin-protein ligase HERC1 OS=Homo sapiens OX=9606 GN=HERC1 PE=1 SV=2	Q15751	HERC1	532 kDa	0.067	0.7	[]	10	7	10	7	8	6	5	6
Alpha-globin transcription factor CP2 OS=Homo sapiens OX=9606 GN=TFCP2 PE=1 SV=2	Q12800	TFCP2	57 kDa	0.067	1.3	[]	8	5	5	5	9	7	7	8
Tubulin-specific chaperone cofactor E-like protein OS=Homo sapiens OX=9606 GN=TBCEL PE=1 SV=2	Q5QJ74	TBCEL	48 kDa	0.067	1.4	[]	4	5	5	4	6	8	5	5
cAMP-dependent protein kinase catalytic subunit alpha OS=Homo sapiens OX=9606 GN=PRKACA PE=1 SV=2	P17612	PRKACA	41 kDa	0.068	1.1	[]	26	27	26	24	31	29	28	26
Cytochrome c oxidase subunit 5B, mitochondrial OS=Homo sapiens OX=9606 GN=COX5B PE=1 SV=2	P10606	COX5B	14 kDa	0.068	1.2	[]	7	7	6	7	8	10	8	7
Protein LSM14 homolog B OS=Homo sapiens OX=9606 GN=LSM14B PE=1 SV=1	Q9BX40	LSM14B	42 kDa	0.068	0.7	[]	5	10	8	7	6	5	4	4
Palmitoyltransferase ZDHHC17 OS=Homo sapiens OX=9606 GN=ZDHHC17 PE=1 SV=2	Q8IUH5	ZDHHC17	73 kDa	0.068	0.7	[]	5	7	5	5	4	4	5	3
E3 ubiquitin-protein ligase KCMF1 OS=Homo sapiens OX=9606 GN=KCMF1 PE=1 SV=2	Q9P0J7	KCMF1	42 kDa	0.068	1.4	[]	3	3	5	4	4	5	6	5
Sulfite oxidase, mitochondrial OS=Homo sapiens OX=9606 GN=SUOX PE=1 SV=2	P51687	SUOX	60 kDa	0.068	1.4	[]	3	3	3	3	5	4	4	3
Mortality factor 4-like protein 2 OS=Homo sapiens OX=9606 GN=MORF4L2 PE=1 SV=1	Q15014	MORF4L2	32 kDa	0.068	0.2	[]	2	2	2	0	0	0	1	0
Dynactin subunit 2 OS=Homo sapiens OX=9606 GN=DCTN2 PE=1 SV=4	Q13561	DCTN2	44 kDa	0.069	0.8	[]	32	25	29	26	23	27	23	22
MICOS complex subunit MIC25 OS=Homo sapiens OX=9606 GN=CHCHD6 PE=1 SV=1	Q9BRQ6	CHCHD6	26 kDa	0.069	1.2	[]	8	8	6	7	8	10	10	8
Small ribosomal subunit protein uS15 OS=Homo sapiens OX=9606 GN=RPS13 PE=1 SV=2	P62277	RPS13	17 kDa	0.069	1.3	[]	4	4	5	6	8	7	5	6
LIM domain-binding protein 1 OS=Homo sapiens OX=9606 GN=LDB1 PE=1 SV=2	Q86U70	LDB1	47 kDa	0.069	1.3	[]	4	5	3	5	5	6	5	5
Rap guanine nucleotide exchange factor 1 OS=Homo sapiens OX=9606 GN=RAPGEF1 PE=1 SV=3	Q13905	RAPGEF1	121 kDa	0.069	1.4	[]	4	5	3	3	5	5	6	4
Pericentriolar material 1 protein OS=Homo sapiens OX=9606 GN=PCM1 PE=1 SV=5	Q15154	PCM1	229 kDa	0.069	0.8	[]	6	5	4	4	3	4	3	4
Probable C-mannosyltransferase DPY19L3 OS=Homo sapiens OX=9606 GN=DPY19L3 PE=1 SV=1	Q6ZPD9	DPY19L3	83 kDa	0.069	0.7	[]	5	4	4	4	1	3	3	4
SR-related and CTD-associated factor 4 OS=Homo sapiens OX=9606 GN=SCAF4 PE=1 SV=3	O95104	SCAF4	126 kDa	0.069	0.6	[]	2	2	3	3	2	2	1	1
WD repeat-containing protein 20 OS=Homo sapiens OX=9606 GN=WDR20 PE=1 SV=2	Q8TBZ3	WDR20	63 kDa	0.069	0.6	[]	2	3	3	2	2	1	1	2
Galactosylgalactosylxylosylprotein 3-beta-glucuronosyltransferase 3 OS=Homo sapiens OX=9606 GN=B3GAT3 PE=1 SV=2	O94766	B3GAT3	37 kDa	0.069	0.6	[]	2	2	3	3	2	2	1	1
Glycine cleavage system H protein, mitochondrial OS=Homo sapiens OX=9606 GN=GCSH PE=1 SV=2	P23434	GCSH	19 kDa	0.069	1.5	[]	1	2	2	1	2	3	2	2
AP-2 complex subunit alpha-2 OS=Homo sapiens OX=9606 GN=AP2A2 PE=1 SV=2	O94973	AP2A2	104 kDa	0.07	1.1	[]	44	41	42	45	43	45	48	48
High mobility group protein B1 OS=Homo sapiens OX=9606 GN=HMGB1 PE=1 SV=3	P09429	HMGB1	25 kDa	0.07	1.1	[]	44	46	41	41	45	45	45	47
Protein NDRG4 OS=Homo sapiens OX=9606 GN=NDRG4 PE=1 SV=2	Q9ULP0	NDRG4	38 kDa	0.07	0.9	[]	16	14	14	14	13	14	11	13
Echinoderm microtubule-associated protein-like 1 OS=Homo sapiens OX=9606 GN=EML1 PE=1 SV=3	O00423	EML1	90 kDa	0.07	0.7	[]	13	11	13	10	8	8	12	6
2-amino-3-ketobutyrate coenzyme A ligase, mitochondrial OS=Homo sapiens OX=9606 GN=GCAT PE=1 SV=1	O75600	GCAT	45 kDa	0.07	1.3	[]	3	3	3	4	3	5	4	5
Plexin-A1 OS=Homo sapiens OX=9606 GN=PLXNA1 PE=1 SV=3	Q9UIW2	PLXNA1	211 kDa	0.071	0.9	[]	35	35	35	37	30	32	35	34
Glutathione reductase, mitochondrial OS=Homo sapiens OX=9606 GN=GSR PE=1 SV=2	P00390	GSR	56 kDa	0.071	0.9	[]	19	17	18	18	17	18	14	13
Transcription elongation factor SPT5 OS=Homo sapiens OX=9606 GN=SUPT5H PE=1 SV=1	O00267	SUPT5H	121 kDa	0.071	1.5	[]	9	9	9	9	17	15	11	9
Phosphoenolpyruvate carboxykinase [GTP], mitochondrial OS=Homo sapiens OX=9606 GN=PCK2 PE=1 SV=4	Q16822	PCK2	71 kDa	0.071	1.3	[]	8	12	10	10	10	14	13	14
D-dopachrome decarboxylase OS=Homo sapiens OX=9606 GN=DDT PE=1 SV=3	P30046	DDT	13 kDa	0.071	1.5	[]	4	6	3	4	9	5	6	6
Translational activator of cytochrome c oxidase 1 OS=Homo sapiens OX=9606 GN=TACO1 PE=1 SV=1	Q9BSH4	TACO1	32 kDa	0.071	1.4	[]	3	3	2	3	3	5	4	3
High affinity cationic amino acid transporter 1 OS=Homo sapiens OX=9606 GN=SLC7A1 PE=1 SV=1	P30825	SLC7A1	68 kDa	0.071	0.7	[]	5	3	3	3	2	3	2	2
Hexokinase-2 OS=Homo sapiens OX=9606 GN=HK2 PE=1 SV=2	P52789	HK2	102 kDa	0.072	1.1	[]	23	25	24	26	26	29	28	25
Large ribosomal subunit protein uL30 OS=Homo sapiens OX=9606 GN=RPL7 PE=1 SV=1	P18124	RPL7	29 kDa	0.072	1.1	[]	22	23	21	23	24	22	26	25
Lethal(2) giant larvae protein homolog 1 OS=Homo sapiens OX=9606 GN=LLGL1 PE=1 SV=3	Q15334	LLGL1	115 kDa	0.072	1.2	[]	20	17	23	19	24	21	22	27
Serine/threonine-protein phosphatase 6 regulatory subunit 3 OS=Homo sapiens OX=9606 GN=PPP6R3 PE=1 SV=2	Q5H9R7	PPP6R3	98 kDa	0.072	1.2	[]	12	14	11	11	12	15	15	14
Protein unc-13 homolog B OS=Homo sapiens OX=9606 GN=UNC13B PE=1 SV=2	O14795	UNC13B	181 kDa	0.072	1.2	[]	11	11	11	10	11	13	12	15
Cytochrome b5 type B OS=Homo sapiens OX=9606 GN=CYB5B PE=1 SV=3	O43169	CYB5B	17 kDa	0.072	0.8	[]	15	13	10	16	9	10	10	12
Serine/threonine-protein kinase MRCK alpha OS=Homo sapiens OX=9606 GN=CDC42BPA PE=1 SV=1	Q5VT25	CDC42BPA	197 kDa	0.072	0.8	[]	10	8	11	9	6	9	8	5
Haloacid dehalogenase-like hydrolase domain-containing 5 OS=Homo sapiens OX=9606 GN=HDHD5 PE=1 SV=1	Q9BXW7	HDHD5	46 kDa	0.072	1.2	[]	6	8	7	8	8	10	10	8
Serine protease HTRA1 OS=Homo sapiens OX=9606 GN=HTRA1 PE=1 SV=1	Q92743	HTRA1	51 kDa	0.072	0.8	[]	7	8	7	8	8	6	6	5
Monocarboxylate transporter 4 OS=Homo sapiens OX=9606 GN=SLC16A3 PE=1 SV=1	O15427	SLC16A3	49 kDa	0.072	1.3	[]	5	6	6	6	6	6	9	8
TBC1 domain family member 23 OS=Homo sapiens OX=9606 GN=TBC1D23 PE=1 SV=3	Q9NUY8	TBC1D23	78 kDa	0.072	0.6	[]	4	5	2	4	2	2	3	2
Transport and Golgi organization protein 1 homolog OS=Homo sapiens OX=9606 GN=MIA3 PE=1 SV=1	Q5JRA6	MIA3	214 kDa	0.073	0.9	[]	14	13	15	12	12	12	12	12
NIF3-like protein 1 OS=Homo sapiens OX=9606 GN=NIF3L1 PE=1 SV=2	Q9GZT8	NIF3L1	42 kDa	0.073	0.8	[]	7	8	8	8	8	7	6	5
Small ribosomal subunit protein uS10 OS=Homo sapiens OX=9606 GN=RPS20 PE=1 SV=1	P60866	RPS20	13 kDa	0.073	1.3	[]	6	4	6	5	8	6	6	7
Glutathione S-transferase kappa 1 OS=Homo sapiens OX=9606 GN=GSTK1 PE=1 SV=3	Q9Y2Q3	GSTK1	25 kDa	0.073	1.1	[]	6	6	5	5	6	6	6	6
Protein canopy homolog 3 OS=Homo sapiens OX=9606 GN=CNPY3 PE=1 SV=1	Q9BT09	CNPY3	31 kDa	0.073	1.4	[]	4	3	5	4	4	5	7	6
Putative WAS protein family homolog 3 OS=Homo sapiens OX=9606 GN=WASH3P PE=1 SV=2	C4AMC7 (+1)	WASH3P	50 kDa	0.073	0.5	[]	2	3	4	4	1	2	1	3
Sorbin and SH3 domain-containing protein 2 OS=Homo sapiens OX=9606 GN=SORBS2 PE=1 SV=3	O94875	SORBS2	124 kDa	0.073	1.5	[]	2	2	2	1	2	2	3	3
Voltage-dependent N-type calcium channel subunit alpha-1B OS=Homo sapiens OX=9606 GN=CACNA1B PE=1 SV=1	Q00975	CACNA1B	263 kDa	0.073	0.5	[]	3	3	3	3	2	1	3	0
Immunoglobulin superfamily member 21 OS=Homo sapiens OX=9606 GN=IGSF21 PE=2 SV=1	Q96ID5	IGSF21	52 kDa	0.073	0.6	[]	2	2	3	3	2	1	2	1
Mitochondrial glutamate carrier 1 OS=Homo sapiens OX=9606 GN=SLC25A22 PE=1 SV=1	Q9H936	SLC25A22	34 kDa	0.074	1.1	[]	15	17	17	18	21	19	17	19
Golgin subfamily A member 3 OS=Homo sapiens OX=9606 GN=GOLGA3 PE=1 SV=2	Q08378	GOLGA3	167 kDa	0.074	0.8	[]	22	20	16	17	15	17	16	15
Ras-related protein Rab-18 OS=Homo sapiens OX=9606 GN=RAB18 PE=1 SV=1	Q9NP72	RAB18	23 kDa	0.074	0.9	[]	17	18	16	18	14	18	14	15
Ribosome-binding protein 1 OS=Homo sapiens OX=9606 GN=RRBP1 PE=1 SV=5	Q9P2E9	RRBP1	152 kDa	0.074	0.8	[]	15	17	19	18	16	11	12	16
Ubiquilin-1 OS=Homo sapiens OX=9606 GN=UBQLN1 PE=1 SV=2	Q9UMX0	UBQLN1	63 kDa	0.074	0.8	[]	14	17	12	11	12	11	10	8
Eukaryotic translation initiation factor 3 subunit H OS=Homo sapiens OX=9606 GN=EIF3H PE=1 SV=1	O15372	EIF3H	40 kDa	0.074	1.4	[]	6	6	5	8	8	8	8	12
Serine/threonine-protein phosphatase 6 catalytic subunit OS=Homo sapiens OX=9606 GN=PPP6C PE=1 SV=1	O00743	PPP6C	35 kDa	0.074	1.3	[]	7	6	6	7	10	7	9	7
N-alpha-acetyltransferase 25, NatB auxiliary subunit OS=Homo sapiens OX=9606 GN=NAA25 PE=1 SV=1	Q14CX7	NAA25	112 kDa	0.074	1.2	[]	5	5	5	6	6	7	7	5
Egl nine homolog 1 OS=Homo sapiens OX=9606 GN=EGLN1 PE=1 SV=1	Q9GZT9	EGLN1	46 kDa	0.074	1.5	[]	2	4	3	2	4	4	3	5
Centrosomal protein of 170 kDa protein B OS=Homo sapiens OX=9606 GN=CEP170B PE=1 SV=4	Q9Y4F5	CEP170B	172 kDa	0.074	0.3	[]	5	2	2	3	0	0	3	0
Coiled-coil domain-containing protein 92 OS=Homo sapiens OX=9606 GN=CCDC92 PE=1 SV=2	Q53HC0	CCDC92	37 kDa	0.074	0.3	[]	2	1	3	1	1	1	0	0
Syntaxin-12 OS=Homo sapiens OX=9606 GN=STX12 PE=1 SV=1	Q86Y82	STX12	32 kDa	0.075	0.8	[]	14	15	12	15	13	13	9	11
Myc box-dependent-interacting protein 1 OS=Homo sapiens OX=9606 GN=BIN1 PE=1 SV=1	O00499	BIN1	65 kDa	0.075	0.8	[]	12	10	9	11	5	9	9	9
Disks large homolog 4 OS=Homo sapiens OX=9606 GN=DLG4 PE=1 SV=3	P78352	DLG4	80 kDa	0.075	0.8	[]	10	9	8	8	5	9	7	6
Microtubule-associated protein 2 OS=Homo sapiens OX=9606 GN=MAP2 PE=1 SV=4	P11137	MAP2	200 kDa	0.076	0.9	[]	137	133	117	122	115	120	116	118
Reticulocalbin-2 OS=Homo sapiens OX=9606 GN=RCN2 PE=1 SV=1	Q14257	RCN2	37 kDa	0.076	0.8	[]	11	16	11	14	10	9	11	11
Soluble lamin-associated protein of 75 kDa OS=Homo sapiens OX=9606 GN=FAM169A PE=1 SV=2	Q9Y6X4	FAM169A	75 kDa	0.076	0.8	[]	11	8	8	9	9	7	6	6
CD81 antigen OS=Homo sapiens OX=9606 GN=CD81 PE=1 SV=1	P60033	CD81	26 kDa	0.076	1.2	[]	3	3	4	4	4	4	4	5
Ran-binding protein 9 OS=Homo sapiens OX=9606 GN=RANBP9 PE=1 SV=1	Q96S59	RANBP9	78 kDa	0.076	0.8	[]	4	3	5	4	3	3	3	3
Adhesion G protein-coupled receptor L1 OS=Homo sapiens OX=9606 GN=ADGRL1 PE=1 SV=1	O94910	ADGRL1	163 kDa	0.077	0.6	[]	5	6	3	5	3	1	4	3
Transformation/transcription domain-associated protein OS=Homo sapiens OX=9606 GN=TRRAP PE=1 SV=3	Q9Y4A5	TRRAP	438 kDa	0.078	1.3	[]	7	12	12	8	13	11	13	15
Acyl-coenzyme A thioesterase 9, mitochondrial OS=Homo sapiens OX=9606 GN=ACOT9 PE=1 SV=2	Q9Y305	ACOT9	50 kDa	0.078	1.2	[]	8	11	9	10	10	11	12	12
Cytochrome c oxidase assembly factor 7 OS=Homo sapiens OX=9606 GN=COA7 PE=1 SV=2	Q96BR5	COA7	26 kDa	0.078	1.4	[]	4	6	7	9	9	8	10	9
EH domain-containing protein 4 OS=Homo sapiens OX=9606 GN=EHD4 PE=1 SV=1	Q9H223	EHD4	61 kDa	0.078	0.4	[]	6	6	3	5	0	3	5	0
Elongation factor 1-alpha 1 OS=Homo sapiens OX=9606 GN=EEF1A1 PE=1 SV=1	P68104	EEF1A1	50 kDa	0.079	1.1	[]	165	150	145	155	175	167	165	157
Ankyrin repeat domain-containing protein 50 OS=Homo sapiens OX=9606 GN=ANKRD50 PE=1 SV=4	Q9ULJ7	ANKRD50	156 kDa	0.079	1.3	[]	7	11	11	7	11	11	12	12
Janus kinase and microtubule-interacting protein 2 OS=Homo sapiens OX=9606 GN=JAKMIP2 PE=1 SV=1	Q96AA8	JAKMIP2	95 kDa	0.079	0.6	[]	4	2	4	5	2	2	2	3
Anaphase-promoting complex subunit 4 OS=Homo sapiens OX=9606 GN=ANAPC4 PE=1 SV=2	Q9UJX5	ANAPC4	92 kDa	0.079	1.8	[]	2	3	2	1	2	3	4	5
RNA polymerase-associated protein LEO1 OS=Homo sapiens OX=9606 GN=LEO1 PE=1 SV=1	Q8WVC0	LEO1	75 kDa	0.079	1.3	[]	2	2	2	2	2	3	2	3
Nuclear cap-binding protein subunit 1 OS=Homo sapiens OX=9606 GN=NCBP1 PE=1 SV=1	Q09161	NCBP1	92 kDa	0.08	1.1	[]	17	17	17	17	18	18	18	21
Protein SEC13 homolog OS=Homo sapiens OX=9606 GN=SEC13 PE=1 SV=3	P55735	SEC13	36 kDa	0.08	1.2	[]	8	9	8	8	10	8	10	11
Activating signal cointegrator 1 complex subunit 3 OS=Homo sapiens OX=9606 GN=ASCC3 PE=1 SV=3	Q8N3C0	ASCC3	251 kDa	0.08	1.5	[]	4	3	4	6	4	8	7	6
THO complex subunit 3 OS=Homo sapiens OX=9606 GN=THOC3 PE=1 SV=1	Q96J01	THOC3	39 kDa	0.08	1.2	[]	3	3	3	3	3	3	4	4
Voltage-dependent anion-selective channel protein 3 OS=Homo sapiens OX=9606 GN=VDAC3 PE=1 SV=1	Q9Y277	VDAC3	31 kDa	0.081	0.9	[]	25	19	20	23	18	19	20	18
N-acylneuraminate cytidylyltransferase OS=Homo sapiens OX=9606 GN=CMAS PE=1 SV=2	Q8NFW8	CMAS	48 kDa	0.081	1.2	[]	19	20	16	19	18	22	22	23
Beta-1,4-glucuronyltransferase 1 OS=Homo sapiens OX=9606 GN=B4GAT1 PE=1 SV=1	O43505	B4GAT1	47 kDa	0.081	1.2	[]	4	6	4	5	6	6	6	5
DNA repair protein complementing XP-C cells OS=Homo sapiens OX=9606 GN=XPC PE=1 SV=4	Q01831	XPC	106 kDa	0.081	2	[]	1	1	1	0	1	2	2	1
Isocitrate dehydrogenase [NADP], mitochondrial OS=Homo sapiens OX=9606 GN=IDH2 PE=1 SV=2	P48735	IDH2	51 kDa	0.082	1.1	[]	40	41	40	34	48	40	41	48
2-oxoglutarate dehydrogenase complex component E1 OS=Homo sapiens OX=9606 GN=OGDH PE=1 SV=3	Q02218	OGDH	116 kDa	0.082	0.9	[]	38	44	46	44	38	36	41	39
Glyoxylate reductase/hydroxypyruvate reductase OS=Homo sapiens OX=9606 GN=GRHPR PE=1 SV=1	Q9UBQ7	GRHPR	36 kDa	0.082	1.2	[]	14	15	16	14	15	16	19	21
Solute carrier family 53 member 1 OS=Homo sapiens OX=9606 GN=XPR1 PE=1 SV=1	Q9UBH6	XPR1	82 kDa	0.082	0.8	[]	17	15	20	18	13	15	15	16
Nuclear pore complex protein Nup98-Nup96 OS=Homo sapiens OX=9606 GN=NUP98 PE=1 SV=4	P52948	NUP98	198 kDa	0.082	1.1	[]	13	13	12	12	12	15	14	15
Crooked neck-like protein 1 OS=Homo sapiens OX=9606 GN=CRNKL1 PE=1 SV=4	Q9BZJ0	CRNKL1	100 kDa	0.082	1.3	[]	5	5	3	5	5	6	5	6
Phagosome assembly factor 1 OS=Homo sapiens OX=9606 GN=PHAF1 PE=1 SV=1	Q9BSU1	PHAF1	48 kDa	0.082	2.6	[]	0	1	1	0	1	2	1	1
Very-long-chain enoyl-CoA reductase OS=Homo sapiens OX=9606 GN=TECR PE=1 SV=1	Q9NZ01	TECR	36 kDa	0.083	1.2	[]	12	10	10	11	13	11	12	14
Growth hormone-inducible transmembrane protein OS=Homo sapiens OX=9606 GN=GHITM PE=1 SV=2	Q9H3K2	GHITM	37 kDa	0.083	0.8	[]	9	8	7	7	4	6	7	7
Small ribosomal subunit protein eS27 OS=Homo sapiens OX=9606 GN=RPS27 PE=1 SV=3	P42677	RPS27	9 kDa	0.083	0.8	[]	7	7	6	5	4	6	5	5
Coatomer subunit beta OS=Homo sapiens OX=9606 GN=COPB1 PE=1 SV=3	P53618	COPB1	107 kDa	0.084	1.1	[]	23	23	24	27	26	25	27	27
Pyrroline-5-carboxylate reductase 1, mitochondrial OS=Homo sapiens OX=9606 GN=PYCR1 PE=1 SV=2	P32322	PYCR1	33 kDa	0.084	1.2	[]	10	11	11	8	12	11	11	13
Mitogen-activated protein kinase 10 OS=Homo sapiens OX=9606 GN=MAPK10 PE=1 SV=2	P53779	MAPK10	53 kDa	0.084	0.9	[]	11	12	9	12	9	10	10	9
S-methyl-5'-thioadenosine phosphorylase OS=Homo sapiens OX=9606 GN=MTAP PE=1 SV=2	Q13126	MTAP	31 kDa	0.084	1.2	[]	8	10	9	10	10	10	12	11
Mitochondrial import inner membrane translocase subunit TIM50 OS=Homo sapiens OX=9606 GN=TIMM50 PE=1 SV=2	Q3ZCQ8	TIMM50	40 kDa	0.084	1.4	[]	5	5	3	5	9	6	5	6
Creatine kinase B-type OS=Homo sapiens OX=9606 GN=CKB PE=1 SV=1	P12277	CKB	43 kDa	0.085	1.1	[]	90	93	88	99	94	102	101	97
14-3-3 protein eta OS=Homo sapiens OX=9606 GN=YWHAH PE=1 SV=4	Q04917	YWHAH	28 kDa	0.085	0.9	[]	73	71	70	71	58	68	69	68
Kynurenine--oxoglutarate transaminase 3 OS=Homo sapiens OX=9606 GN=KYAT3 PE=1 SV=1	Q6YP21	KYAT3	51 kDa	0.085	0.8	[]	12	11	9	12	10	9	10	7
V-type proton ATPase subunit d 1 OS=Homo sapiens OX=9606 GN=ATP6V0D1 PE=1 SV=1	P61421	ATP6V0D1	40 kDa	0.085	0.9	[]	10	11	11	9	9	10	9	9
Nucleolysin TIAR OS=Homo sapiens OX=9606 GN=TIAL1 PE=1 SV=1	Q01085	TIAL1	42 kDa	0.085	1.2	[]	8	7	6	7	8	8	8	10
Transforming protein RhoA OS=Homo sapiens OX=9606 GN=RHOA PE=1 SV=1	P61586	RHOA	22 kDa	0.086	1.1	[]	28	26	25	25	28	26	28	28
NGFI-A-binding protein 2 OS=Homo sapiens OX=9606 GN=NAB2 PE=1 SV=1	Q15742	NAB2	57 kDa	0.086	2.6	[]	0	1	1	0	1	1	1	2
CD44 antigen OS=Homo sapiens OX=9606 GN=CD44 PE=1 SV=3	P16070	CD44	82 kDa	0.086	2.6	[]	0	1	1	0	1	1	2	1
UDP-N-acetylglucosamine--dolichyl-phosphate N-acetylglucosaminephosphotransferase OS=Homo sapiens OX=9606 GN=DPAGT1 PE=1 SV=2	Q9H3H5	DPAGT1	46 kDa	0.086	2.6	[]	0	1	0	1	1	1	1	2
Septin-7 OS=Homo sapiens OX=9606 GN=SEPTIN7 PE=1 SV=2	Q16181	SEPTIN7	51 kDa	0.087	1.1	[]	53	51	56	55	63	58	60	53
SRSF protein kinase 2 OS=Homo sapiens OX=9606 GN=SRPK2 PE=1 SV=3	P78362	SRPK2	78 kDa	0.087	0.8	[]	15	14	10	15	8	13	11	9
Triokinase/FMN cyclase OS=Homo sapiens OX=9606 GN=TKFC PE=1 SV=2	Q3LXA3	TKFC	59 kDa	0.087	0.8	[]	7	6	7	8	6	6	6	5
Deoxyribose-phosphate aldolase OS=Homo sapiens OX=9606 GN=DERA PE=1 SV=2	Q9Y315	DERA	35 kDa	0.087	0.7	[]	6	4	3	4	3	2	3	3
Coatomer subunit alpha OS=Homo sapiens OX=9606 GN=COPA PE=1 SV=2	P53621	COPA	138 kDa	0.088	1.1	[]	52	52	57	55	57	55	61	56
Calcium/calmodulin-dependent protein kinase type II subunit alpha OS=Homo sapiens OX=9606 GN=CAMK2A PE=1 SV=2	Q9UQM7	CAMK2A	54 kDa	0.088	1.2	[]	10	11	9	11	12	11	11	14
NADH dehydrogenase [ubiquinone] iron-sulfur protein 3, mitochondrial OS=Homo sapiens OX=9606 GN=NDUFS3 PE=1 SV=1	O75489	NDUFS3	30 kDa	0.088	1.1	[]	10	8	10	9	10	11	11	10
Protein argonaute-2 OS=Homo sapiens OX=9606 GN=AGO2 PE=1 SV=3	Q9UKV8	AGO2	97 kDa	0.088	1.3	[]	6	6	5	5	8	8	5	7
Cytochrome c oxidase subunit 6C OS=Homo sapiens OX=9606 GN=COX6C PE=1 SV=2	P09669	COX6C	9 kDa	0.088	0.8	[]	7	6	5	6	3	6	5	4
Insulin-like growth factor-binding protein 2 OS=Homo sapiens OX=9606 GN=IGFBP2 PE=1 SV=2	P18065	IGFBP2	35 kDa	0.088	0.7	[]	4	4	4	3	3	3	1	3
cAMP-regulated phosphoprotein 19 OS=Homo sapiens OX=9606 GN=ARPP19 PE=1 SV=2	P56211	ARPP19	12 kDa	0.088	0.5	[]	3	3	5	4	0	3	3	2
Guanine nucleotide-binding protein G(I)/G(S)/G(T) subunit beta-1 OS=Homo sapiens OX=9606 GN=GNB1 PE=1 SV=3	P62873	GNB1	37 kDa	0.089	1.1	[]	36	39	33	35	40	40	39	36
Xaa-Pro dipeptidase OS=Homo sapiens OX=9606 GN=PEPD PE=1 SV=3	P12955	PEPD	55 kDa	0.089	1.1	[]	17	20	20	20	24	20	21	21
Exocyst complex component 5 OS=Homo sapiens OX=9606 GN=EXOC5 PE=1 SV=1	O00471	EXOC5	82 kDa	0.089	1.2	[]	16	17	14	18	19	16	22	20
Ankycorbin OS=Homo sapiens OX=9606 GN=RAI14 PE=1 SV=2	Q9P0K7	RAI14	110 kDa	0.089	1.4	[]	6	6	4	7	5	8	10	9
FYVE, RhoGEF and PH domain-containing protein 4 OS=Homo sapiens OX=9606 GN=FGD4 PE=1 SV=2	Q96M96	FGD4	87 kDa	0.089	0.7	[]	7	9	5	7	4	6	6	4
NudC domain-containing protein 2 OS=Homo sapiens OX=9606 GN=NUDCD2 PE=1 SV=1	Q8WVJ2	NUDCD2	18 kDa	0.089	0.9	[]	6	6	7	5	5	5	5	5
Pre-mRNA-splicing factor ATP-dependent RNA helicase DHX16 OS=Homo sapiens OX=9606 GN=DHX16 PE=1 SV=2	O60231	DHX16	119 kDa	0.089	0.8	[]	4	5	4	4	3	4	4	3
Dual specificity mitogen-activated protein kinase kinase 7 OS=Homo sapiens OX=9606 GN=MAP2K7 PE=1 SV=2	O14733	MAP2K7	47 kDa	0.089	2.8	[]	2	0	1	1	4	2	1	4
SR-related and CTD-associated factor 8 OS=Homo sapiens OX=9606 GN=SCAF8 PE=1 SV=1	Q9UPN6	SCAF8	141 kDa	0.089	0.4	[]	1	3	2	2	0	2	1	0
Pleckstrin homology domain-containing family A member 1 OS=Homo sapiens OX=9606 GN=PLEKHA1 PE=1 SV=2	Q9HB21	PLEKHA1	46 kDa	0.089	2.5	[]	1	0	1	0	1	1	1	2
Mitochondrial dynamics protein MIEF1 OS=Homo sapiens OX=9606 GN=MIEF1 PE=1 SV=1	Q9NQG6	MIEF1	51 kDa	0.089	2.5	[]	1	0	1	0	1	1	2	1
3-hydroxyacyl-CoA dehydrogenase type-2 OS=Homo sapiens OX=9606 GN=HSD17B10 PE=1 SV=3	Q99714	HSD17B10	27 kDa	0.09	1.1	[]	30	28	30	29	32	30	30	30
Inositol hexakisphosphate and diphosphoinositol-pentakisphosphate kinase 2 OS=Homo sapiens OX=9606 GN=PPIP5K2 PE=1 SV=3	O43314	PPIP5K2	140 kDa	0.09	0.9	[]	31	31	27	31	23	31	23	25
NADH-cytochrome b5 reductase 3 OS=Homo sapiens OX=9606 GN=CYB5R3 PE=1 SV=3	P00387	CYB5R3	34 kDa	0.09	0.9	[]	24	23	23	24	21	24	21	20
Cytochrome c oxidase subunit 6B1 OS=Homo sapiens OX=9606 GN=COX6B1 PE=1 SV=2	P14854	COX6B1	10 kDa	0.09	1.2	[]	9	10	9	11	11	13	11	10
Plexin-B1 OS=Homo sapiens OX=9606 GN=PLXNB1 PE=1 SV=3	O43157	PLXNB1	232 kDa	0.09	1.3	[]	10	7	9	10	13	12	9	11
Vacuolar protein sorting-associated protein 4B OS=Homo sapiens OX=9606 GN=VPS4B PE=1 SV=2	O75351	VPS4B	49 kDa	0.09	1.2	[]	7	7	7	9	9	8	9	9
Regulation of nuclear pre-mRNA domain-containing protein 1A OS=Homo sapiens OX=9606 GN=RPRD1A PE=1 SV=1	Q96P16	RPRD1A	36 kDa	0.09	0.8	[]	8	7	8	8	4	6	6	8
Ras-related protein R-Ras2 OS=Homo sapiens OX=9606 GN=RRAS2 PE=1 SV=1	P62070	RRAS2	23 kDa	0.09	1.2	[]	6	7	6	8	9	8	7	8
SLAIN motif-containing protein 2 OS=Homo sapiens OX=9606 GN=SLAIN2 PE=1 SV=2	Q9P270	SLAIN2	63 kDa	0.09	0.7	[]	5	7	4	5	2	5	4	3
Eukaryotic initiation factor 4A-II OS=Homo sapiens OX=9606 GN=EIF4A2 PE=1 SV=2	Q14240	EIF4A2	46 kDa	0.091	0.9	[]	38	36	36	36	32	34	33	37
Histidine--tRNA ligase, mitochondrial OS=Homo sapiens OX=9606 GN=HARS2 PE=1 SV=1	P49590	HARS2	57 kDa	0.091	0.8	[]	13	16	14	13	13	8	12	12
Importin-11 OS=Homo sapiens OX=9606 GN=IPO11 PE=1 SV=1	Q9UI26	IPO11	113 kDa	0.091	1.3	[]	5	6	5	8	8	9	7	7
26S proteasome non-ATPase regulatory subunit 9 OS=Homo sapiens OX=9606 GN=PSMD9 PE=1 SV=3	O00233	PSMD9	25 kDa	0.091	1.2	[]	4	5	5	5	6	6	5	5
Protein Njmu-R1 OS=Homo sapiens OX=9606 GN=C17orf75 PE=1 SV=2	Q9HAS0	C17orf75	45 kDa	0.091	0.7	[]	2	3	2	2	1	2	1	2
Catenin beta-1 OS=Homo sapiens OX=9606 GN=CTNNB1 PE=1 SV=1	P35222	CTNNB1	85 kDa	0.092	1.1	[]	39	39	42	36	43	41	40	43
26S proteasome non-ATPase regulatory subunit 7 OS=Homo sapiens OX=9606 GN=PSMD7 PE=1 SV=2	P51665	PSMD7	37 kDa	0.092	0.9	[]	17	17	18	19	16	18	17	16
Replication protein A 70 kDa DNA-binding subunit OS=Homo sapiens OX=9606 GN=RPA1 PE=1 SV=2	P27694	RPA1	68 kDa	0.092	0.9	[]	10	11	9	11	9	8	10	9
Glycogenin-2 OS=Homo sapiens OX=9606 GN=GYG2 PE=1 SV=2	O15488	GYG2	55 kDa	0.092	1.5	[]	1	2	2	2	3	3	2	2
Dynactin subunit 3 OS=Homo sapiens OX=9606 GN=DCTN3 PE=1 SV=1	O75935	DCTN3	21 kDa	0.093	0.8	[]	10	11	12	13	10	11	8	10
YTH domain-containing family protein 3 OS=Homo sapiens OX=9606 GN=YTHDF3 PE=1 SV=1	Q7Z739	YTHDF3	64 kDa	0.093	0.8	[]	10	8	7	8	6	6	8	6
OCIA domain-containing protein 1 OS=Homo sapiens OX=9606 GN=OCIAD1 PE=1 SV=1	Q9NX40	OCIAD1	28 kDa	0.093	0.7	[]	7	10	5	6	3	4	5	6
Dynactin subunit 6 OS=Homo sapiens OX=9606 GN=DCTN6 PE=1 SV=1	O00399	DCTN6	21 kDa	0.093	1.6	[]	1	3	5	3	4	6	4	5
Serine/threonine-protein kinase RIO1 OS=Homo sapiens OX=9606 GN=RIOK1 PE=1 SV=2	Q9BRS2	RIOK1	66 kDa	0.093	2.1	[]	1	1	1	0	2	2	1	1
Protein FMC1 homolog OS=Homo sapiens OX=9606 GN=FMC1 PE=1 SV=2	Q96HJ9	FMC1	13 kDa	0.093	0.4	[]	1	2	1	1	0	1	1	0
Integrin alpha-5 OS=Homo sapiens OX=9606 GN=ITGA5 PE=1 SV=2	P08648	ITGA5	115 kDa	0.093	0.4	[]	1	2	1	1	0	1	0	1
5-oxoprolinase OS=Homo sapiens OX=9606 GN=OPLAH PE=1 SV=3	O14841	OPLAH	137 kDa	0.093	0.4	[]	1	2	1	1	0	1	1	0
Integrin beta-1 OS=Homo sapiens OX=9606 GN=ITGB1 PE=1 SV=2	P05556	ITGB1	88 kDa	0.094	1.1	[]	16	19	18	16	22	18	21	18
Phosphatidylinositol 4-phosphate 5-kinase type-1 gamma OS=Homo sapiens OX=9606 GN=PIP5K1C PE=1 SV=2	O60331	PIP5K1C	73 kDa	0.094	0.8	[]	13	15	12	10	11	11	10	10
Nuclear receptor-binding protein OS=Homo sapiens OX=9606 GN=NRBP1 PE=1 SV=1	Q9UHY1	NRBP1	60 kDa	0.094	1.2	[]	8	10	9	9	10	12	9	13
NADH-ubiquinone oxidoreductase chain 2 OS=Homo sapiens OX=9606 GN=MT-ND2 PE=1 SV=2	P03891	MT-ND2	39 kDa	0.094	1.3	[]	2	2	2	2	2	2	3	3
Protein ELYS OS=Homo sapiens OX=9606 GN=AHCTF1 PE=1 SV=3	Q8WYP5	AHCTF1	253 kDa	0.094	2.5	[]	0	3	1	1	2	5	3	2
Nuclear pore complex protein Nup93 OS=Homo sapiens OX=9606 GN=NUP93 PE=1 SV=2	Q8N1F7	NUP93	93 kDa	0.095	1.2	[]	17	17	16	16	23	19	17	17
Striatin-3 OS=Homo sapiens OX=9606 GN=STRN3 PE=1 SV=3	Q13033	STRN3	87 kDa	0.095	0.8	[]	10	9	12	9	9	6	8	9
Large ribosomal subunit protein eL21 OS=Homo sapiens OX=9606 GN=RPL21 PE=1 SV=2	P46778	RPL21	19 kDa	0.095	1.3	[]	7	7	6	7	9	10	9	6
Testican-1 OS=Homo sapiens OX=9606 GN=SPOCK1 PE=1 SV=1	Q08629	SPOCK1	49 kDa	0.095	0.7	[]	3	5	3	5	2	3	3	3
Protein PML OS=Homo sapiens OX=9606 GN=PML PE=1 SV=3	P29590	PML	98 kDa	0.095	0.7	[]	5	3	4	3	3	2	2	3
Sodium-dependent phosphate transporter 2 OS=Homo sapiens OX=9606 GN=SLC20A2 PE=1 SV=1	Q08357	SLC20A2	70 kDa	0.095	0	[]	3	1	1	0	0	0	0	0
CLIP-associating protein 2 OS=Homo sapiens OX=9606 GN=CLASP2 PE=1 SV=3	O75122	CLASP2	141 kDa	0.096	0.9	[]	50	50	49	48	44	44	48	49
Inosine triphosphate pyrophosphatase OS=Homo sapiens OX=9606 GN=ITPA PE=1 SV=2	Q9BY32	ITPA	21 kDa	0.096	1.1	[]	12	11	11	11	12	14	13	11
Glypican-6 OS=Homo sapiens OX=9606 GN=GPC6 PE=1 SV=1	Q9Y625	GPC6	63 kDa	0.096	0.7	[]	6	6	5	6	5	2	4	5
Myosin phosphatase Rho-interacting protein OS=Homo sapiens OX=9606 GN=MPRIP PE=1 SV=3	Q6WCQ1	MPRIP	117 kDa	0.096	0.7	[]	6	6	6	4	2	5	5	3
DDRGK domain-containing protein 1 OS=Homo sapiens OX=9606 GN=DDRGK1 PE=1 SV=2	Q96HY6	DDRGK1	36 kDa	0.096	0.8	[]	5	6	5	4	3	4	3	5
Cytochrome c oxidase assembly factor 6 homolog OS=Homo sapiens OX=9606 GN=COA6 PE=1 SV=1	Q5JTJ3	COA6	14 kDa	0.096	1.5	[]	2	2	1	2	3	2	2	3
RNA polymerase II-associated protein 1 OS=Homo sapiens OX=9606 GN=RPAP1 PE=1 SV=3	Q9BWH6	RPAP1	153 kDa	0.096	2.1	[]	1	1	0	1	2	1	2	1
Cytosolic 5'-nucleotidase 3A OS=Homo sapiens OX=9606 GN=NT5C3A PE=1 SV=3	Q9H0P0	NT5C3A	38 kDa	0.096	0.4	[]	2	1	1	1	0	1	1	0
mRNA-decapping enzyme 1B OS=Homo sapiens OX=9606 GN=DCP1B PE=1 SV=2	Q8IZD4	DCP1B	68 kDa	0.096	0.4	[]	2	1	1	1	0	1	1	0
Guanine nucleotide-binding protein G(i) subunit alpha-3 OS=Homo sapiens OX=9606 GN=GNAI3 PE=1 SV=3	P08754	GNAI3	41 kDa	0.097	0.9	[]	51	57	54	56	55	46	47	51
Fructosamine-3-kinase OS=Homo sapiens OX=9606 GN=FN3K PE=1 SV=1	Q9H479	FN3K	35 kDa	0.097	0.9	[]	14	12	14	13	10	11	13	12
ADP-ribosylation factor-like protein 3 OS=Homo sapiens OX=9606 GN=ARL3 PE=1 SV=2	P36405	ARL3	20 kDa	0.097	0.8	[]	11	8	12	9	8	7	9	8
DNA polymerase delta catalytic subunit OS=Homo sapiens OX=9606 GN=POLD1 PE=1 SV=2	P28340	POLD1	124 kDa	0.097	1.4	[]	8	6	7	4	8	9	11	7
Derlin-1 OS=Homo sapiens OX=9606 GN=DERL1 PE=1 SV=1	Q9BUN8	DERL1	29 kDa	0.097	1.2	[]	5	4	4	4	4	5	5	6
Low-density lipoprotein receptor-related protein 8 OS=Homo sapiens OX=9606 GN=LRP8 PE=1 SV=4	Q14114	LRP8	106 kDa	0.097	1.8	[]	1	1	1	2	1	3	3	2
Protein AF1q OS=Homo sapiens OX=9606 GN=MLLT11 PE=1 SV=1	Q13015	MLLT11	10 kDa	0.097	0.4	[]	1	1	1	2	0	1	1	0
Rho guanine nucleotide exchange factor 1 OS=Homo sapiens OX=9606 GN=ARHGEF1 PE=1 SV=2	Q92888	ARHGEF1	102 kDa	0.097	0.4	[]	1	1	1	2	0	1	1	0
Zinc finger SWIM domain-containing protein 8 OS=Homo sapiens OX=9606 GN=ZSWIM8 PE=1 SV=1	A7E2V4	ZSWIM8	197 kDa	0.097	0.4	[]	2	1	1	1	0	1	0	1
6-phosphogluconate dehydrogenase, decarboxylating OS=Homo sapiens OX=9606 GN=PGD PE=1 SV=3	P52209	PGD	53 kDa	0.098	1.1	[]	47	51	50	47	54	55	50	49
Uncharacterized protein C7orf50 OS=Homo sapiens OX=9606 GN=C7orf50 PE=1 SV=1	Q9BRJ6	C7orf50	22 kDa	0.098	1.3	[]	4	5	4	6	8	6	5	6
Ankyrin repeat and KH domain-containing protein 1 OS=Homo sapiens OX=9606 GN=ANKHD1 PE=1 SV=1	Q8IWZ3	ANKHD1	269 kDa	0.098	2.1	[]	1	3	3	1	6	2	4	4
Ribosome biogenesis regulatory protein homolog OS=Homo sapiens OX=9606 GN=RRS1 PE=1 SV=2	Q15050	RRS1	41 kDa	0.098	1.5	[]	1	2	2	2	3	2	2	3
Transmembrane protein 263 OS=Homo sapiens OX=9606 GN=TMEM263 PE=1 SV=1	Q8WUH6	TMEM263	12 kDa	0.098	0.7	[]	3	2	2	2	1	2	2	1
Nucleoplasmin-3 OS=Homo sapiens OX=9606 GN=NPM3 PE=1 SV=3	O75607	NPM3	19 kDa	0.098	0.4	[]	1	2	1	1	0	0	1	1
Transmembrane emp24 domain-containing protein 7 OS=Homo sapiens OX=9606 GN=TMED7 PE=1 SV=2	Q9Y3B3	TMED7	25 kDa	0.099	1.1	[]	9	10	10	10	12	11	10	10
Signal recognition particle receptor subunit alpha OS=Homo sapiens OX=9606 GN=SRPRA PE=1 SV=2	P08240	SRPRA	70 kDa	0.099	1.3	[]	5	5	5	6	5	7	9	6
TGF-beta-activated kinase 1 and MAP3K7-binding protein 1 OS=Homo sapiens OX=9606 GN=TAB1 PE=1 SV=1	Q15750	TAB1	55 kDa	0.099	1.8	[]	2	2	3	2	6	4	4	2
N6-adenosine-methyltransferase catalytic subunit OS=Homo sapiens OX=9606 GN=METTL3 PE=1 SV=2	Q86U44	METTL3	64 kDa	0.099	0.5	[]	2	3	3	4	0	2	3	1
mRNA-decapping enzyme 1A OS=Homo sapiens OX=9606 GN=DCP1A PE=1 SV=3	Q9NPI6	DCP1A	63 kDa	0.099	0.5	[]	2	1	2	1	0	1	1	1
Protein sprouty homolog 4 OS=Homo sapiens OX=9606 GN=SPRY4 PE=1 SV=2	Q9C004	SPRY4	33 kDa	0.099	0.5	[]	2	1	2	1	0	1	1	1
Vimentin OS=Homo sapiens OX=9606 GN=VIM PE=1 SV=4	P08670	VIM	54 kDa	0.1	1	[]	211	206	222	212	204	205	211	200
Pyruvate kinase PKM OS=Homo sapiens OX=9606 GN=PKM PE=1 SV=4	P14618	PKM	58 kDa	0.1	0.9	[]	163	150	150	161	150	144	138	153
Alanine--tRNA ligase, cytoplasmic OS=Homo sapiens OX=9606 GN=AARS1 PE=1 SV=2	P49588	AARS1	107 kDa	0.1	0.9	[]	60	59	62	60	55	53	58	61
Cold shock domain-containing protein E1 OS=Homo sapiens OX=9606 GN=CSDE1 PE=1 SV=2	O75534	CSDE1	89 kDa	0.1	1.1	[]	27	33	25	31	32	30	34	36
SWI/SNF-related matrix-associated actin-dependent regulator of chromatin subfamily A member 5 OS=Homo sapiens OX=9606 GN=SMARCA5 PE=1 SV=1	O60264	SMARCA5	122 kDa	0.1	1.1	[]	24	27	28	29	28	28	33	31
E3 SUMO-protein ligase RanBP2 OS=Homo sapiens OX=9606 GN=RANBP2 PE=1 SV=2	P49792	RANBP2	358 kDa	0.1	1.2	[]	23	19	22	17	28	25	19	28
Succinyl-CoA:3-ketoacid coenzyme A transferase 1, mitochondrial OS=Homo sapiens OX=9606 GN=OXCT1 PE=1 SV=1	P55809	OXCT1	56 kDa	0.1	0.9	[]	23	25	23	27	18	24	22	21
SRC kinase signaling inhibitor 1 OS=Homo sapiens OX=9606 GN=SRCIN1 PE=1 SV=4	Q9C0H9	SRCIN1	127 kDa	0.1	0.9	[]	28	21	26	24	23	23	21	19
Proteasome subunit alpha type-3 OS=Homo sapiens OX=9606 GN=PSMA3 PE=1 SV=2	P25788	PSMA3	28 kDa	0.1	1.2	[]	16	15	18	15	15	19	20	19
Synaptotagmin-11 OS=Homo sapiens OX=9606 GN=SYT11 PE=1 SV=2	Q9BT88	SYT11	48 kDa	0.1	0.9	[]	17	15	17	14	13	14	15	14
Proteasome subunit alpha type-2 OS=Homo sapiens OX=9606 GN=PSMA2 PE=1 SV=2	P25787	PSMA2	26 kDa	0.1	0.8	[]	18	16	14	15	14	13	10	15
Electron transfer flavoprotein subunit alpha, mitochondrial OS=Homo sapiens OX=9606 GN=ETFA PE=1 SV=1	P13804	ETFA	35 kDa	0.1	1.1	[]	12	13	13	13	13	14	13	15
Septin-8 OS=Homo sapiens OX=9606 GN=SEPTIN8 PE=1 SV=4	Q92599	SEPTIN8	56 kDa	0.1	1.2	[]	11	10	10	13	13	12	12	15
Exocyst complex component 1 OS=Homo sapiens OX=9606 GN=EXOC1 PE=1 SV=4	Q9NV70	EXOC1	102 kDa	0.1	1.2	[]	8	11	10	10	14	11	12	10
Charged multivesicular body protein 4b OS=Homo sapiens OX=9606 GN=CHMP4B PE=1 SV=1	Q9H444	CHMP4B	25 kDa	0.1	0.8	[]	13	10	10	14	8	10	10	10
Caldesmon OS=Homo sapiens OX=9606 GN=CALD1 PE=1 SV=3	Q05682	CALD1	93 kDa	0.1	1.3	[]	9	6	7	8	10	11	11	7
Lysophosphatidylserine lipase ABHD12 OS=Homo sapiens OX=9606 GN=ABHD12 PE=1 SV=2	Q8N2K0	ABHD12	45 kDa	0.1	0.9	[]	9	8	9	8	8	7	8	8
G-rich sequence factor 1 OS=Homo sapiens OX=9606 GN=GRSF1 PE=1 SV=3	Q12849	GRSF1	53 kDa	0.1	0.8	[]	8	7	9	8	5	7	8	6
Cleavage stimulation factor subunit 3 OS=Homo sapiens OX=9606 GN=CSTF3 PE=1 SV=1	Q12996	CSTF3	83 kDa	0.1	1.1	[]	6	6	6	6	6	7	6	6
Rab GTPase-activating protein 1-like OS=Homo sapiens OX=9606 GN=RABGAP1L PE=1 SV=1	Q5R372	RABGAP1L	93 kDa	0.1	0.8	[]	7	8	7	6	5	6	5	7
Calcium/calmodulin-dependent protein kinase type 1D OS=Homo sapiens OX=9606 GN=CAMK1D PE=1 SV=1	Q8IU85	CAMK1D	43 kDa	0.1	1.4	[]	5	5	6	4	9	8	8	4
RNA-binding protein 12B OS=Homo sapiens OX=9606 GN=RBM12B PE=1 SV=2	Q8IXT5	RBM12B	118 kDa	0.1	1.5	[]	4	5	3	6	8	4	7	9
Nucleobindin-1 OS=Homo sapiens OX=9606 GN=NUCB1 PE=1 SV=4	Q02818	NUCB1	54 kDa	0.1	0.3	[]	2	6	12	12	0	4	5	2
Mitochondrial import receptor subunit TOM22 homolog OS=Homo sapiens OX=9606 GN=TOMM22 PE=1 SV=3	Q9NS69	TOMM22	16 kDa	0.1	0.7	[]	5	6	5	6	4	6	3	3
Double-strand-break repair protein rad21 homolog OS=Homo sapiens OX=9606 GN=RAD21 PE=1 SV=2	O60216	RAD21	72 kDa	0.1	1.3	[]	3	5	4	4	5	4	6	5
Forkhead box protein K1 OS=Homo sapiens OX=9606 GN=FOXK1 PE=1 SV=1	P85037	FOXK1	75 kDa	0.1	1.6	[]	3	2	2	5	5	5	6	3
[truncated: 4,361 more rows]
